# Supplementary material for: The relationship between workplace bullying and family functioning: A systematic review
Source: PLoS One. 2024 Sep 17;19(9):e0310300. doi: 10.1371/journal.pone.0310300 (PMC11407676; doi:10.1371/journal.pone.0310300)
Supplement: S1 File — (ZIP) [file pone.0310300.s004.zip]

Archive with 10 entries (9 files):
- S4-File-Quality Assessment by Two Authors/
- __MACOSX/._S4-File-Quality Assessment by Two Authors
- S4-File-Quality Assessment by Two Authors/Quality Assessment by First Author (YJ).xlsx
- __MACOSX/S4-File-Quality Assessment by Two Authors/._Quality Assessment by First Author (YJ).xlsx
- S4-File-Quality Assessment by Two Authors/.DS_Store
- __MACOSX/S4-File-Quality Assessment by Two Authors/._.DS_Store
- S4-File-Quality Assessment by Two Authors/Quality Assessment by Corresponding Author (DM).xlsx
- __MACOSX/S4-File-Quality Assessment by Two Authors/._Quality Assessment by Corresponding Author (DM).xlsx
- S4-File-Quality Assessment by Two Authors/~$Quality Assessment by First Author (YJ).xlsx
- __MACOSX/S4-File-Quality Assessment by Two Authors/._~$Quality Assessment by First Author (YJ).xlsx
