# Supplementary material for: The relationship between workplace bullying and family functioning: A systematic review
Source: PLoS One. 2024 Sep 17;19(9):e0310300. doi: 10.1371/journal.pone.0310300 (PMC11407676; doi:10.1371/journal.pone.0310300)
Supplement: S1 File — (ZIP) [file pone.0310300.s004.zip › S4-File-Quality Assessment by Two Authors/Quality Assessment by Corresponding Author (DM).xlsx]

## Sheet: DM
NO.	Sampling method Non-probability sampling (including: purposive, quota, convenience and snowball sampling) - 0 Probability sampling (including: simple random, systematic,stratified g, cluster, two-stage and multi-stage sampling) - 1		Was the response rate reported? Not reported - 0 Response rate below 50% - 0 Response rate at 50% or above - 1		Are the individuals selected to participate in the study likely to be representative of the target population? No - 0 Yes - 1		Selection bias: Is there a risk of selection bias caused by the inadequate selection of participants High risk - 0 Low risk - 1	Measurement and confounders How was workplace bullying measured? Self-labeling without definition of the bullying concept - 0 Self-labeling with a definition of the bullying concept -1 Behavioral checklist (e.g., NAQ, LIPT) - 1	How was family functioning assessed? Self-report - 0 Data from spouse and family member - 1		Performance bias: Is there a risk of bias caused by the inadequate measurement of exposure? High risk - 0 Low risk - 1	Are the statistical methods appropriate for the study design? No/Can’t tell - 0 Yes - 1	Were meaningful demographic covariates included? No - 0 Yes - 1		Confounder bias: Is there a risk of bias caused by the inadequate confirmation and consideration of confounding variable? High risk - 0 Low risk - 1	Total score
1	Non-random	0	0.5831	1	Various	1	1	0	Multi-resource data	1	1	1	Age, sex education, and tenure	1	1	8
2	Non-random	0	0.69	1	Various	1	1	0	Multi-resource data	1	1	1	NO	0	1	7
3	Non-random	0	0.45	0	Government organizations	1	1	0	No	0	1	1	not to control for any demographic variable NO	0	1	5
4	Non-random	0	0.61	1	Various	1	1	0	Multi-resource data	1	1	1	number of employees employee time and work performance,sex of supervisor and subordinate,sex of subordinate and family member or partner, and duration of the subordinate or family member relationship.	1	1	8
5	Non-random	0	0.65	1	Various	1	1	0	Multi-resource data	1	1	1	age of the job incumbent, number of years of marriage and organizational tenure	1	1	8
6	Non-random	0	N	0	Various	1	1	0	No	0	1	1	gender and trait-based negative affectivity	1	1	6
7	Non-random	0	0.7883	1	Construction	1	1	0	No	0	1	1	NO	0	1	6
8	Non-random	0	0.6354	1	Nurses	1	1	0	No	0	1	1	gender, age childcare, and elderly care,	1	1	7
9	Non-random	0	0.476	0	Service (restaurants)	1	1	0	No	0	1	1	age and gender	1	1	6
10	Non-random	0	N	0	Service (hotel)	1	1	0	No	0	1	1	professional experience, marital status and educational level	1	1	6
11	Random	1	0.41	0	Various	1	1	0	No	0	1	1	work, family, social network and individual determinants	1	1	7
12	Non-random	0	0.6195	1	Not report	0	1	0	Multi-resource data	1	1	1	Positive and Negative Affect	1	1	7
13	Non-random	0	0.97	1	Plastics corporation	1	1	0	Multi-resource data	1	1	1	age, gender, number of children living at home, education, and work hours per week	1	1	8
14	Non-random	0	0.923	1	Various	1	1	0	No	0	1	1	including age, gender, education level, and work hours	1	1	7
15	Non-random	0	0.954	1	Manufacturing	1	1	0	Multi-resource data	1	1	1	age, gender, and marital status of the employees were controlled	1	1	8
16	Non-random	0	N	0	Various	1	1	1	No	0	1	1	gender,tenure,marital status and number of children,r social desirability tendency,	1	1	7
17	Non-random	0	N	0	Various	1	1	0	No	0	0	1	NO	0	1	4
18	multi-stage sampling（Non-random &Random）	1	0.502	1	Nurse	1	1	0	No	0	1	1	NO	0	1	7
19	Non-random	0	N	0	Service (gastronomy)	1	1	0	No	0	1	1	gender ,sexual orientation,age,marital status,func-tion,working time,working days,work shift,workinghours,history of accident,use of drugs and alcohol,and mental illness at work	1	1	6
20	Non-random	0	0.57	1	Not report	1	1	0	No	0	1	1	NO	0	1	6
21	Non-random	0	0.63	1	Not report	1	1	0	Multi-resource data	1	0	1	we also controlled for the number of hours the target worked per week, the length of their marriage in years, and the number of children living at home	1	1	7
22	Non-random	0	N	0	Various	1	1	0	Multi-resource data	1	1	1	We controlled for the partner work hours, length of the marital relationship, and number of children living at home.	1	1	7
23	Non-random	0	N	0	Various	1	1	0	No	0	1	1	NO	0	1	5
24	Non-random	0	0.82	1	frontline service employees	1	1	0	Multi-resource data	1	1	1	age, marital status, gender, and company	1	1	8
25	Non-random	0	0.546	1	frontline service employees	1	1	0	Multi-resource data	1	0	1	job tenure, gender, age, and number of children.	1	1	7
26	multi-stage sampling（Non-random &Random）	1	0.8	1	frontline service employees	1	1	0	Multi-resource data	1	0	1	age, gender, and marital status	1	1	8
27	Non-random	0	0.8764	1	Not report	1	1	0	Multi-resource data	1	0	1	age sex leaders liking	1	1	7
28	Non-random	0	0.8325	1	Various	1	1	0	Multi-resource data	1	1	1	we controlled for the effects of employees’ gender, age, and tenure.	1	1	8
29	Non-random	0	0.56	1	Various	1	1	0	No	0	0	1	age, educational level and tenure,	1	1	6
30	multi-stage sampling（Non-random &Random）	1	0.732	1	Manufacturing	1	1	0	No	0	1	1	We controlled for employees’ age, gender, and number of children age 18 or under living with them	1	1	8
31	multi-stage sampling（Non-random &Random）	1	0.795	1	Manufacturing	1	1	0	No	0	0	1	age, gender, and marital status	1	1	7
32	Non-random	0	65.6%;75.7	1	Various	1	1	0	Multi-resource data	1	0	1	subordinates' levels of neuroticism, power distance beliefs, and tenure with the supervisor, plus supervisors' perceptions of psychological contract violation, procedural and interactional injustice	1	1	7
33	Non-random	0	0.8148	1	Service (hotel)	1	1	0	No	0	1	1	including age, gender, marital status, whether living with parents, education level, and work experiences (Brady et al., 2017; Goodboy et al., 2017; Wu et al., 2018a).	1	1	7
34	Non-random	0	0.652	1	Various	1	1	0	Multi-resource data	1	1	1	gender, age, and type of contract	1	1	8
35	Non-random	0	0.73928	1	Various	1	1	0	No	0	1	1	gender, age, edu- cation level, work tenure, team size, psychological resilience and psychological detachment	1	1	7
36	Non-random	0	0.671	1	Construction	1	1	0	No	0	1	1	NO	0	1	6
37	Non-random	0	0.58	1	Various	1	1	0	No	0	1	1	age, gender, mar- ital status, and whether or not the participants were living with children	1	1	7
