# Supplementary material for: The relationship between workplace bullying and family functioning: A systematic review
Source: PLoS One. 2024 Sep 17;19(9):e0310300. doi: 10.1371/journal.pone.0310300 (PMC11407676; doi:10.1371/journal.pone.0310300)
Supplement: S2 File — (ZIP) [file pone.0310300.s005.zip]

Archive with 14 entries (13 files):
- S5-File-Search Results from Four Databases/
- __MACOSX/._S5-File-Search Results from Four Databases
- S5-File-Search Results from Four Databases/.DS_Store
- __MACOSX/S5-File-Search Results from Four Databases/._.DS_Store
- S5-File-Search Results from Four Databases/Total Results After Removing Duplicates (1124).csv
- __MACOSX/S5-File-Search Results from Four Databases/._Total Results After Removing Duplicates (1124).csv
- S5-File-Search Results from Four Databases/Search results from Web of Science Databases (350).csv
- __MACOSX/S5-File-Search Results from Four Databases/._Search results from Web of Science Databases (350).csv
- S5-File-Search Results from Four Databases/Search results from Scopus Databases (359).csv
- __MACOSX/S5-File-Search Results from Four Databases/._Search results from Scopus Databases (359).csv
- S5-File-Search Results from Four Databases/Search results from Pub-Med databases (585).csv
- __MACOSX/S5-File-Search Results from Four Databases/._Search results from Pub-Med databases (585).csv
- S5-File-Search Results from Four Databases/Search Results from PSYcINFO Database (53).csv
- __MACOSX/S5-File-Search Results from Four Databases/._Search Results from PSYcINFO Database (53).csv
