# Supplementary material for: The relationship between workplace bullying and family functioning: A systematic review
Source: PLoS One. 2024 Sep 17;19(9):e0310300. doi: 10.1371/journal.pone.0310300 (PMC11407676; doi:10.1371/journal.pone.0310300)
Supplement: S2 File — (ZIP) [file pone.0310300.s005.zip › S5-File-Search Results from Four Databases/Total Results After Removing Duplicates (1124).csv]

Title
"Even if I were to consent, my family will never agree": exploring autopsy services for posthumous occupational lung disease compensation among mineworkers in South Africa
"I Have the Worst Fear of Teachers": Moments of Inclusion and Exclusion in Family/School Relationships among Indigenous Families in Southern Ontario
"It's our job": Qualitative study of family responses to ableism
"Mom, quit fat talking-I'm trying to eat (mindfully) here!": Evaluating a sociocultural model of family fat talk, positive body image, and mindful eating in college women
"Morir En Camino": Community Narratives about Childbirth Care in Rural Chiapas
"Ne nnipadua mmpe" (the body hates it): Exploring the lived experience of food allergy in Sub-Saharan Africa
"The right help at the right time": Positive constructions of peer and professional support for breastfeeding
"The second thing to hell is living under that bridge": narratives of women living with victimization, serious mental illness, and in homelessness
"Victim, Perpetrator, or Just My Brother?" Sibling Sexual Abuse in Large Families: A Child Advocacy Center Study
"You can never work with addictions in isolation": Addressing intimate partner violence perpetration by men in substance misuse treatment
#EveryGenerationMatters: Intergenerational Perceptions of Infant Feeding Information and Communication Among African American Women
(Dis)Connections and Silence: Experiences of Family and Part-time Work in Japan
[Characteristics and health status of homeless women born in France and abroad: Results of Insee-Ined 2012 survey]
[Community integrative therapy: situations of emotional suffering and patients' coping strategies]
[Comprehensive primary care and segmented health systems in South America]
[Consequences of chronic pain in childhood and adolescence]
[Dealing with Relatives of the Victims of the "Aktion T4" by the National Socialist Institutions as well as by Wuerttemberg Asylums]
[Epidemiological characteristics of violence against women in the Federal District, Brazil, 2009-2012]
[Evaluating the total incapacity to work: implementing French National Authority for Health guidelines in clinical practice]
[Homicide-suicide: Clinical review and psychological assumptions]
[In the aftermath of medical error: caring for patients, family, and the healthcare workers involved]
[Integration to school of young children with type 1 diabetes on insulin pump therapy: parent's feed-back]
[Preschool familial environment and academic difficulties: A 10-year follow-up from kindergarten to middle school]
[Preventable infant mortality and barriers to access to primary care in Recife, Northeastern Brazil]
[Psychiatry and NS euthanasia. Facts, transgenerational effects and work with the relatives in Carinthia/Austria]
[Rehabilitation of a child with a cochlear implant: the «initial point» of new auditory abilities]
[Role of pediatricians in the diagnosis and therapy of dyslexia, dysgraphia and dyscalculia]
[The International Code of Marketing of Breastmilk Substitutes : History, Content, and Significance]
[Violence against women in the perspective of community health agents]
‘I don’t know where all the cutlery is’: exploring materiality and homemaking in post-separation families
10-Year Study of Christian Church Support for Domestic Violence Victims: 2005-2015
A boy with conduct disorder (CD), attention deficit hyperactivity disorder (ADHD), borderline intellectual disability, and 47,XXY syndrome in combination with a 7q11.23 duplication, 11p15.5 deletion, and 20q13.33 deletion
A Brief Home-Based Parenting Intervention to Reduce Behavior Problems in Young Children: A Pragmatic Randomized Clinical Trial
A clinico-epidemiological study of rescuer burns
A crisis worker's observations on the psychosocial support for victims and families following child sexual abuse; a case study
A cross-sectional analysis of women's mental health problems: examining the association with different types of violence among a sample of Brazilian mothers
A cross-sectional descriptive study of the family functioning, health and social support of hospital patients with family violence backgrounds
A Culture Conducive to Women's Academic Success: Development of a Measure
A dark side of leadership: Corporate psychopathy and its influence on employee well-being and job satisfaction
A developmental perspective on the link between parents' employment and children's obesity
A Developmental Perspective on Young Adult Romantic Relationships: Examining Family and Individual Factors in Adolescence
A hospital protocol to resolve complaints against staff physicians.
A job demands-resources approach to presenteeism
A manual-based family intervention for families living with the consequences of traumatic injury to the brain or spinal cord: a study protocol of a randomized controlled trial
A Meta-Analysis on the Crossover of Workplace Traumatic Stress Symptoms Between Partners
A Metasynthesis: Uncovering What Is Known About the Experiences of Families With Children Who Have Life-limiting and Life-threatening Illnesses
A mixed-methods, cross-sectional study of perceived stigma among Ugandans with epilepsy
A model for scale up of family health innovations in low-income and middle-income settings: a mixed methods study
A model of injustice, abusive supervision, and negative affect.
A model-based cluster analysis of social experiences in clinically anxious youth: links to emotional functioning
A Molecular Phylogeny for Yponomeutoidea (Insecta, Lepidoptera, Ditrysia) and Its Implications for Classification, Biogeography and the Evolution of Host Plant Use
A national survey of attitudes toward intimate partner violence among married women in Kazakhstan, Kyrgyzstan, and Tajikistan: Implications for health prevention and intervention
A natural disaster and intimate partner violence: Evidence over time
A partial empirical test of the general strain theory on cyberbullying victimization among expatriate students
A Pilot Study on Childhood Trauma and Love Addiction: Exploring the Mediation of Unbalanced Family Functioning
A Postmodern Critique of Societal Discourses of Male Violence in Interpersonal Family Relationships: A Balancing Act for Social Work
A preliminary study of daily interpersonal stress and C-reactive protein levels among adolescents from latin American and European backgrounds
A psychosocial approach in humanitarian forensic action: The Latin American perspective
A qualitative study of perceived risk for HIV transmission among police officers in Dar es Salaam, Tanzania
A randomized controlled trial of Safer Kids - A program for parents reported for child abuse: Short-term effects on further reports of child abuse and related risk factors
A realist synthesis of social connectivity interventions during transition to parenthood: The value of relationships
A review of caregiver distress in epilepsy in India: Current issues and future directions for research
A review of the father-child relationship in the development and maintenance of adolescent anorexia and bulimia nervosa
A Seat at the Table: The Positioning of Families During Care Conferences in Nursing Homes
A Self-Regulatory Perspective of Work-to-Home Undermining Spillover/Crossover: Examining the Roles of Sleep and Exercise
A Social-Ecological Approach to Understanding the Relationship between Cyberbullying Victimization and Suicidal Ideation in South Korean Adolescents: The Moderating Effect of School Connectedness
A spectrum of hidden morbidities among spousal caregivers for patients with cancer, and differences between the genders: a review of the literature
A Study of Role of Perceived Organizational Support among Sexual Harassment and Employees' Attitudes
A study of shame from sexual abuse within the context of a Norwegian incest center
A study of unnatural female death profile in Lucknow, India
A study on police stressors, coping strategies, and somatization symptoms among South Korean frontline police officers
A Survey of Women in the Perfusion Workforce: 2021
A systematic analysis of online broadcasts of suicidality in China
A systematic approach for designing a HBM pilot study for Europe
A Systematic Review of Interventions for Women Parenting in the Context of Intimate Partner Violence
A systematic review on identifying risk factors associated with early sexual debut and coerced sex among adolescents and young people in communities
A systems approach to ethical problems.
A three-year comparative longitudinal study of a school-based social work family service to reduce truancy, delinquency and school exclusions
A time lagged study of burnout as a mediator in the relationship between workplace bullying and work–family conflict.
A trickle-out model of organizational dehumanization and displaced aggression
A two-study examination of work-family conflict, production deviance and gender
A Victim of the Great East Japan Earthquake Identified with the Preserved Medical Samples of Her Deceased Mother
Abortion.
Absenteeism amongst health workers--developing a typology to support empiric work in low-income countries and characterizing reported associations
Abusive supervision and cyberloafing: an investigation based on Stressor-Emotion-CWB theory
Abusive supervision and deviance behaviors in the hospitality industry: The role of intrinsic motivation and core self-evaluation
Abusive supervision and family undermining as displaced aggression.
Abusive supervision and work-family conflict: An empirical investigation of Indian professionals.
Abusive supervision and work–family conflict: The path through emotional labor and burnout.
Abusive supervision: a content analysis of theory and methodology
Abusive supervisors and employee work-to-family conflict in Chinese construction projects: how does family support help?
Acceptance of provider-initiated testing and counseling for HIV infection by caregivers in a tertiary health institution in Abuja, Nigeria: a cross sectional study
Access to HIV/AIDS care: a systematic review of socio-cultural determinants in low and high income countries
Action Research at the Intersection of Structural and Family Violence in an Immigrant Latino Community: a Youth-Led Study
Adaptation and psychometric properties of the ISPCAN Child Abuse Screening Tool for use in trials (ICAST-Trial) among South African adolescents and their primary caregivers
Adapting the 'Family Wellbeing' empowerment program to the needs of remote Indigenous school children
Adolescent sexual assault disclosure: the impact of peers, families, and schools
Adolescent victimization - Testing models of resiliency by gender
Adolescents as perpetrators of aggression within the family
Adolescents at Serious Psychosocial Risk: What Is the Role of Additional Exposure to Violence in the Home?
Adult women survivors of intrafamilial child sexual abuse and their current relationship with the abuser
Adverse Childhood Experiences of Low-Income Urban Youth
Adverse Childhood Experiences, Support, and the Perception of Ability to Work in Adults with Disability
Adverse life events increase risk for postpartum psychiatric episodes: A population-based epidemiologic study
Adversity in childhood and measures of aging in midlife: Findings from a cohort of british women
After the fire: The mental health consequences of fire disasters.
After the vanishing
Ageing in an inconvenient paradise: the immigrant experiences of older Korean people in New Zealand
Aging in Place in Every Community: Social Exclusion Experiences of Parents of Adult children With Autism Spectrum Disorder
Alcohol use among Arab Muslim adolescents: A mediation-moderation model of family, peer, and community factors
Alcohol use and misuse: What are the contributions of occupation and work organization conditions?
'Always the guiding hand': Parents' accounts of the long-term implications of developmental co-ordination disorder for their children and families
An Assessment of the Prevalence, Perceived Significance, and Response to Dowry Solicitation and Domestic Violence in Bangladesh
An Ecological Systems Comparison Between Homeless Sexual Minority Youths and Homeless Heterosexual Youths
An educational process to strengthen primary care nursing practices in Sao Paulo, Brazil
An empirical investigation into the time-use and activity patterns of dual-earner couples with and without young children
An evaluation of a groupwork intervention for teenage mothers and their families
An exploratory study of domains of parenting concern among mothers who are childhood sexual abuse survivors
An exploratory study of nonsuicidal self-injury and suicidal behaviors in adolescent Latinas
An Inference Attack on Genomic Data Using Kinship, Complex Correlations, and Phenotype Information
An international comparative public health analysis of sex trafficking of women and girls in eight cities: achieving a more effective health sector response
An intervention for parents with severe personality difficulties whose children have mental health problems: a feasibility RCT
An Intimate Partner Violence Prevention Intervention in a Nurse Home Visitation Program: A Randomized Clinical Trial
An Investigation of Relational Risk and Promotive Factors Associated with Adolescent Female Aggression
An investigation on relationship of deviance workplace behavior with organisational justice, abusive supervision and work-family conflict
Analyzing the outcomes of health promotion practices.
Antecedents of emotional labour for holiday representatives: A framework for tourism workers
Antenatal Consultations at Extreme Prematurity: A Systematic Review of Parent Communication Needs
Anxiety disorder of 3-6 year-old children
Applying a capital perspective to explain continued gender inequality in the C-suite
Applying Career Construction Theory to Female National Collegiate Athletic Association Division I Conference Commissioners
Are Emotions Transmitted From Work to Family? A Crossover Model of Psychological Contract Breach
Assessing access for prospective adoptive parents living with HIV: an environmental scan of Ontario's adoption agencies
ASSESSING ANGELS IN THE NURSERY: A PILOT STUDY OF CHILDHOOD MEMORIES OF BENEVOLENT CAREGIVING AS PROTECTIVE INFLUENCES
Assessing family-like dynamics in the workplace as possible precursors of workplace bullying: Psychometric analysis of a modified instrument.
ASSESSING THE IMPACT OF BURNOUT SYNDROME ON ROMANTIC RELATIONSHIP SATISFACTION: THE DARK SIDE OF WORKPLACE BULLYING
Assessing the links between punitive parenting, peer deviance, social isolation and bullying perpetration and victimization in South Korean adolescents
Assessing the Social Skills and Problem Behaviors of Adolescents With Severe Disabilities Enrolled in General Education Classes
Assisting clients experiencing family violence: Clinician and client survey responses in a child and family health service
Association between domestic violence and unintended pregnancies in India: Findings from the National Family Health Survey-2 data
Association between employment status change and depression in Korean adults
Association between family conflict resolution methods and depressive symptoms in South Korea: a longitudinal study
Association between psychosocial characteristics of work and presenteeism: A cross-sectional study
Association between workplace psychosocial factors and mental health in Black, Hispanic, and White women: Cross-sectional findings from the National Health Interview Survey
Association of abuse history with symptom severity and quality of life in patients with fibromyalgia
Association of Cyberbullying Experiences and Perpetration With Suicidality in Early Adolescence
Association of faculty perceptions of work-life with emotional exhaustion and intent to leave academic nursing: report on a national survey of nurse faculty
Association of harsh parenting and maltreatment with internet addiction, and the mediating role of bullying and social support
Association of Obsessive-Compulsive Disorder With Objective Indicators of Educational Attainment: A Nationwide Register-Based Sibling Control Study
Association of perpetrator relationship to abusive head trauma clinical outcomes
Association of Reactive-Proactive Aggression and Anxiety Sensitivity with Internalizing and Externalizing Symptoms in Children with Attention-Deficit/Hyperactivity Disorder
Association of Tourette Syndrome and Chronic Tic Disorders With Objective Indicators of Educational Attainment: A Population-Based Sibling Comparison Study
Associations between prevalence of self-reported musculoskeletal symptoms of the Spine and biopsychosocial factors among office workers
Associations between psychological distress and the most concerning present personal problems among working-age men in Japan Environmental and occupational health
Associations between type of childhood adversities and labour market participation and employment conditions in young adults
Associations between work-related factors and psychological distress among construction workers
Associations of neighborhood disorganization and maternal spanking with children's aggression: A fixed-effects regression analysis
Associations of workplace violence and psychological capital with depressive symptoms and burn-out among doctors in Liaoning, China: a cross-sectional study
Attitude towards gender roles and violence against women and girls (VAWG): baseline findings from an RCT of 1752 youths in Pakistan
Attitudinal barriers to prescribing LAI antipsychotics in the outpatient setting: communicating with patients, families, and caregivers
Austrian male patients' gender role conflict is associated with their wish for interpersonal violence to be addressed during patient-physician conversations: a questionnaire study
Back to the future: The Comencini sisters and their search for a cinematic language
Balancing life and work by unbending gender: Early American women psychologists' struggles and contributions
Balancing work, family and other lifestyle aspects: A qualitative study of Australian medical students' attitudes
Barriers and facilitators to disclosing sexual abuse in childhood and adolescence: A systematic review
Barriers and Supports to Dating Violence Communication between Latina Adolescents and Their Mothers: A Qualitative Analysis
Barriers to disclosing child sexual abuse (CSA) in ethnic minority communities: A review of the literature and implications for practice in Australia
Bearing the burden of care: Emotional burnout among maternity support workers
Behavior of pediatric medical residents during a clinical simulation of a violent mother in a pediatric emergency
Behavioral Interventions for Anger, Irritability, and Aggression in Children and Adolescents
Being a Blue Blood: A Phenomenological Study on the Lived Experiences of Police Officers' Children
Being ignored by loved ones: Understanding when and why family ostracism inhibits creativity at work.
Belonging and exclusion in the lives of young people with intellectual disability in small town communities
Better and Worse: A Dual-Process Model of the Relationship between Core Self-evaluation and Work-Family Conflict
Better to know than to imagine: Including children in their health care
Beyond Avoidance: the Psychosocial Impact of Food Allergies
Beyond residential mobility: A broader conceptualization of instability and its impact on victimization risk among children
Beyond the body: A systematic review of the nonphysical effects of a surgical career
Beyond the Bottom Line: Don't Forget to Consider the Role of the Family
Beyond the statistic: exploring the process of early marriage decision-making using qualitative findings from Ethiopia and India
Biophysical characterization of PVR family interactions and therapeutic antibody recognition to TIGIT
Birth defects after incestuous mating: calculating the probability of causality and reflecting on the desirability of genetic testing
Bisexual Invisibility and the Sexual Health Needs of Adolescent Girls
Black Pastors' Views on preaching about sex: barriers, facilitators, and opportunities for HIV prevention messaging
Bonobos protect and console friends and kin
Breaking the cycle of maltreatment: the role of safe, stable, and nurturing relationships
Brief psychodynamic psychotherapy in adolescent depression: Two case studies
Bringing contribution-receipt (im)balance to team-member exchange research: A moderated mediation model
Building healthy children: evidence-based home visitation integrated with pediatric medical homes
Bullying and the older nurse
Bullying perpetration among youth: The contributions of child disclosure and parent-teacher connection
Bullying Victimization Among Left-Behind Children in Rural China: Prevalence and Associated Risk Factors
Bullying, 'cussing' and 'mucking about': complexities in tackling homophobia in three secondary schools in south London, UK
Bystander Program to Reduce Sexual Violence by Witnessing Parental Intimate Partner Violence Status
Can food vouchers improve nutrition and reduce health inequalities in low-income mothers and young children: a multi-method evaluation of the experiences of beneficiaries and practitioners of the Healthy Start programme in England
Can Johnson's Typology of Adult Partner Violence Apply to Teen Dating Violence?
Can maternal involvement protect children from bullying victimization when fathers migrate for work? A serial mediation model
Can't shake office Cold Violence outside workplace: an investigation of how and when workplace ostracism affect employee work-to-family conflict
Carbon monoxide poisoning in Iran during 1999-2016: A systematic review and meta-analysis
Cardiac magnetic resonance imaging after ventricular tachyarrhythmias increases diagnostic precision and reduces the need for family screening for inherited cardiac disease
Caregiver reports of patient-initiated violence in psychosis
Caregivers' Advice and Children's Bystander Behaviors During Bullying Incidents
Caregivers' moral narratives of their African American children's out-of-school suspensions: implications for effective family-school collaborations
Caregiver-youth communication about sex in South Africa: the role of maternal child sexual abuse history
Caring Interaction with stroke survivors' family members-Family members' and nurses' perspectives
Cases of violence involving transvestites and transsexuals in a northeastern Brazilian city
Case-study of the high school student’s family values formation
Caught between Cultures: Unintended Consequences of Improving Opportunity for Immigrant Girls
Causes of truck and cargo drivers' fatigue in Bangladesh
Challenges and ethical issues related to COVID-19 contact tracing teams in turkey
Challenges, benefits, and factors to enhance recruitment and inclusion of children in pediatric dental research
Change of School Playground Environment on Bullying: A Randomized Controlled Trial
Changes in conceptions in women younger than 18 years and the circumstances of young mothers in England in 2000-12: an observational study
Chapter 10 the roles of gender in organizations
Characteristics and particularities of homicides committed by schizophrenics; [Caractéristiques et particularités des homicides commis par des schizophrènes]
Characteristics of Intimate Partner Violence Incidents and the Environments in Which They Occur: Victim Reports to Responding Law Enforcement Officers
Characteristics of Youth With Combined Histories of Violent Behavior, Suicidal Ideation or Behavior, and Gun-Carrying
Characteristics, Classification, and Prevention of Child Maltreatment Fatalities
Characterizing the sexual abuse experiences of young adolescents
Child Abuse Potential in Young German Parents: Predictors, Associations with Self-reported Maltreatment and Intervention Use
Child and family-level correlates of direct and indirect peer victimization among children ages 6-9
Child attachment and ADHD: a systematic review
Child care subsidies, maternal health, and child-parent interactions: evidence from three nationally representative datasets
Child maltreatment among U.S. Air Force parents deployed in support of Operation Iraqi Freedom/Operation Enduring Freedom
Child Maltreatment History Among Newlywed Couples: A Longitudinal Study of Marital Outcomes and Mediating Pathways
Child maltreatment rates assessed in a national household survey of caregivers and youth
Child maltreatment severity and adult trauma symptoms: does perceived social support play a buffering role?
Child Protection Investigations in Out-of-Home Care: Perpetrators, Victims, and Contexts
Child sexual abuse and adolescent prostitution: A comparative analysis.
Child victims and poly-victims in China: are they more at-risk of family violence?
Childhood abuse and neglect, attachment states of mind, and non-suicidal self-injury
Childhood adversity as a predictor of non-adherence to statin therapy in adulthood
Childhood emotional abuse characteristics moderate associations with adult psychopathology and caregiving
Childhood emotional maltreatment and later psychological distress among college students: The mediating role of maladaptive schemas
Childhood Psychological Maltreatment and Work–Family Conflict Throughout Adulthood: A Test of Self-Concept and Social Mechanisms
Childhood transgenderity under the perspective of elementary school teachers; [A transgeneridade infantil sob a ótica de professores de ensino fundamental]
Childhood victimization, poly-victimization, and adjustment to college in women
Child-Parent Relationship Therapy with Extra-Familial Abused Children
Children and adolescents with transsexual parents referred to a specialist gender identity development service: A brief report of key developmental features
Children and 'African values': Zimbabwean professionals in Britain reconfiguring family life
Children's representations of school support for HIV-affected peers in rural Zimbabwe
Children's, parents' and other stakeholders' perspectives on early dietary self-management to delay disease progression of chronic disease in children: a protocol for a mixed studies systematic review with a narrative synthesis
Choosing the harder road: Naming the challenges for families in person-centred planning
Chronic pain patients’ need for recognition and their current struggle
Clair model for better work life balance and empowerment of women faculty in professional colleges of Kerala
Climate change threats to family farmers' sense of place and mental wellbeing: A case study from the Western Australian Wheatbelt
Climate Perceptions and Identity Interference Among Undergraduate Women in STEM: The Protective Role of Gender Identity
Close Collaboration with Parents™ intervention to improve parents' psychological well-being and child development: Description of the intervention and study protocol
Cohort profile: The Boston Hospital Workers Health Study (BHWHS)
Collective religiosity and the gender gap in attitudes towards economic redistribution in 86 countries, 1990-2008
Come and get it! A discussion of family mealtime literature and factors affecting obesity risk
Come rain or come shine: supervisor behavior and employee job neglect
Community Cultural Wealth among a South Australian Muslim Population: A Reflective Evaluation of Strengthening Family Health and Wellbeing
Compulsory citizenship behaviour and work-family conflict: A moderated mediation model
Concerning mistreatment of older people: Clinical and ethical thoughts based on a study of known cases.
Concerns for self or family? Sources of and responses to altruistic fear
Conflict in the family: A continuing education course produced by the open university
Congenital dyserythropoietic anemia, type II with SEC23B exon 12 c.1385 A → G mutation, and pseudo-Gaucher cells in two siblings
Consequences of abusive supervision: A meta-analytic review
CONSEQUENCES OF FAMILY INTERFERENCE WITH WORK: THE ROLES OF EMOTIONAL EXHAUSTION, SERVICE SABOTAGE, AND NEGATIVE AFFECTIVITY
Consequences of parental burnout: Its specific effect on child neglect and violence
Conservation of Resources in the Organizational Context: The Reality of Resources and Their Consequences
Constructing the Suicide Risk Index (SRI): does it work in predicting suicidal behavior in young adults mediated by proximal factors?
Co-occurrence of intimate partner violence and child sexual abuse: Prevalence, risk factors and related issues
Coordination difficulties and self-esteem: The views of children, adolescents, and their parents
Coparenting moderates the association between firstborn children's temperament and problem behavior across the transition to siblinghood
Coping and Survival Skills: The Role School Personnel Play Regarding Support for Bullied Sexual Minority-Oriented Youth
Coping patterns in special school staff: demographic and organizational factors
Coping with stigma by association and family burden among family members of people with mental illness
Coping with Workplace Ostracism: The Roles of Ingratiation and Political Skill in Employee Psychological Distress
Co-production of an e-resource to help women who have experienced childhood sexual abuse prepare for pregnancy, birth, and parenthood
Correctional work: Reflections regarding suicide
Correlates of bullying behaviors among a sample of North American Indigenous adolescents
Correlates of hair cortisol concentrations in disadvantaged young children
Correlates of Police Involvement Among Adolescents and Adults with Autism Spectrum Disorder
Correlates of the categories of adolescent attachment styles: Perceived rearing, family function, early life events, and personality
Correlation of early trauma experience with depression and bipolar disorder
Co-Rumination in the Workplace: Adjustment Trade-offs for Men and Women Who Engage in Excessive Discussions of Workplace Problems
Counseling for Young People and Families Affected by Child Sexual Exploitation and Abuse: A Qualitative Investigation of the Perspective of Young People, Parents, and Professionals
Couple experiences of provider-initiated couple HIV testing in an antenatal clinic in Lusaka, Zambia: lessons for policy and practice
Co-victims of Homicide: A Systematic Review of the Literature
COVID-19 and health-care worker's combating approach: an exhausting job demand to satisfy
COVID-19-Related Stress and Its Association with Intimate Partner Violence Perpetration and Victimization
CPS: Client violence and client victims.
Credibility assessment in child sexual abuse investigations: A descriptive analysis
Crime Reporting Behavior: Do Attitudes Toward the Police Matter?
Critical contributions to scholarship on women and work: Celebrating 50 years of progress and looking ahead to a new decade
Critical times: Gendered implications of the economic crisis for migrant workers from Burma/Myanmar in Thailand
Crossover of workplace aggression experiences in dual-earner couples
Crossover of workplace aggression on to partner's alcohol intake
Cultural practices, gender inequality and inconsistent condom use increase vulnerability to HIV infection: narratives from married and cohabiting women in rural communities in Mpumalanga province, South Africa
Cumulative risk effect of household dysfunction for child maltreatment after intensive intervention of the child protection system in Japan: a longitudinal analysis
Customer Mistreatment of Local Restaurants in the Context of Gastronomy Tourism
CUSTOMER MISTREATMENT: A REVIEW OF CONCEPTUALIZATIONS AND A MULTILEVEL THEORETICAL MODEL
Cyberbullying and Social Media: Information and Interventions for School Nurses Working With Victims, Students, and Families
Cyberbullying prevention: Insight and recommendations from youths, parents, and paediatricians
Daddy's Head Is Broken: The Treatment of Children of Severe Alcoholics
Daily mistrust: A resource perspective and its implications for work and home
Daily patterns of stress and conflict in couples: Associations with marital aggression and family-of-origin aggression
Damage to the health of nursing workers due to the Covid-19 pandemic: An integrative review; [Daños a la salud de los trabajadores de enfermería debido a la pandemia Covid-19: Una revisión integradora]; [Danos à saúde dos trabalhadores de enfermagem devido à pandemia da Covid-19: Uma revisão integrativa]
Dating Violence Among College Students: The Risk and Protective Factors
Dead infants and unmarried women--from forensic pathology reports 1910-12
Deepening the Guard-Inmate Divide: An Exploratory Analysis of the Relationship between Staff-Inmate Boundary Violations and Officer Attitudes regarding the Mistreatment of Prisoners
Deliberate self-harm in young people: Attendance at a paediatric emergency department
Demographic trends and vocational behavior: A twenty year retrospective and agenda for the 1990s
Deployment stressors of the iraq war: Insights from the mainstream media
Depressed Mood During Early to Middle Adolescence: A Bi-national Longitudinal Study of the Unique Impact of Family Conflict
Determinants of Children's Mental Health in War-Torn Settings: Translating Research Into Action
Determinants of Health-Related Quality Of Life among Post-Partum Women Residing in a Resettlement Colony of East Delhi.
Determinants of telomere attrition over 1 year in healthy older women: Stress and health behaviors matter
Development and Validation of an Explicit Aggressive Beliefs and Attitudes Scale
Development of the nurses’ occupational stressor scale
Developmental screening: predictors of follow-up adherence in primary health care
Differences between Roma and non-Roma in how social support from family and friends helps to overcome health care accessibility problems
Differences in caregiver self-efficacy and satisfaction related to sexual abuse of offspring
Differences in maternal characteristics and their associations with breastfeeding attitudes among primiparous mothers
Differences in prevalence of bullying victimization between native and immigrant children in the Nordic countries: a parent-reported serial cross-sectional study
Different emotional and behavioral reactions to customer mistreatment among hotel employees: A multilevel moderated mediation model
Different therapeutic approaches on quality of life in patients with inflammatory bowel disease
Difficult patient loss and physician culture for oncologists grieving patient loss
Digenic parkinsonism: Investigation of the synergistic effects of PRKN and LRRK2
Direct and indirect effects of child abuse and environmental stress: A lifecourse perspective on adversity and depressive symptoms
Disorganized attachment and defense: exploring John Bowlby's unpublished reflections
Disorganized attachment in young adulthood as a partial mediator of relations between severity of childhood abuse and dissociation
Disrespect at Work, Distress at Home: A Longitudinal Investigation of Incivility Spillover and Crossover Among Older Workers
Disruption in family life due to despotic leadership and COVID-19: the mediating role of emotional exhaustion
Diversity of Welfare Systems in the EU: A Challenge to Policy Coordination
Do child abuse and maternal care interact to predict military sexual trauma?
Do electronic and economic empowerment protect women from intimate partner violence (IPV) in India?
Do health systems delay the treatment of poor children? A qualitative study of child deaths in rural Tanzania
Do job satisfaction and work engagement mediate the effects of psychological contract breach and abusive supervision on hotel employees' life satisfaction?
Do juvenile curfew laws work? A time-series analysis of the New Orleans law
Does Bullying Affect Work-to-Private-Life Interference? Testing the Mediating Role of Resilience
Does Despotic Leadership Harm Employee Family Life: Exploring the Effects of Emotional Exhaustion and Anxiety
Does gender inequity increase the risk of intimate partner violence among women? Evidence from a national Bangladeshi sample
Does long-term experience of nonstandard employment increase the incidence of depression in the elderly?
Does warmth moderate longitudinal associations between maternal spanking and child aggression in early childhood?
Does work-family conflict lead to abusive supervision in the construction projects? The role of project commitment and psychological resilience
Does workplace ostracism negatively affect family life during a pandemic?
Domestic violence against women as a risk factor for depressive and anxiety disorders: findings from domestic violence household survey in Tehran, Iran
Domestic violence against women, public policies and community health workers in Brazilian Primary Health Care
Domestic violence in India: An empirical analysis
Don't ask for fair treatment? A gender analysis of ethnic discrimination, response to discrimination, and self-rated health among marriage migrants in South Korea
Double-edged effects of ethical leadership in the development of Greater China salespeople's emotional exhaustion and long-term customer relationships
Dyadic Effects of Stigma and Discrimination on Distress in Chinese HIV Discordant Couples
Early Neglect and the Development of Aggression in Toddlerhood: The Role of Working Memory
Early-Life Adversity Interacts with FKBP5 Genotypes: Altered Working Memory and Cardiac Stress Reactivity in the Oklahoma Family Health Patterns Project
Early-Life Trauma in Hospitalized Patients with Mood Disorders and Its Association with Clinical Outcomes
Eating Your Feelings? Testing a Model of Employees' Work-Related Stressors, Sleep Quality, and Unhealthy Eating
Ecological assessment of executive functions in adolescents genetically at high risk for schizophrenia
Economic performance and unemployment in the czech republic
Education and job-based interventions for unmarried couples living with low incomes: Benefit or burden?
Educational Interventions to Improve Support for Family Presence During Resuscitation: A Systematic Review of the Literature
Educational Reward and Punishment and the Effect of Psychological Intervention on Adolescent Depression
Effect of Caring for an Abusive Parent on Mental Health: The Mediating Role of Self-Esteem
Effectiveness of a Two-Tier Family-Oriented Intervention in Enhancing the Family Functioning and Care Capacity of the Family Caregivers of Stroke Survivors: Protocol for a Randomized Controlled Trial
Effects & prevention of child sexual abuse: The impact of child, family, and child protective services factors on reports of child sexual abuse recurrence.
Effects of Child Sexual Abuse on the Parenting of Male Survivors
Effects of early life stress on depression, cognitive performance and brain morphology
Effects of nurse-led child- and parent-focused violence intervention on mentally ill adult patients and victimized parents: A randomized controlled trial
Effects of sexual harassment on employees’ family undermining: Social cognitive and behavioral plasticity perspectives.
Effects of voluntary/involuntary retirement on their own and spouses' depressive symptoms
Elder abuse and neglect vs. parricide: a letter from Russia
Elder abuse: actions and suggestions by Primary Health Care professionals
Elder Mistreatment Among Older Chinese Americans: The Role of Family Cohesion
Emergency department and urgent care for children excluded from child care
Emerging School Refusal: A School-Based Framework for Identifying Early Signs and Risk Factors
Emotion Regulation in Supervisory Interactions and Marital Well-Being: A Spillover-Crossover Perspective
Emotional Girls and Rational Boys: The Gendering of Violence Among Urban, African American Youth
Emotional processing and brain activity in youth at high risk for alcoholism
Emotional support and adult depression in survivors of childhood sexual abuse
Employee workplace wellbeing amid disruptions
Employees' reactions to customer mistreatment: The moderating role of human resource management practices
Empowering the family for girl child development.
Empowerment of young people who have a parent living with dementia: A social model perspective
Enactors or reactors? Work-life border management for women in law in Nigeria
End-of-life care: A qualitative study comparing the views of people with dementia and family carers
Enhancing family resilience through family narrative co-construction
Environmental and individual attributes associated with child maltreatment resulting in hospitalization or death
Environmental factors during adolescence associated with later development of psychotic disorders - a nested case-control study
Epidemiological characteristics and post-exposure prophylaxis of human rabies in Chongqing, China, 2007-2016
Epidemiology of suspected elderly mistreatment in Singapore
Established or excluded? A longitudinal study of criminality, work and family formation.
Estimating the prevalence of borderline personality disorder in mothers involved in youth protection services
Ethical leadership, perceived cultural inclusion, and job behaviors: A two-sample study of mediation and moderation effects
Evaluation of bio-psycho-social and socio-cultural problems of Syrian elderly living in Turkey
Evaluation of Boys Town In-Home Family Services with Families Referred by Child Welfare
Evaluation of donor workups and exclusions in a single-center experience of living donor liver transplantation
Evaluation of Two Approaches for Responding to Allegations of Family Maltreatment in the U.S. Army: Coordinated Community Response Impacts and Costs
Evidence base for Multiple Family Therapy (MFT) in non-psychiatric conditions and problems: a review (part 2)
Evidence based workplace interventions to promote breastfeeding practices among Pakistani working mothers
Evidence of organizational injustice in poultry processing plants: Possible effects on occupational health and safety among Latino workers in North Carolina
Examination of the double burden hypothesis-a systematic review of work-family conflict and sickness absence
Examining adaptations to water stress among farming households in Sri Lanka's dry zone
Examining intimate partner aggression assessment among returning veterans and their partners
Examining links between abusive supervision, PsyCap, LMX and outcomes
Examining the Effects of Overtime Work on Subjective Social Status and Social Inclusion in the Chinese Context
Examining the within-person effects of abusive supervision on multifoci deviance: Ethical climate as a moderator
Experiences and Psychological Wellbeing Outcomes Associated with Bullying in Treatment-Seeking Transgender and Gender-Diverse Youth
Experiences of conflict, non-acceptance and discrimination are associated with poor mental well-being amongst LGBTQ-identified individuals in Singapore
Experiences of harassment and empowerment after sharing personal abortion stories publicly
Experiences of sex trafficking victims in Mumbai, India
Experiences With Workplace Bullying Among Athletic Trainers in the Collegiate Setting
Exploring child prostitution in a major city in the West African region
Exploring Individual, Family, and Extrafamilial Factors Associated With Depression Among Elderly Residents of Care Settings
Exploring the Challenges of Families With Mentally Retarded Children in Care Centers Under the Supervision of the Welfare Organization of Tehran in the COVID-19 Pandemic Conditions: A Qualitative Study
Exploring the prenatal experience of women with intellectual and developmental disabilities: In a southeastern Ontario family health team
Exploring the relationship between local food environments and obesity in UK, Ireland, Australia and New Zealand: a systematic review protocol
Exposure of married women to spousal violence: A community-based study in Eastern Turkey; [Evli kadınların eş şiddetine maruz kalma durumları: Türkiye’nin Doğusunda toplum tabanlı bir çalışma]
Exposure to bullying among students with autism spectrum conditions: a multi-informant analysis of risk and protective factors
Exposure to tetrachloroethylene-contaminated drinking water and time to pregnancy
Factors affecting social phobia among Chinese college students in the context of COVID-19 pandemic: a cross-sectional study
Factors associated with caregiver help seeking behavior among at-risk children
Factors associated with elder mistreatment in rural Tamil Nadu, India: a cross-sectional survey
Factors associated with IPV victimisation of women and perpetration by men in migrant communities of Nepal
Factors associated with stress among medical students
Factors Influencing Law Enforcement Responses to Child to Parent Violence
Factors that contribute to adult children caregivers' well-being: a scoping review
Failure on all fronts: general dental practitioners' views on promoting oral health in high caries risk children--a qualitative study
Familial Influences on Dating Violence Victimization Among Latino Youth
Familias 3 - Extensions and new functionality
Families in need of domestic violence services reported to the child welfare system: Changes in the National Survey of Child and Adolescent Well-Being between 1999-2000 and 2008-2009
Family and friend social support as mediators of adolescent sibling victimization and mental health, self-esteem, and delinquency.
Family cohesion and school belongingness: Protective factors for immigrant youth against bias-based bullying
Family correlates of childhood binge eating: A systematic review
Family dynamics and aggressive behavior in Latino adolescents
Family dynamics and implications for young people's 'struggles' in rural areas of post-conflict northern Uganda
Family Dynamics and Young Adults’ Well-Being: The Mediating Role of Sibling Bullying
Family dynamics and young children's sibling victimization
Family dynamics moderate the impact of discrimination on wellbeing for Latino young adults.
Family factors associated with adolescent self-harm: A narrative review
Family in the Narratives of Good Life: Performing Masculinities in the Lithuanian Correctional Facilities
Family matters: The impact of family functioning on co-worker outcomes
Family ostracism and proactive customer service performance: An explanation from conservation of resources theory.
Family poly-victimization and cyberbullying among adolescents in a Chinese school sample
Family trouble: Heteronormativity, emotion work and queer youth mental health
Family-centered care for military and veteran families affected by combat injury
Family-Centered Prevention to Reduce Discrimination-Related Depressive Symptoms Among Black Adolescents: Secondary Analysis of a Randomized Clinical Trial
Family-Only Perpetrators of Intimate Partner Violence: A Systematic Review
Family-oriented services in pediatric rehabilitation: a scoping review and framework to promote parent and family wellness
Family-Work Conflict and Spousal Aggression: A Comparative Analysis Pre- and Peri- COVID-19 Pandemic
Fatal intimate partner violence against women in Portugal: a forensic medical national study
Father support and adjustment difficulties among youth in residential care: The moderating role of peer victimization and gender
Female Students' Experiences of Sexual Harassment in the Sport Management Internship Setting
Fifteen years on: the legacy of section 28 for LGBT+ teachers in English schools
Financial exploitation of older adults in rural settings: a family perspective
Financial Strain, Parental Smoking, and the Great Recession: An Analysis of the UK Millennium Cohort Study
First Births to Maltreated Adolescent Girls: Differences Associated With Spending Time in Foster Care
Fluvoxamine-controlled release formulation for the treatment of generalized social anxiety disorder
Friend or ally: whether cross-group contact undermines collective action depends on what advantaged group members say (or don't say)
Friends, Sisters, and Wives: Social Support and Social Risks in Peer Relationships Among Men Who Have Sex With Men (MSM) in India
From illegal poison to legal medicine: A qualitative research in a heroin-prescription trial in Spain
From mother to child: Maternal betrayal trauma and risk for maltreatment and psychopathology in the next generation
From public to private: the gendered impact of COVID-19 pandemic on work-life balance and work-family balance
From the Bedroom to the Office: Workplace Spillover Effects of Sexual Activity at Home
From the closest observers of patient care: a thematic analysis of online narrative reviews of hospitals
From violence to sex work: Agency, escaping violence, and HIV risk among establishment-based female sex workers in Tijuana, Mexico.
From workplace to home: consequences of supervisor bullying in the hospitality setting
Functional status of fracture victims four years after the 2008 Wenchuan earthquake
Gender and Family Relations: Experiences of Highly Educated Eritrean Migrants in the UK
Gender Differences and Work-Family Conflicts among Emergency Physicians with Intention to Leave
Gender differences in posttraumatic stress symptoms among former prisoners of wars' adult offspring
Gender differences on mental health, work-family conflicts and alcohol use in response to abusive supervision
Gender inequities in the workplace: A holistic review of organizational processes and practices
Gendered constructions of the impact of HIV and AIDS in the context of the HIV-positive seroconcordant heterosexual relationship
Gendered Relationships Between Adverse Childhood Experiences, Negative Emotional States, and Violent Delinquency
Gender-specific association between childhood adversities and smoking in adulthood: findings from a population-based study
Genetics and the clinical approach to paragangliomas
Girl domestic workers in Kenya.
Good stress, bad stress and oxidative stress: insights from anticipatory cortisol reactivity
Guidelines for establishing a telemental health program to provide evidence-based therapy for trauma-exposed children and families
Happier during lockdown: a descriptive analysis of self-reported wellbeing in 17,000 UK school students during Covid-19 lockdown
Harm from Known Others' Drinking by Relationship Proximity to the Harmful Drinker and Gender: A Meta-Analysis Across 10 Countries
Harmful Workplace Experiences and Women's Occupational Well-Being: A Meta-Analysis
Hassles of cabin crew: An exploratory study
Health life agreement: Conceptualization of a new construct arid measurement
Health protective behavior following required arsenic testing under the New Jersey Private Well Testing Act
Health visitors know the benefits of breastfeeding
Health, drugs and service use among deprived single men: comparing (subgroups) of single male welfare recipients against employed single men in Amsterdam
Health-related quality of life of children with Developmental Coordination Disorder
Healthy Children, Strong Families 2: A randomized controlled trial of a healthy lifestyle intervention for American Indian families designed using community-based approaches
Hegemonic masculinity: representation of women surgeons in leadership positions in Pakistan
Heightened susceptibility to secondary traumatization: A meta-analysis of gender differences
Help-Seeking for Bullying Victimization Among Adolescents in Germany
Hispano-Americans in Europe: what do we know about their health status and determinants? A scoping review
HIV risk in adolescents with severe mental illness: Literature review
HIV/AIDS and older adults in Cameroon: Emerging issues and implications for caregiving and policy-making
Honor, violence, and children: A systematic scoping review of global evidence
HOT BUTTONS AND TIME SINKS: THE EFFECTS OF ELECTRONIC COMMUNICATION DURING NONWORK TIME ON EMOTIONS AND WORK-NONWORK CONFLICT
Household concepts of wellbeing and the contribution of palliative care in the context of advanced cancer: A Photovoice study from Blantyre, Malawi
Household food insecurity and diet diversity after the major 2010 landslide disaster in Eastern Uganda: a cross-sectional survey
Household water insecurity will complicate the ongoing COVID-19 response: Evidence from 29 sites in 23 low- and middle-income countries
How and when abusive supervision leads to recovery activities: The recovery paradox and the conservation of resources perspectives
How avoidant attachment influences subjective well-being: an investigation about the age and gender differences
How Competent are Adolescent Bullying Perpetrators and Victims in Mastering Normative Developmental Tasks in Early Adulthood?
How do abused elderly persons and their adult protective services caseworkers view law enforcement involvement and criminal prosecution, and what impact do these views have on case processing?
How do gender and disability influence the ability of the poor to benefit from pro-poor health financing policies in Kenya? An intersectional analysis
How does abusive supervision differentiation affect employee work-family conflict? A moderated chain mediation model
How effective is help on the doorstep? A longitudinal evaluation of community-based organisation support
How family caregivers of cancer patients manage symptoms at home: A systematic review
How intra-familial decision-making affects women's access to, and use of maternal healthcare services in Ghana: a qualitative study
How negative social interactions at work seep into the home: A prosocial and an antisocial pathway
How online harassment affects Korean journalists? The effects of online harassment on the journalists' psychological problems and their intention to leave the profession
How organizational characteristics shape gender difference and inequality at work
How Social Stressors at Work Influence Marital Behaviors at Home: An Interpersonal Model of Work–Family Spillover
How they see it: young women's views on early marriage in a post-conflict setting
How to retain motivated employees in their jobs?
How to survive mistreatment by customers Employees' work withdrawal and their coping resources
How unhappy are women doctors?
How well does the world health organization definition of domestic violence work for India?
How workplace bullying relates to facades of conformity and work–family conflict: The mediating role of psychological strain.
HRM effectiveness as a moderator of the relationships between abusive supervision and technology work overload and job outcomes for technology end users
'I don't know where all the cutlery is': exploring materiality and homemaking in post-separation families
'I felt like a third wheel': Fathers' stories of exclusion from the 'parenting team'
I Have Had Enough: When and How Customer Mistreatment Leads to Coworker Undermining
I see you in me, and me in you The moderated mediation crossover model of work passion
'I try to make a net around each patient': home care nursing as relational practice
Identifying older people at risk of abuse during routine screening practices
Identifying risk factors for household burdens of road traffic fatalities: regression results from a cross-sectional survey in Taiwan
'I'm not an outsider, I'm his mother!' A phenomenological enquiry into carer experiences of exclusion from acute psychiatric settings
Impact of abusive supervision on deviant work behavior: The role of Islamic work ethic
Implementing a Systematic Screening Procedure for Older Adult Mistreatment Within Individual Clinical Supervision: Is It Feasible?
Improving health, well-being and parenting skills in parents of children with medical complexity: a scoping review protocol
Impulsive aggression, delay discounting, and adolescent suicide attempts: effects of current psychotropic medication use and family history of suicidal behavior
In Your Capable Hands: Ethical Practice, Bias Mitigation, and Care for Children Who Rely on Chronic Mechanical Ventilation
Incidence and risk factors of homicide-suicide in Swiss households: National Cohort study
Incivility and Counterproductive Work Behavior: A Moderated Mediation Model of Emotional Regulation and Psychological Distress
Increased mental health and psychosocial risks in LGBQ youth accessing Australian youth AOD services
Indirect Exposure to Captivity Details Is Not Related to Posttraumatic Stress Symptoms Among the Spouses and Offspring of Former Prisoners of War
Individual and familial risk and protective correlates of physical and psychological peer victimization
Individual and national level associations between economic deprivation and partner violence among college students in 31 national settings
Individual and Parental Risk Factors for Sexual Exploitation Among High-Risk Youth in Uganda
Individual initiative and burnout as antecedents of employee expediency and the moderating role of conscientiousness
Industrial restructuring and violence: The link between entry-level jobs, economic deprivation, and black and white homicide
Influence of psychosocial safety climate on occupational health and safety: a scoping review
Influences and patterns of intimate partner violence among married Akha and Lahu women in northern Thailand
Informed Consent in Pediatric Anesthesia: A Narrative Review
Initiation and Duration of Breastfeeding in the Maternal Outcomes and Neurodevelopmental Effects of Antiepileptic Drugs Study
Injuries From Physical Abuse: National Survey of Children's Exposure to Violence I-III
INQUIRING VOLUNTARY TURNOVER FOR FEMALE NURSES IN PAKISTAN THROUGH FOCUSED ETHNOGRAPHY
Insecure attachment behavior and partner violence: incorporating couple perceptions of insecure attachment and relational aggression
Interactions with community members and institutions: Preventive pathways for child maltreatment
Interactive theater: An innovative conflict resolution teaching methodology
Intercultural aphasia: new models of understanding for Indigenous populations
Internal audience strikes back from the outside: emotionally exhausted employees' negative word-of-mouth as the active brand-oriented deviance
Internal workplace violence from colleagues is more strongly associated with poor health outcomes in nurses than violence from patients and families.
Interpersonal deviance, organizational deviance and socio-emotional factors at work: the role of socio-demographic traits
Intersecting racism and homonegativism among sexual minority men of color: Latent class analysis of multidimensional stigma with subgroup differences in health and sociostructural burdens
Interventions in health organisations to reduce the impact of adverse events in second and third victims
Interventions to Improve Grandparent Caregivers' Mental and Physical Health: An Integrative Review
Intimate partner aggression and women's work outcomes
Intimate Partner Violence in (Un)-Romantic Relations: Its Spatial Dimensions in the Indian Context
Intimate partner violence victimization and parenting: A systematic review
Intimate partner violence, power, and equity among adolescent parents: relation to child outcomes and parenting
Intimate partner, familial and community violence among men who have sex with men in Namibia
Intrafamilial and extrafamilial sexual assault and its association with alcohol consumption
Introduction to the special issue “Transnational care: Families confronting borders”; [Einführung in das Sonderheft „Transnationale Pflege: Familien vor Grenzen”]
Investigating Barriers to Family Visitation of Nursing Home Residents: A Systematic Review
Is having a family member with chronic health concerns bad for young people's health? Cross-sectional evidence from a national survey of young Australians
Israeli mothers' meaning reconstruction in the aftermath of homicide
It doesn’t end there: Workplace bullying, work-to-family conflict, and employee well-being in Korea
It doesn't stop Here: workplace bullying and family incivility mediating role of psychological distress
It is Tough to Detach from Gossip: The Impact of Perceived Negative Workplace Gossip on Life Satisfaction
It takes a village: How organizational support for adoption positively affects employees and their families
Job insecurity and work-family conflict A moderated mediation model of perceived organizational justice, emotional exhaustion and work withdrawal
Job insecurity, work-family imbalance, and hostile work environment: Prevalence data from the 2010 National Health Interview Survey
Job mismatching, unequal opportunities and long-term sickness absence in female white-collar workers in Sweden
Job mobility among parents of children with chronic health conditions: Early effects of the 2010 Affordable Care Act
Joblessness, family disruption, and violent death in Chicago, 1970-90
Juggling confidentiality and safety: a qualitative study of how general practice clinicians document domestic violence in families with children
Kin rejection: social signals, neural response and perceived distress during social exclusion
Korean Survivors of the Japanese “Comfort Women” System: Understanding the Lifelong Consequences of Early Life Trauma
Laboring to mother in the context of past trauma: the transition to motherhood
Labour market marginalisation in obsessive-compulsive disorder: a nationwide register-based sibling control study
Lack of Association of Elder Mistreatment With Mortality
Latino Mother/Daughter Dyadic Attachment as a Mediator for Substance Use Disorder and Emotional Abuse
Latino Mothers in Farmworker Families' Beliefs About Preschool Children's Physical Activity and Play
Lay community mental health workers (cadres) in Indonesian health services: A qualitative exploration of the views of people with mental health problems and their families
Lessons learned for reducing the negative impact of adverse events on patients, health professionals and healthcare organizations
Lifestyle constraints, not inadequate nutrition education, cause gap between breakfast ideals and realities among Japanese in Tokyo
Lifestyles and socio-cultural factors among children aged 6-8 years from five Italian towns: the MAPEC_LIFE study cohort
Lifetime co-occurrence of violence victimisation and symptoms of psychological ill health: a cross-sectional study of Swedish male and female clinical and population samples
Like a phoenix: the journey toward core-self restoration following paediatric skin-burn injury: a psychoanalytic perspective
Linking work experiences to facets of marital functioning
Linking workplace ostracism to interpersonal citizenship behavior: A moderated mediation model of work-to-family conflict and rumination.
Lived experiences of parents caring for a child with a life-limiting condition in Australia: A qualitative study
Lived experiences of street-based female sex workers in Kathmandu: implications for health intervention strategies
Living with 'Hwa-byung': the psycho-social impact of elder mistreatment on the health and well-being of older people
Longitudinal associations of maternal depression and adolescents' depression and behaviors: Moderation by maltreatment and sex
Longitudinal Predictors of Outcomes for Adults With Autism Spectrum Disorder: Systematic Review
Long-term health consequences of violence exposure in adolescence: a 26-year prospective study
Loss of Individual and Social Identity: Consequences of Sexual Harassment of Iranian Nurses in the Workplace
Lost for words: Difficulty expressing feelings in work with three adolescent boys
Love on the rocks: unraveling effects of remote Employees' work-family conflict on Couples' divorce intentions
Low levels of posttraumatic stress symptoms and psychiatric symptomatology among third-generation Holocaust survivors whose fathers were war veterans
Make it to work (and back home) safely: The effect of psychological work stressors on employee behaviour while commuting by car.
Making of rebel talent through workplace ostracism: A moderated-mediation model involving emotional intelligence, organizational conflict and knowledge sharing behavior
Male Majority, Female Majority, or Gender Diversity in Organizations: How Do Proportions Affect Gender Stereotyping and Women Leaders' Well-Being?
Management of refractory eosinophilic esophagitis
Managing emotional labor for service quality: A cross-level analysis among hotel employees
Managing large-volume literature searches in research synthesis studies
Marital and parental conflicts in families with children: Characteristics and resolution strategies
Marketing to Liminal Consumers Migrant Workers as an Emerging Segment in Transitional Economies
Masculinity, social context and HIV testing: an ethnographic study of men in Busia district, rural eastern Uganda
Mastering Employee Turnover Intention in the Modern Workforce
Material deprivation and health: a longitudinal study
Maternal depression and intimate partner violence exposure: Longitudinal analyses of the development of aggressive behavior in an at-risk sample
Maternal employment during pregnancy and birth outcomes: evidence from Danish siblings
Maternal filicide in a cohort of English Serious Case Reviews
Matt's story: learning from heartbreak
Measuring school climate in high schools: a focus on safety, engagement, and the environment
Media use in school-aged children and adolescents
Medical benefits in young Norwegians and their parents, and the contribution of family health and socioeconomic status. The HUNT Study, Norway
Medical Child Abuse: A Case Presenting as Anogenital Bleeding of Unknown Origin in an Older Child
Medical homelessness and candidacy: Women transiting between prison and community health care
Men perspectives on attending antenatal care visits with their pregnant partners in Misungwi district, rural Tanzania: a qualitative study
Men's knowledge, attitudes and behaviours relating to fertility
Mental health burden among impoverished HIV-positive patients in Peru
Mental Health Consequences of Childhood Physical Abuse in Chinese Populations: A Meta-Analysis
Mentalizing Family Violence Part 1: Conceptual Framework
Military service member and veteran reintegration: A critical review and adapted ecological model
Mindfulness Training Supports Quality of Life and Advance Care Planning in Adults With Metastatic Cancer and Their Caregivers: Results of a Pilot Study
Mistreatment of older people in the united kingdom: Findings from the first national prevalence study
Mixed-Status Immigrant Families in the United States: The Role of Social Justice in Intervention Research
Moral harassment: a study with nurses of the family health strategy
More lessons from the Hadza about men's work
Mother, Father, and Teacher Agreement on Victimization and Bullying in Children With Psychiatric Disorders
Motherhood: an impediment to workplace progression? The case of Cyprus
Mothering in the wake of childhood violence experiences: reweaving a self and a world at the intersection of history and context
Mothers and Children Exposed to Intimate Partner Violence: A Review of Treatment Interventions
Mothers experiencing homelessness: mental health, support and social care needs
Mother's exposure to domestic and community violence and its association with child's behavioral outcomes
Mothers' insightfulness regarding their children's inner world: associations with mothers' history of sexual abuse and lack of resolution of the trauma
MOTHER'S REENTRY: A RELATIVE CONTRIBUTION PERSPECTIVE OF DUAL-EARNER PARENTS' ROLES, RESOURCES, AND OUTCOMES
Motivate-to-move: development of an intervention promoting parental adherence to early power mobility programs
Multi-domain narrative review of vaccine hesitancy in childhood
Multimorbid outpatients: A high frequency of FP appointments and/or family difficulties, should alert FPs to the possibility of death or acute hospitalization occurring within six months; A primary care feasibility study
'Mum never loved me.' How structural factors influence adolescent sexual and reproductive health through parent-child connectedness: a qualitative study in rural Tanzania
My brother's reaper: examining officially reported siblicide incidents in the United States, 2000-2007
My Partner Made Me Do It: The Crossover of a Job Incumbent's Job Tension to the Spouse's Workplace Incivility
Narratives of Working Mothers Experiencing Workplace Bullying: Trauma Transferred to Young Children
National data study showed that adolescents living in poorer households and with one parent were more likely to be bullied
Nature of the interactions between work and family satisfaction in women
Navigating motherhood and maternal transitional infant feeding: Learnings for health professionals
Near-Fatal Self-Harm Among Canadian Adolescents
Needs and rights awareness of stroke survivors and caregivers: a cross-sectional, single-centre questionnaire survey
Neglect and Abuse of Older Family Members: Professionals' Perspectives and Case Experiences
New Sequencing technologies help revealing unexpected mutations in Autosomal Dominant Hypercholesterolemia
'Not at the diagnosis point': Dealing with contradiction in autism assessment teams
Notifications for child safeguarding from an acute hospital in response to presentations to healthcare by parents.
Number of siblings and school victimization; [Tamaño de la fratría y victimización escolar]
Nurses and workplace violence: nurses' experiences of verbal and physical abuse at work.
Nursing care experiences with Hansen's disease patients: contributions from hermeneutics
Observational study of aggressive behaviour and coercion on an Indian acute ward
Occupational and environmental exposures associated with testicular germ cell tumours: systematic review of prenatal and life-long exposures
Occupational health hazards among health care personnel working in public health facilities in Bhubaneswar, India
Occupational stress among female police officers; [Estresse ocupacional em mulheres policiais]
Older adults affected by polyvictimization: A review of early research
Older Adults under Guardianship: Challenges and Recommendations for Improving Practice
Older male mentors' perceptions of a Men's Shed intergenerational mentoring program
Older People's Conceptualization of Elder Abuse and Neglect
One year after mild injury: comparison of health status and quality of life between patients with whiplash versus other injuries
Open visitation and nurse job satisfaction: An integrative review
Open, trusting relationships underpin safety in rural maternity a hermeneutic phenomenology study
Operation BRAVE families: A preventive approach to lessening the impact of war on military families through preclinical engagement
Opportunities and challenges in screening for childhood sexual abuse
Organizational Prevention and Management Strategies for Workplace Aggression Among Child Protection Workers: A Project Protocol for the Oslo Workplace Aggression Survey (OWAS)
Outcomes for gastrostomy-fed children and their parents: qualitative findings from the 'Your Tube' study
Outcomes of workplace ostracism among restaurant employees
Overcoming hurdles to intervention studies with autistic children with profound communication difficulties and their families
Overview of the psychiatric reflections of mobbing: Two case reports
Parent and peer pathways linking childhood experiences of abuse with marijuana use in adolescence and adulthood
Parent Perspectives: Part 1—Considerations for Changing the NICU Culture †
Parent report of conversations with their adolescents with intellectual disability
Parental absence, child victimization, and psychological well-being in rural China
Parental caregiving of children with cancer and family impact, economic burden: nursing perspectives
Parental opinions of their child's experience in the legal process: an interpretative analysis
Parental stress and adolescent bullying perpetration and victimization: The mediating role of adolescent anxiety and family resilience
Parental support for policy measures and school-based efforts to address weight-based victimization of overweight youth
Parent-child relationships, parental psychological control, and aggression: maternal and paternal relationships
Parenting and Cyberbullying Across Adolescence
Parents' and professionals' perceptions of family-centered care for children with autism spectrum disorder across service sectors
Parents' employment and children's wellbeing
Parents' experience when their child has chronic abdominal pain: a qualitative study in Norway
Parents' perspectives of life challenges experienced by long-term paediatric brain tumour survivors: work and finances, daily and social functioning, and legal difficulties
Parents' views and experiences when their preschool child is identified as overweight: a qualitative study in primary care
Participation in a rehabilitation program based on adapted physical activities in Norway: a qualitative study of experiences of immigrant parents and their children with disabilities
PARTNER INVOLVEMENT: NEGOTIATING THE PRESENCE OF PARTNERS IN PSYCHOSOCIAL ASSESSMENT AS CONDUCTED BY MIDWIVES AND CHILD AND FAMILY HEALTH NURSES
Patriarchy in family care-giving: Experiences of families of children with intellectual disability in Pakistan
Pattern and Type of Aggressive Behavior in Patients with Severe Mental Illness as Perceived by the Caregivers and the Coping Strategies Used by Them in a Tertiary Care Hospital
Patterns of Bullying and Sexual Harassment: Connections with Parents and Teachers as Direct Protective Factors
Patterns of multiple victimization among maltreated children in Navy families
Patterns of volunteerism, testing, and exclusion among potential living kidney donors
Pediatric Cardiology Provider Attitudes About Palliative Care: A Multicenter Survey Study
Pediatric disaster simulation in graduate and undergraduate nursing education
Perceived discrimination among people living with HIV in Nepal.
PERCEIVED DISCRIMINATION AND WORK-TO-LIFE CONFLICT AMONG WORKERS IN THE UNITED STATES
Perceived family social support buffers against the effects of exposure to rocket attacks on adolescent depression, aggression, and severe violence
Percepcija sukoba radne i obiteljske uloge u kontekstu nekih obilježja obitelji i posla.
Perceptions of sex workers about the care received in the health care context
Perceptions of the impact of military life on Intimate Partner Violence and Abuse victimisation among civilian partners of UK military personnel
Perceptions of Workplace Bullying Among Athletic Trainers in the Collegiate Setting
Perpetration patterns and environmental contexts of IPV in Sweden: relationships with adult mental health
Perpetrators of late life polyvictimization
Perspectives of aged on victimization, ageism, and their problems in urban society.
Pharmacologic management of insomnia in children and adolescents: Consensus statement
Phone follow up to families of COVID-19 patients who died at the hospital: families' grief reactions and clinical psychologists' roles
Phonological awareness, working memory, reading and writing performances in familial dyslexia; [Desempenho em consciência fonológica, memória operacional, leitura e escrita na dislexia familial]
Physical and verbal aggressive behavior and COMT genotype: Sensitivity to the environment
Physical Fighting Among Male and Female Adolescents of Military Families: Results From a Representative Sample of High School Students
Pilot Validation Study on the Tavistock Relationships Observational Scale for the Assessment of the Quality of Dyadic Relationships in Couples in Which One Partner Has Dementia
Policy commitments vs. lived realities of young pregnant women and mothers in school, Western Cape, South Africa
Possible role of the α7 nicotinic receptors in mediating nicotine's effect on developing lung - implications in unexplained human perinatal death
Posttraumatic growth and perceived health: The role of posttraumatic stress symptoms
Posttraumatic Stress and Depression in the Nonoffending Caregivers of Sexually Abused Children: Associations With Parenting Practices
Post-traumatic stress due to structural violence after the Fukushima Disaster
Posttraumatic Stress Symptomatology in Pre-Hospital Emergency Care Professionals Assaulted by Patients and/or Relatives: Importance of Severity and Experience of the Aggression
Power distance orientation alleviates the beneficial effects of empowering leadership on actors' work engagement via negative affect and sleep quality
'Practical' resources to support patient and family engagement in healthcare decisions: a scoping review
Precarious employment, ill health, and lessons from history: the case of casual (temporary) dockworkers 1880-1945
Precarious existence and deteriorating work conditions for women in India: Implications for health
Predicting aggression, conciliation, and concurrent rumination in escalating conflict
Predicting Organizational Citizenship Behaviour in Hospitality Businesses with Decision Tree Method
Predicting Parent-Child Aggression Risk: Cognitive Factors and Their Interaction With Anger
Predicting running away in girls who are victims of commercial sexual exploitation
Pre-service Military-related and Mental Disorder Factors Associated with Leaving the UK Armed Forces
Prevalence and Clinical Differences of Suicidal Thoughts and Behaviors in a Community Sample of Youth Receiving Cognitive-Behavioral Therapy for Anxiety
Prevalence and perpetrators of workplace violence by nursing unit and the relationship between violence and the perceived work environment.
Prevalence of cyberbullying victimisation and its association with family dysfunction, health behaviour and psychological distress among young adults in urban Selangor, Malaysia: a cross-sectional study
Prevalence of psychological workplace violence among employees of a public tertiary health facility in Enugu, Southeast Nigeria
Prevalence of workplace violence against nurses in Hong Kong
Prevalence Rates of Adverse Childhood Experiences in a Sample of Minor-Attracted Persons: A Comparison Study
Prevalence, associated factors, and disclosure of intimate partner violence among mothers in rural Bangladesh
Prevention of HIV infection among migrant population groups in Northeast Brazil.
Primary hyperparathyroidism mimicking vaso-occlusive crises in sickle cell disease
Problematic interpersonal relationships at work and depression: A Swedish prospective cohort study
Professionalism and ethics education on relationships and boundaries: Psychiatric residents' training preferences
Promoting child protection, welfare and healing: The case for developing best practice.
Promoting parent-child relationships and preventing violence via home-visiting: a pre-post cluster randomised trial among Rwandan families linked to social protection programmes
Prospective longitudinal associations between harsh parenting and corticolimbic function during adolescence
Protective Factors for Psychotic Symptoms Among Poly-victimized Children
Protocol for a cluster randomised controlled trial evaluating a parenting with home visitation programme to prevent physical and emotional abuse of children in Indonesia: the Families First Programme
Psychological complaints reported by sexually abused children during criminal investigations: Istanbul example
Psychological distress in families of victims of maritime piracy - the Italian experience
Psychological mistreatment by married children in Korea: using the contextual theory to explain mistreatment of aging parents and parents-in-law
Psychological trauma and LGBT caregivers: A conceptual framework to guide practice
Psychological violence against general practitioners and nurses in Chinese township hospitals: incidence and implications
Psychometric Properties and Utility of the Social Vulnerability Questionnaire for Individuals with Intellectual and Developmental Disabilities
Psychometric validation of the French version of the adverse childhood experiences international questionnaire (ACE-IQ)
Psychopathic Traits in Early Childhood: Further Validation of the Child Problematic Traits Inventory
Psychophysiological correlates of cognitive deficits in family caregivers of patients with Alzheimer Disease
Psychosocial correlates of work-related fatigue among Jordanian emergency department nurses
Psychosocial factors related to job stress and women in management
PTSD and marital satisfaction in military service members: examining the simultaneous roles of childhood sexual abuse and combat exposure
Public policies, migration and family: A gender approach; [Políticas públicas, migración y familia. Una mirada desde el género]
Putting customer service at risk: Why and when family ostracism relates to customer-oriented behaviors.
Qualitative Interpretive Metasynthesis of Parents' Experiences of Perinatal Loss
Quality of life of patients after total laryngectomy: the struggle against stigmatization and social exclusion using speech synthesis
Quantification of cancer risk of each clinical and ultrasonographic suspicious feature of thyroid nodules: a systematic review and meta-analysis
Quasi-experimental effectiveness of cognitive-behavioral therapy on reliving migraine headaches in migraine sufferers
Racial and ethnic disparities: a population-based examination of risk factors for involvement with child protective services
Racial disparity in capital punishment and its impact on family members of capital defendants
Radical practice in a risk-averse environment: Learning from ATD Fourth World UK
Ratings of family functioning of suicidal and nonsuicidal African American women
Rationalising predictors of child sexual exploitation and sex-trading
Reaching out or missing out: approaches to outreach with family carers in social care organisations
Reasons for defaulting from childhood immunization program: a qualitative study from Hadiya zone, Southern Ethiopia
Recantation: a case study
Recognition of preclinical signs of dementia: A qualitative study exploring the experiences of family carers and professional care assistants
Reconsidering non-traditional export agriculture and household food security: A case study in rural Guatemala
Reconsidering the orphan problem: the emergence of male caregivers in Lesotho
Reducing child abuse amongst adolescents in low- and middle-income countries: A pre-post trial in South Africa
Reducing Customer-Directed Deviant Behavior: The Roles of Psychological Detachment and Supervisory Unfairness
Reflections on Health Promotion and Disability in Low and Middle-Income Countries: Case Study of Parent-Support Programmes for Children with Congenital Zika Syndrome
Refugees' exclusion at work and the intersection with gender: Insights from the Turkish-Syrian border
Relational trauma: using play therapy to treat a disrupted attachment
Relationship between abuse and neglect in childhood and diabetes in adulthood: differential effects by sex, national longitudinal study of adolescent health
Relationship between adverse childhood experiences and perceived discrimination in adulthood
Relationship between social exclusion and anxiety in older people during the COVID-19 pandemic
Relationship management strategies for daughters in conflicted relationships with their ageing mothers
Relationship quality of nursing work life and burnout among nurses: A systematic review; [Relación calidad de vida laboral de enfermería y burnout entre enfermeras: Una revisión sistemática]
Relationship Status and Long-Term Care Facility Use in Later Life
Relationship-based practice and digital technology in child and family social work: Learning from practice during the COVID-19 pandemic
Relationships between the sociodemographic and family characteristics, street life experiences and the hopelessness of street children
Relationships Between Workplace Deviance Interacted With Gender and Marital Status: The Correspondence Analysis Approach
Relationships of gender and career motivation to medical faculty members' production of academic publications.
Relative accuracy of social and medical determinants of suicide in electronic health records
Relative Employment, Gender Beliefs, and Intimate Partner Coercion and Violence Against New Mothers Across Marital and Residential Contexts
Reluctance Versus Urge to Disclose Child Maltreatment: The Impact of Multi-Type Maltreatment
Removing transgender identity from the classification of mental disorders: a Mexican field study for ICD-11
Repeated neonaticide: differences and similarities to single neonaticide events
Repercussions of workplace bullying on marital relationships
Research and Innovation for and with Adolescent Young Carers to Influence Policy and Practice-The European Union Funded "ME-WE" Project
Research round up
Responding to Aggression and Reactive Behaviours in the Home
Results from a lifestyle survey: Trent health
Retraumatization Mediates the Effect of Adverse Childhood Experiences on Clinical Training-Related Secondary Traumatic Stress Symptoms
Retreating or Repairing? Examining the Alternate Linkages Between Daily Partner-Instigated Incivility at Home and Helping at Work
Return and the social environment of Andalusian emigrants in Europe
Revenge Exacerbates the Effects of Interpersonal Problems on Mentors' Emotional Exhaustion and Work-Family Conflict: A Self-Defeating Perspective
Review of Mining coal and undermining gender: Rhythms of work and family in the American west.
Ripple Effects of Abusive Supervision
Risk Factor Patterns in Domestic Minor Sex Trafficking Relationships
Risk factors and health consequences of physical and emotional violence against children in Zimbabwe: a nationally representative survey
Risk Factors for Domestic Child Sex Trafficking in the United States
Risk factors for problem drug use: identifying vulnerable groups
Risk Factors for Syncope Associated With Multigenerational Relatives With a History of Syncope
Risk for Suicidal Ideation in the U.S. Air Force: An Ecological Perspective
Risk for suicide attempts among United States air force active duty members with suicide ideation: An ecological perspective
Risk of child poverty and social exclusion in two Spanish regions: social and family determinants
Risk-taking behaviors in adolescent men who have sex with men (MSM): An association between homophobic victimization and alcohol consumption
Risky Behaviour Among Adolescents
Road traffic injuries in Baghdad from 2003 to 2014: results of a randomised household cluster survey
Roads diverged: An examination of violent and nonviolent pathways in the aftermath of the Bosnian war
Roots run deep: Investigating psychological mechanisms between history of family aggression and abusive supervision.
Routine Activities Preceding Adolescent Sexual Abuse of Younger Children
Routine gastric residual volume measurement to guide enteral feeding in mechanically ventilated infants and children: the GASTRIC feasibility study
Safeguarding child rights and enhancing caregiver responsibilities among Canadian parents of youth who sexually offend
Satisfaction with life as a compliance factor of patients with schizophrenia
School Experiences of Adolescents With Attention-Deficit/Hyperactivity Disorder
School nurses' descriptions of concerns arising during pupils' health check-ups: A qualitative study
Secondary Traumatization and Differentiation Among the Wives of Former POWs: A Reciprocal Association
Segregation of women in tourism employment in the APEC region
Self and identity over time: dementia
SEQUENTIAL MEDIATION ANALYSIS OF WORKPLACE BULLYING, WORK-LIFE CONFLICT, AND YOUNG EMPLOYEES' OUTCOMES IN VIETNAM
Service workers’ chain reactions to daily customer mistreatment: Behavioral linkages, mechanisms, and boundary conditions.
Services in the Workplace
Sex differences in the pathways to major depression: a study of opposite-sex twin pairs
Sex trafficking and sexual exploitation in settings affected by armed conflicts in Africa, Asia and the Middle East: systematic review
Sexual Aggression Experiences Among Male Victims of Physical Partner Violence: Prevalence, Severity, and Health Correlates for Male Victims and Their Children
Sexual behaviour in preschool children in the context of intra-parental violence and sexual coercion
Sexuality of adolescent girls born with HIV in Senegal: an anthropological analysis
Sexually Transmitted Infections and Children: What the PNP Should Know
Should Pediatric Practices Have Policies to Not Care for Children With Vaccine-Hesitant Parents?
Shrugging It Off: Does Psychological Detachment From Work Mediate the Relationship Between Workplace Aggression and Work-Family Conflict?
Sibling and peer victimization in childhood and adolescence
Single mothers' self-assessment of health: a systematic exploration of the literature
Sins of Commission and Omission: The Implications of an Active-Passive Categorization of Counterproductive Work Behavior
Sins of the parents: Self-control as a buffer between supervisors' previous experience of family undermining and subordinates' perceptions of abusive supervision.
Situation of linkage between sexual and reproductive health and HIV-related policies in Islamic Republic of Iran - a rapid assessment in 2011-2
SNPs and STRs in forensic medicine. A strategy for kinship evaluation
Social and Territorial Cohesion in Spain: Relevance of the Socioeconomic Context
Social Exclusion Based on Group Membership is a Form of Prejudice
Social exclusion in adult informal carers: A systematic narrative review of the experiences of informal carers of people with dementia and mental illness
Social exclusion, endogamy, and occupational transmission. The Mallorcan xuetes (ca. 1770-1930)
Social Network Services Addiction in the Workplace
Social reintegration of TBI patients: A solution to provide long-term support
Social representations of domestic violence against women and men in the rural settings
Social support in the working poor; [Sociální opora u pracujících chudých]
Social support of patients with type 2 diabetes in marginalized contexts in Mexico and its relation to compliance with treatment: A sociocultural approach
Social ties may play a critical role in mitigating sleep difficulties in disaster-affected communities: a cross-sectional study in the Ishinomaki area, Japan
Social work and adverse childhood experiences research: implications for practice and health policy
Social work practice with gay, lesbian, bisexual, and transgender adolescents
Southern Women at Risk: Narratives of Familial and Social HIV Risk in Justice-Involved U.S. Women in Alabama
Spanking and child outcomes: Old controversies and new meta-analyses
Specifying the influence of family and peers on violent victimization: Extending routine activities and lifestyles theories
Spillover and crossover of sex-based harassment from work to home: Supervisor gender harassment affects romantic relationship functioning via targets' anger
Spillover of workplace bullying into family incivility: Testing a mediated moderation model in a time-lagged study.
Spousal experiences of coping with and adapting to caregiving for a partner who has a stroke: a meta-synthesis of qualitative research
Street children in Pakistan: A situational analysis of social conditions and nutritional status
Stress in Medical Students: PRIMES, an Italian, Multicenter Cross-Sectional Study
Stress, anxiety and depression among gastronomes: association with workplace mobbing and work–family interaction
Student-teacher relationships and bullying: The role of student social status
Such a shame—a consideration of shame and shaming mechanisms in families
Sudden infant death and sleep practices in the Black community
Suicidal ideation among suburban adolescents: The influence of school bullying and other mediating risk factors
Suicide in Guyana: Nurses' Perspectives
Suicides in Nunavik: a life course study
Supervisees’ reactions to a concatenation of supervisors’ resource drain, ego depletion and abusive supervision
Support and monitoring of families after child abuse detection based on parental characteristics at the emergency department.
Supported decision-making from the perspectives of mental health service users, family members supporting them and mental health practitioners
Surveillance for Violent Deaths - National Violent Death Reporting System, 17 States, 2013
Survey of a protocol to increase appropriate implementation of dispatcher-assisted cardiopulmonary resuscitation for out-of-hospital cardiac arrest
System influences on work disability due to low back pain: An international evidence synthesis
Systematic review of the economic impact of cerebral palsy
Systematic Review of Women Veterans' Mental Health
Systemic patterns in bullying and victimization
Tattered Textures of Kinship: The Effects of Torture Among Iraqi Families in Denmark
Teacher ratings of resilience and peer relationships of preschoolers whose fathers died unexpectedly
Teacher, parent, and peer reports of early aggression as screening measures for long-term maladaptive outcomes: who provides the most useful information?
Technology-enacted abusive supervision and its effect on work and family.
Technology-Related Pressure and Work-Family Conflict: Main Effects and an Examination of Moderating Variables
Test of a serial mediation model of Machiavellian leadership among hospitality and tourism employees
Testing the job demands-resources model in explaining life satisfaction of Nigerian correctional staff
Tests of the mitigating effects of caring and supportive relationships in the study of abusive disciplining over two generations
The "moral career" of perinatally HIV-infected children: Revisiting Goffman's concept
The "Western disease": Autism and Somali parents' embodied health movements
THE (IM)POSSIBILITY OF INCLUDING AFFECTIVE ABANDONMENT AS A HYPOTHESIS OF DISINTERATION IN THE BRAZILIAN LEGAL SYSTEM
The adverse effect of negative comments about weight and shape from family and siblings on women at high risk for eating disorders
The Amsterdam Sexual Abuse Case (ASAC)-study in day care centers: longitudinal effects of sexual abuse on infants and very young children and their parents, and the consequences of the persistence of abusive images on the internet
The antecedents and outcomes of dyadic coping in close personal relationships: a systematic review and narrative synthesis
The antecedents of job involvement: An exploratory study among Chinese prison staff
The association between childhood maltreatment experiences and the onset of maltreatment perpetration in young adulthood controlling for proximal and distal risk factors
The associations between psychosocial working conditions and changes in common mental disorders: a follow-up study
The associations of psychosocial work exposures with suicidal ideation in the national French SUMER study（新但无关-排除）
The care network of the families involved in violence against children and adolescents: the Primary Health Care perspective
The caregiving bind: concealing the demands of informal care can undermine the caregiving identity
The challenge of career counseling and guidance for adolescents and young adults in areas of global migration and multicultural societies The case of Israeli Arabs
The chronically ill aged, family conflict, and family medicine
The clinical characterization of the patient with primary psychosis aimed at personalization of management
The Combination of Sibling Victimization and Parental Child Maltreatment on Mental Health Problems and Delinquency
The contribution of maternal care and control, and community type to children's adjustment to political violence
The Cost of Being Ignored: Emotional Exhaustion in the Work and Family Domains
The Cost of Repaying Trust: Examining Psychological Detachment as a Mediator in the Relationship Between Feeling Trusted and Work-Family Conflict
The Cost of Safety During a Pandemic
The Costs of Rape
The crossover effect of spouses' long working hours on depressive symptoms and suicidal ideation
The crossover effect of work-family conflict among hotel employees
The Crossover of Psychological Distress From Leaders to Subordinates in Teams: The Role of Abusive Supervision, Psychological Capital, and Team Performance
The dark side of family communication: a communication model of elder abuse and neglect
THE DARK SIDE OF HIGH PERFORMANCE WORK SYSTEMS Implications for Workplace Incivility, Work-Family Conflict, and Abusive Supervision
The depleted leader: The influence of leaders' diminished psychological resources on leadership behaviors
The development of the psychosocial work environment in Denmark from 1997 to 2005
The Disorganized Response Scale: Construct validity of a potential self-report measure of disorganized attachment
The Ecology of Teachers' Experiences with Violence and Lack of Administrative Support
The effect of abusive supervision variability on work–family conflict: The role of psychological detachment and optimism
The effect of discriminatory culture against women and hierarchical culture on work–family conflict: the mediating role of sexual harassment
The Effect of Intimate Partner Violence on the Psychosocial Development of Toddlers
The effectiveness of mental health nursing promotive and preventive model on protective factors, risk factors and adolescents’ mental health
The effectiveness of Rock and Water in improving students' socio-emotional adjustment and social safety: study protocol for a randomized controlled trial
The effects of co-parenting/intergenerational co-parenting interventions during the postpartum period: A systematic review
The Effects of Exposure to Psychological Violence in the Workplace on Commitment and Turnover Intentions: The Moderating Role of Social Support and Role Stressors
The Effects of Father-Perpetration of Maltreatment on Adolescent Health Risk
The effects of positive and negative parenting practices on adolescent mental health outcomes in a multicultural sample of rural youth
The Effects of Victim Age, Perceiver Gender, and Parental Status on Perceptions of Victim Culpability When Girls or Women Are Sexually Abused
The effects of workplace bullying on team learning, innovation and project success as mediated through virtual and traditional team dynamics
The elder physical abuse reflected in judicial authorities in Eskisehir
The ethical-political role of the Community Health Workers' job in a Vulnerable Territory: contributions of participatory research; [O papel ético-político do trabalho dos Agentes Comunitários de Saúde em um Território Vulnerável: contribuições da pesquisa participativa]
The experience of caregivers of people living with serious mental disorders: a study from rural Ghana
The factors influencing young mothers' infant feeding decisions: the views of healthcare professionals and voluntary workers on the role of the baby's maternal grandmother
The fallout from abusive supervision: An examination of subordinates and their partners.
The great recession and behavior problems in 9-year old children
The Health Care Provider's Experience With Fathers of Overweight and Obese Children: A Qualitative Analysis
The Healthy Organization: Reducing High-risk Individual Behavior and Organizational Toxicity
The impact of a conditional cash transfer program on the utilization of non-targeted services: Evidence from Afghanistan
The Impact of Child Sexual Abuse Discovery on Caregivers and Families: A Qualitative Study
The impact of child welfare legislation on domestic violence-related homicide rates
The impact of child, family, and child protective services factors on reports of child sexual abuse recurrence
The impact of customer incivility on employees' family undermining: a conservation of resources perspective
The impact of customer misbehavior on frontline employees' work-family conflict and withdrawal behaviors
The impact of domestic violence exposure on South Asian children in the United States: Perspectives of domestic violence agency staff
The Impact of Exceeding TANF Time Limits on the Access to Healthcare of Low-Income Mothers
The Impact of Family Engagement and Child Welfare Services on Maltreatment Re-reports and Substantiated Re-reports
The impact of galactosaemia on quality of life - A pilot study
The Impact of Neighborhood Composition on Work-Family Conflict and Distress
The impact of silent alleles in kinship probability calculations
The impact of social support on emotional exhaustion and workplace bullying in social workers
The impact of the Mamata conditional cash transfer program on child nutrition in Odisha, India
The impact of unemployment on women with physical disabilities in Tamale, Ghana
The impact of video game addiction in the workplace
The Impact of Work Demand and Gender on Occupational and Psychosocial Stress in Hispanic Farmworkers
The impacts of recessions on families
The importance of having a paid job. Gendered experiences of health and ill-health in daily life among middle-aged women and men
The Importance of Work in Romantic Relationships
The indelible ink of the special stamp: An insider's research essay on imprints and erasures
The influence of interpersonal aggression on maternal perceptions of infant emotions: Associations with early parenting quality
The interaction between monoamine oxidase A and punitive discipline in the development of antisocial behavior: Mediation by maladaptive social information processing
The interplay of abusive supervision and coworker incivility on the turnover intention of frontliners: a mediation effect of work stress
The knowledge, attitudes and beliefs of carers (parents, guardians, healthcare practitioners, crèche workers) around fever and febrile illness in children aged 5 years and under: protocol for a qualitative systematic review
The Lived Experience of Waitresses in Hospitality Sector: A Phenomenological Study on Work Related Abuse and its Coping Mechanisms among Selected Waitresses in Hospitality Sector in Bahirdar City, Northwestern Ethiopia
The Mechanisms of Parental Burnout Affecting Adolescents’ Problem Behavior
The mental health crises of the families of COVID-19 victims: a qualitative study
The moderating impact of interacting with distressed families of decedents on trauma exposure in medical examiner personnel
The moderating role of three-generation households in the intergenerational transmission of violence
The multilevel determinants of workers’ mental health: results from the SALVEO study
The Norwegian police and victims of elder abuse in close and familial relationships
The occurrence and consequences of violence against healthcare workers in Turkey: before and during the COVID-19 pandemic
The Perceptions of Sexual Assault Prevention According to Military Spouses
The perpetrators of medical child abuse (Munchausen Syndrome by Proxy) - A systematic review of 796 cases
The Price You Pay'': How Female Professional Chefs Negotiate Work and Family
The Process of Adjusting to Divorce After Leaving Violent Marriages: A Case Study of Iranian Women
The Protective Effects of Intimate Partner Relationships on Depressive Symptomatology Among Adult Parents Maltreated as Children
THE PSYCHOLOGY OF MIDDLE POWER: VERTICAL CODE-SWITCHING, ROLE CONFLICT, AND BEHAVIORAL INHIBITION
The relationship between adverse childhood experiences and depression: A cross-sectional survey with university students in Botswana
The relationship between cell phone use and sense of security: A two-nation study
The relationship between post-traumatic stress disorder and quality of life in infertile Shidu parents from the 2008 Sichuan earthquake: the moderating role of social support
The relationship between women's experiences of mistreatment at facilities during childbirth, types of support received and person providing the support in Lucknow, India
The relationships between multifoci workplace aggression and work-family conflict
The relationships between paternalistic leadership, teachers' emotional labor, engagement, and turnover intention: A multilevel SEM analysis
The role of abusive supervision and openness to experience in the task conflict and social undermining relationship
The role of attachment in the relationship between child maltreatment and later emotional and behavioral functioning.
The Role of Family in Abnormality and Crime in Children with a Case Study
The role of grandparents in childhood obesity in China - evidence from a mixed methods study
The Role of Grandparents in Israeli Muslim Families with Intellectually Disabled Fathers: Social Workers' Perspectives
The role of parental, school, and peer factors in adolescent bullying involvement: results from the Turkish HBSC 2005/2006 study
The role of parents in public views of strategies to address childhood obesity in the United States
The role of psychological detachment in burnout and depression: A longitudinal study of Malaysian workers
The role of spousal loss in the development of depressive symptoms in the elderly - implications for diagnostic systems
The role of work-family conflict and job role identification in moderated mediating the relationship between perceived supervisor support and employee proactive behaviors
The Roles of Work-Life Conflict and Gender in the Relationship between Workplace Bullying and Personal Burnout. A Study on Italian School Principals
THE SAAF STUDY: evaluation of the Safeguarding Children Assessment and Analysis Framework (SAAF), compared with management as usual, for improving outcomes for children and young people who have experienced, or are at risk of, maltreatment: study protocol for a randomised controlled trial
The safety of women health workers at the frontlines
The Secret of Intrafamilial Child Sexual Abuse: Who Keeps It and How?
The Significance of Job Satisfaction in Modern Organizations
The social and communication impact of stuttering on adolescents and their families
The social and gender context of HIV disclosure in sub-Saharan Africa: a review of policies and practices
The social construction of 'dowry deaths'
The status of women in the laboratory. Part II. Parenthood, harassment, and other workplace distractions.
The treatment of paraprofessional workers in the home.
The Trickle-Down Effect of Abusive Supervision: The Moderating Effects of Supervisors' Task Performance and Employee Promotion Focus
The ugly side of job rotation
'The words will pass with the blowing wind': staff and parent views of the deferred consent process, with prior assent, used in an emergency fluids trial in two African hospitals
The work-family spillover and crossover effects of negative workplace gossip
The work-family spillover effects of customer mistreatment for service employees: The moderating roles of psychological detachment and leader–member exchange.
Thematic Analysis of Intergenerational Transmission of Trauma in Latinx Immigrant Families in the Southern US
Therapeutic communities: A treatment alternative for many but not all
'These places are like a godsend': a qualitative analysis of parents' experiences of health visiting outside the home and of children's centres services
'They don't look at what affects us': the role of ecodevelopmental factors on alcohol and drug use among Latinos with physical disabilities
THRIVES: Using the best evidence to prevent violence against children
Too drained to obey! A daily study on how workplace envy fosters employee deviance and the buffering role of ethical leadership
Towards an ecological understanding of readiness to engage with interventions for children exposed to domestic violence and abuse: Systematic review and qualitative synthesis of perspectives of children, parents and practitioners
Toxic stress, behavioral health, and the next major era in public health
Training and knowledge of professionals of the health family team on reporting mistreatment of children and adolescents
Trait-level temporal lobe hypoactivation to social exclusion in unaffected siblings of children and adolescents with autism spectrum disorders
Trajectories of Adverse Childhood Experiences and Self-Reported Health at Age 18
Trajectories of maternal verbal aggression across the middle school years: Associations with negative view of self and social problems
Transactional sex amongst AIDS-orphaned and AIDS-affected adolescents predicted by abuse and extreme poverty.
Transdiagnostic Ecological Momentary Intervention for Improving Self-Esteem in Youth Exposed to Childhood Adversity: The SELFIE Randomized Clinical Trial
Trauma Experiences and Mental Health Among Incarcerated Women
Trauma-Informed Approach to Survivors of Intimate Partner Violence
Traumatic Events Exposure and Psychological Trauma in Children Victims of War in the Gaza Strip
Typology of Family Relationship and Elder Mistreatment in a US Chinese Population
Unconventional relationships, positive marginalities and citizenship; [Relaciones no convencionales, marginalidades positivas y ciudadanía]
Understanding Afghan healthcare providers: a qualitative study of the culture of care in a Kabul maternity hospital
Understanding and Using Informants' Reporting Discrepancies of Youth Victimization: A Conceptual Model and Recommendations for Research
Understanding child directed caregiver aggression: An examination of characteristics and predictors associated with perpetration
Understanding Connections and Boundaries between Positive Symptoms, Negative Symptoms, and Role Functioning among Individuals with Schizophrenia: A Network Psychometric Approach
Understanding Men's Elevated Alcohol Use, Gender Equity Ideologies, and Intimate Partner Violence Among Married Couples in Rural India
Understanding Service Utilization in Cases of Elder Abuse to Inform Best Practices
Understanding the effects of personal factors and situational factors for adolescent cyberbullying perpetration: The roles of internal states and parental mediation
Understanding the Impact of Occupational Stress on the Home Environment: Evidence from Oman
Understanding the sociocultural context of coping for African American family members of homicide victims: a conceptual model
Understanding women's roles, experiences and barriers to participation in ocean science education in Kenya: recommendations for better gender equality policy
Unleashing the Underlying Mechanism to Reduce Abusive Supervision
Using National Incident-Based Reporting System Data to Explore Animal Cruelty Incidents that Occur with Intimate Partner and Family Violence: A Brief Report
Utilization of the Family Health Program in metropolitan regions: A methodological approach; [Utilizaçõ do Programa de Saúde da Família em regiões metropolitanas: Abordagem metodológica]
Victims of Domestic Violence in Shelters: Impacts on Women and Children
Violence against children in Afghanistan: Concerns and opportunities for positive change
Violence against children perpetrated by peers: A cross-sectional school-based survey in Uganda
Violence against nursing workers: repercussions on patient access and safety
Violence against the elderly: a concept analysis utilising Walker and Avant's approach
Violence against women in Primary Health Care: Potentialities and limitations to identification; [Violencia contra las mujeres en la atención primaria de salud: potencialidades y limitaciones para la identificación]
Violence by Persons with Serious Mental Illness Toward Family Caregivers and Other Relatives: A Review
Violence Victimization in Korean Adolescents: Risk Factors and Psychological Problems
Violent behaviour from young adults and the parents of paediatric patients in the emergency department
Vulnerabilities in child well-being among primary school children: a cross-sectional study in Bradford, UK
Vulnerability and mental health in Afghanistan: looking beyond war exposure
Vulnerable relations: lifecourse, wellbeing and social exclusion in Buenos Aires, Argentina
Waterpipe dependence in university students and effect of normative beliefs: a cross-sectional study
Weiqu, structural injustice and caring for sick older people in rural Chinese families: An empirical ethical study
What About the Children? Co-Occurrence of Child Maltreatment and Parental Separation
What Are Risks and Benefits of Not Incorporating Information about Population Growth and Its Impact on Climate Change into Reproductive Care?
What are the significant factors associated with burnout in doctors?
What Behavioral and Psychological Symptoms of Dementia Affect Caregiver Burnout?
What do parents of children with dysphagia think about their MDT? A qualitative study
What Do We Know After Decades of Research About Parenting and IPV? A Systematic Scoping Review Integrating Findings
What Happened Next: Interviews With Mothers After a Finding of Child Maltreatment in the Household
What happens at home does not stay at home: The role of family and romantic partner conflict in destructive leadership.
What motivates deviant behavior in the workplace? An examination of the mechanisms by which procedural injustice affects deviance
What school-age children think about mental health: a Salutogenic public consultation survey
What works in anti-bullying programs? Analysis of effective intervention components
What Would They Do? Parents' Responses to Hypothetical Adolescent Dating Violence Situations
When a son steals money from his mother: courtroom perceptions of elder financial exploitation
When distress hits home: The role of contextual factors and psychological distress in predicting employees' responses to abusive supervision.
When Employment and Caregiving Collide: Predictors of Labor Force Participation in Prospective and Current Caregivers
When Helping Hurts: Nonabusing Family, Friends, and Neighbors in the Lives of Elder Mistreatment Victims
When Is Neglect, Neglect?: It Depends on Who You Ask
When lending an ear turns into mistreatment: An episodic examination of leader mistreatment in response to venting at work
When love meets hate: The relationship between state policies on gay and lesbian rights and hate crime incidence
When Older People Are Violent or Abusive Toward Their Family Caregiver: A Review of Mixed-Methods Research
When organizational dehumanization hits home: Short-scale validation and test of a spillover-crossover model
When the boss is blue: examining the effects of supervisors' negative emotions on subordinates' cognitive work engagement and family undermining
When the customer is unethical: The explanatory role of employee emotional exhaustion onto work-family conflict, relationship conflict with coworkers, and job Neglect
When there seem to be no predetermining factors: early child and proximal family risk predicting externalizing behavior in young children incurring no distal family risk
Where are We Now? A Consolidation of the Research on Long-term Impact of Child Sexual Abuse
Who influences employees' dark side: A multi-foci meta-analysis of counterproductive workplace behaviors
Who uses outpatient healthcare services under Ghana's health protection scheme and why?
Why Are Women Journalists Leaving the Newsroom in South Korea? Gendered and Emerging Factors that Influence the Intention to Leave
Why Crisis Pregnancy Centers Are Legal but Unethical
Why do employees struggle to thrive in the workplaces? A look at the impact of abusive supervision
Why do multi-child mothers suffer from employment exclusion? Analysis based on Chinese women's evidence
Why women build less effective networks than men: The role of structural exclusion and personal hesitation
Witnessing and experiencing domestic violence: a descriptive study of adolescents
Women Leaders' Work-Life Imbalance in South Korean Companies: A Collaborative Qualitative Study
Women victims of violent partners: the Italian situation amid culture and psychopathology
Women's empowerment and male involvement in antenatal care: analyses of Demographic and Health Surveys (DHS) in selected African countries
Women's Labour Force Participation and Domestic Violence: Evidence from India
Women's mental health during pregnancy: A participatory qualitative study
Women's perceptions and experiences of reproductive coercion and abuse: A qualitative evidence synthesis
Women's Work, Gender Roles, and Intimate Partner Violence in Nigeria
Words matter: The impact of workplace verbal aggressiveness on workgroup relationship conflict, work-life conflict, and employee-organization relationships
Work Fatigue in a Non-Deployed Military Setting: Assessment, Prevalence, Predictors, and Outcomes
Work stressors and partner social undermining: Comparing negative affect and psychological detachment as mechanisms
Work, family, work-family conflict and psychological distress: A revisited look at the gendered vulnerability pathways
Work-Family Conflict Impact on Psychological Safety and Psychological Well-Being: A Job Performance Model
Work-Family Conflict, Emotional Exhaustion, and Displaced Aggression Toward Others: The Moderating Roles of Workplace Interpersonal Conflict and Perceived Managerial Family Support
Work–family spillover and crossover effects of sexual harassment: The moderating role of work–home segmentation preference.
Working conditions and depression in the French national working population: Results from the SUMER study
Working With a Psychopath: Is There Light at the End of the Tunnel?
Working women’s experiences on domestic violence and its consequences: An urban Mangalore study
Workplace bullying among managers: a multifactorial perspective and understanding
Workplace Bullying and Occupational Stress Among University Teachers: Mediating and Moderating Factors
Workplace bullying, socially aversive attitudes, reduced work group effectiveness, and organizational frustration
Workplace cyberbullying and interpersonal deviance: roles of depletion and perceived supervisor support
Workplace demands and resources as antecedents of jail officer perceived danger at work
Workplace mobbing: Family dynamics and therapeutic considerations.
Workplace Mobbing: Individual and Family Health Consequences
Workplace ostracism and work-to-family conflict among female employees: Moderating role of perceived organisational support.
Workplace sexual harassment, workplace deviance, and family undermining.
Workplace stressors and their association with hair cortisol concentrations among ready-made garment workers in Bangladesh: A cross-sectional study
Workplace victimization risk and protective factors for suicidal behavior among active duty military personnel
Workplace violence directed at nursing staff at a general hospital in southern Thailand
Workplace violence types in family health, offenders, reactions, and problems experienced
Work-related stress among correctional officers: A qualitative study
Work-role overload, work-life conflict, and perceived career plateau: The moderating role of emotional stability
Work-to-family conflict and family-to-work conflict among Japanese dual-earner couples with preschool children: a spillover-crossover perspective
Work-to-family spillover effects of abusive supervision.
Work‐to‐family spillover effects of workplace ostracism: The role of work‐home segmentation preferences.
You Can’t fight the system: Strategies of family justice in foster care reintegration
You Must Be Joking! Benign Violations, Power Asymmetry, and Humor in a Broader Social Context
Young Italian NEETs (Not in Employment, Education, or Training) and the Influence of Their Family Background
Young mother-father dyads and maternal harsh parenting behavior
Youth and Caregiver Perspectives on Barriers to Gender-Affirming Health Care for Transgender Youth
You've Got Mail: a Daily Investigation of Email Demands on Job Tension and Work-Family Conflict
