# Supplementary material for: The relationship between workplace bullying and family functioning: A systematic review
Source: PLoS One. 2024 Sep 17;19(9):e0310300. doi: 10.1371/journal.pone.0310300 (PMC11407676; doi:10.1371/journal.pone.0310300)
Supplement: S2 File — (ZIP) [file pone.0310300.s005.zip › S5-File-Search Results from Four Databases/Search results from Web of Science Databases (350).csv]

Publication Type	Authors	Book Authors	Book Editors	Book Group Authors	Author Full Names	Book Author Full Names	Group Authors	Article Title	Source Title	Book Series Title	Book Series Subtitle	Language	Document Type	Conference Title	Conference Date	Conference Location	Conference Sponsor	Conference Host	Author Keywords	Keywords Plus	Abstract	Addresses	Affiliations	Reprint Addresses	Email Addresses	Researcher Ids	ORCIDs	Funding Orgs	Funding Name Preferred	Funding Text	Cited References	Cited Reference Count	Times Cited, WoS Core	Times Cited, All Databases	180 Day Usage Count	Since 2013 Usage Count	Publisher	Publisher City	Publisher Address	ISSN	eISSN	ISBN	Journal Abbreviation	Journal ISO Abbreviation	Publication Date	Publication Year	Volume	Issue	Part Number
J	Wu, W; Xie, RB; Ding, W; Jiang, M; Sun, ZX; Kayani, S; Li, WJ				Wu, Wei; Xie, Ruibo; Ding, Wan; Jiang, Min; Sun, Zhaoxing; Kayani, Sumaira; Li, Weijian			Can maternal involvement protect children from bullying victimization when fathers migrate for work? A serial mediation model	JOURNAL OF CHILD AND FAMILY STUDIES												Lack of parental care is one of the potential causes of bullying victimization of left-behind children (LBC) in China. In father-absent families, maternal involvement may be a protective factor against peer bullying, a topic that has been neglected in prior research. The current study examined the longitudinal influence of maternal involvement on father-absent LBC's bullying victimization and the…																			1062-1024	1573-2843				OCT	2023	32	10
J	Thompson, MJ; Carlson, DS; Kacmar, KM				Thompson, Merideth J.; Carlson, Dawn S.; Michele Kacmar, K.			Family matters: The impact of family functioning on co-worker outcomes	HUMAN RELATIONS												Does family really matter when it comes to work? To answer this question, we tested the relationships between a job incumbent's family life and a co-worker's work life and found that one person's family may impact another person's work. We hypothesized that job incumbent family functioning influences workplace outcomes through work-family balance (WFB) to shape a co-worker's job attitudes and exp…					Carlson, Dawn S./T-9948-2019	Carlson, Dawn S./0000-0001-7236-2463; Thompson, Merideth J./0000-0002-8396-2031													0018-7267	1741-282X				SEP	2021	74	9
J	Gori, A; Topino, E; Russo, S; Griffiths, MD				Gori, Alessio; Topino, Eleonora; Russo, Sara; Griffiths, Mark D.			A Pilot Study on Childhood Trauma and Love Addiction: Exploring the Mediation of Unbalanced Family Functioning	PSYCHOLOGICAL TRAUMA-THEORY RESEARCH PRACTICE AND POLICY												Objective: The general aim of the present study was the exploration of the relationships between childhood trauma subdimensions (physical abuse, emotional abuse, sexual abuse, physical neglect, and emotional neglect), unbalanced family functioning patterns (disengaged, enmeshed, rigid, and chaotic), and love addiction. Method: A sample of 910 individuals (76.6% female; Mage = 30 years, SD = 10.55…					Topino, Eleonora/ADO-6095-2022; Russo, Sara/KHX-7474-2024	Topino, Eleonora/0000-0003-0849-1249; Russo, Sara/0000-0002-3040-9267													1942-9681	1942-969X				2024 FEB 29	2024
J	Carlson, DS; Ferguson, M; Perrewé, PL; Whitten, D				Carlson, Dawn S.; Ferguson, Merideth; Perrewe, Pamela L.; Whitten, Dwayne			THE FALLOUT FROM ABUSIVE SUPERVISION: AN EXAMINATION OF SUBORDINATES AND THEIR PARTNERS	PERSONNEL PSYCHOLOGY												Using spillover and crossover theory, we examined how subordinate's experience of abusive supervision impacts both subordinate's and partner's family domains. Specifically, a model was proposed and tested that examined the fallout from abusive supervision through 2 types of strain, work-to-family conflict and relationship tension, on family satisfaction of the subordinate and on family functionin…					Carlson, Dawn S./T-9948-2019	Carlson, Dawn S./0000-0001-7236-2463; Thompson, Merideth J./0000-0002-8396-2031; Whitten, Dwayne/0000-0001-5569-3260													0031-5826	1744-6570				WIN	2011	64	4
J	Kaslow, NJ; Thompson, MP; Brooks, AE				Kaslow, NJ; Thompson, MP; Brooks, AE			Ratings of family functioning of suicidal and nonsuicidal African American women	JOURNAL OF FAMILY PSYCHOLOGY												This study compared ratings of family functioning between female African American suicide attempters (n = 126) and nonattempters (n = 112). Attempters reported poorer family-of-creation (physical and nonphysical partner abuse, family strengths, and marital adjustment) and family-of-origin (physical, sexual, and emotional abuse and emotional neglect) functioning than did controls. In a multivariat…																			0893-3200	1939-1293				DEC	2000	14	4
J	Tanaka, N; Hasui, C; Uji, M; Hiramura, H; Chen, Z; Shikai, N; Kitamura, T				Tanaka, Nao; Hasui, Chieko; Uji, Masayo; Hiramura, Hidetoshi; Chen, Zi; Shikai, Noriko; Kitamura, Toshinori			Correlates of the categories of adolescent attachment styles: Perceived rearing, family function, early life events, and personality	PSYCHIATRY AND CLINICAL NEUROSCIENCES												Aims: To identify the psychosocial correlates of adolescents. Methods: Unmarried university students (n = 4226) aged 18-23 years were examined in a questionnaire survey. Results: Four clusters of people (indifferent, secure, fearful, and preoccupied) identified by cluster analysis were plotted in 2-D using discriminant function analysis with the first function (father's and mother's Care, Coopera…																			1323-1316	1440-1819				FEB	2008	62	1
J	Li, Y; Cao, FL; Shao, D; Xue, JM				Li, Yang; Cao, Fenglin; Shao, Di; Xue, Jaomei			Ecological assessment of executive functions in adolescents genetically at high risk for schizophrenia	COMPREHENSIVE PSYCHIATRY												Objective: This study sought to examine specific executive deficits in the real-life environment among adolescents genetically at high risk for schizophrenia and understand the role of the genetic risk, victimization and family functioning, and their interaction on the deficits. Methods: The study included 96 non-affected adolescent offspring and siblings of patients with schizophrenia in the hig…					Shao, Di/F-9758-2016; zhang, jian/HPD-1712-2023														0010-440X	1532-8384				AUG	2014	55	6
J	Goodman, KL; De Los Reyes, A; Bradshaw, CP				Goodman, Kimberly L.; De Los Reyes, Andres; Bradshaw, Catherine P.			Understanding and Using Informants' Reporting Discrepancies of Youth Victimization: A Conceptual Model and Recommendations for Research	CLINICAL CHILD AND FAMILY PSYCHOLOGY REVIEW												Discrepancies often occur among informants' reports of various domains of child and family functioning and are particularly common between parent and child reports of youth violence exposure. However, recent work suggests that discrepancies between parent and child reports predict subsequent poorer child outcomes. We propose a preliminary conceptual model (Discrepancies in Victimization Implicate…					De Los Reyes, Andres/B-4812-2008	De Los Reyes, Andres/0000-0003-0214-983X; Goodman, Kimberly/0000-0001-8372-7210													1096-4037	1573-2827				DEC	2010	13	4
J	BARLING, J; MACEWEN, KE				BARLING, J; MACEWEN, KE			LINKING WORK EXPERIENCES TO FACETS OF MARITAL FUNCTIONING	JOURNAL OF ORGANIZATIONAL BEHAVIOR												Few studies on the interaction between work experiences and family functioning have focused on specific aspects of work and the family, nor have many studies identified links in the process whereby work affects the family. A four-stage model of how role ambiguity, role conflict, job insecurity and job satisfaction affect three aspects of marital functioning (sexual satisfaction, psychological agg…						Barling, Julian/0000-0002-4334-5901													0894-3796					NOV	1992	13	6
J	Wamser-Nanney, R; Campbell, CL				Wamser-Nanney, Rachel; Campbell, Claudia L.			Factors associated with caregiver help seeking behavior among at-risk children	CHILD ABUSE & NEGLECT												Background: Few at-risk school-age children receive needed psychological help, and our understanding of predictors of service use in this population is limited. Many broader contextual factors have received little attention including caregiver's trauma history and social support, father involvement, family functioning, and neighborhood satisfaction. The links between types of and cumulative maltr…																			0145-2134	1873-7757				DEC	2022	134
J	Simmons, JG; Azpitarte, F; Roost, FD; Dommers, E; Allen, NB; Havighurst, S; Haslam, N				Simmons, Julian G.; Azpitarte, Francisco; Roost, Fatou Diallo; Dommers, Eric; Allen, Nicholas B.; Havighurst, Sophie; Haslam, Nick			Correlates of hair cortisol concentrations in disadvantaged young children	STRESS AND HEALTH												Children from highly disadvantaged families tend to experience worse health, educational, and job outcomes than less disadvantaged peers. However, the mechanisms underlying these relationships remain to be explicated. In particular, few studies have investigated the relationships between the psychosocial influences that children are exposed to early in life and longer term cortisol output. This s…					Haslam, Nick/D-9026-2011; Azpitarte, Francisco/F-2170-2016	Haslam, Nick/0000-0002-1913-2340; Azpitarte, Francisco/0000-0002-2688-6933; Simmons, Julian G./0000-0002-7228-1847													1532-3005	1532-2998				FEB	2019	35	1
J	Quade, MJ; Hackney, KJ; Carlson, DS; Hanlon, RP				Quade, Matthew J.; Hackney, Kaylee J.; Carlson, Dawn S.; Hanlon, Ryan P.			It takes a village: How organizational support for adoption positively affects employees and their families	JOURNAL OF OCCUPATIONAL AND ORGANIZATIONAL PSYCHOLOGY												Extending the integration of conservation of resources theory with the spillover-crossover model, we broaden the scope of types of organizational support by examining the influence of organizational support for adoption (OSFA) as a work resource that could benefit employees, their spouse, and their adopted child. Specifically, we examine how this resource of OSFA contributes to job incumbent work…					Carlson, Dawn S./T-9948-2019	Carlson, Dawn S./0000-0001-7236-2463; Hanlon, Ryan/0000-0002-2550-7196													0963-1798	2044-8325				SEP	2021	94	3
J	Duyan, V				Duyan, V			Relationships between the sociodemographic and family characteristics, street life experiences and the hopelessness of street children	CHILDHOOD-A GLOBAL JOURNAL OF CHILD RESEARCH												Throughout its history, street children have been a major concern of Turkish society and have lately been uppermost on social workers' agenda. This study examines the relationships between sociodemographic and family characteristics, family relations, street life experiences and the hopelessness of street children, The study focuses on a population of street children living in the city of Gaziant…					Duyan, Veli/M-7630-2018; Duyan, Veli/AAG-1932-2020	Duyan, Veli/0000-0003-4316-5756;													0907-5682					NOV	2005	12	4
J	Lee, MJ; Ryu, JH; Lee, J				Lee, Mi Jin; Ryu, Jeong-Hee; Lee, Juyeon			Psychological mistreatment by married children in Korea: using the contextual theory to explain mistreatment of aging parents and parents-in-law	JOURNAL OF ELDER ABUSE & NEGLECT												Guided by the contextual theory of elder mistreatment, this study examined the psychological mistreatment (PM) of aging parents and parents-in-law by their married children and compared the risk factors of PM. We used nationally representative data on the adverse experiences of Korean adults in 2017 (n=2,974). Results showed similarities and differences in the PM of aging parents and parents-in-l…																			0894-6566	1540-4129				MAY 27	2022	34	3
J	Keilholtz, B; Spencer, C; Vail, S; Palmer, M				Keilholtz, Brooke; Spencer, Chelsea; Vail, Summer; Palmer, Megan			COVID-19-Related Stress and Its Association with Intimate Partner Violence Perpetration and Victimization	BEHAVIORAL SCIENCES												Intimate partner violence (IPV) is a pervasive issue, and during the COVID-19 pandemic, it has been speculated that the prevalence rates of IPV increased. This paper aims to understand how pandemic-specific distress was related to experiencing and perpetrating IPV. Using self-reported survey data from 371 individuals living in the United States, this study used multiple logistic regressions to ex…						Keilholtz, Brooke/0000-0003-4753-9145; Spencer, Chelsea/0000-0003-1312-1103														2076-328X				JUL	2023	13	7
J	Malik, NA; Björkqvist, K				Malik, Naima Akhtar; Bjorkqvist, Kaj			Workplace Bullying and Occupational Stress Among University Teachers: Mediating and Moderating Factors	EUROPES JOURNAL OF PSYCHOLOGY												In the study, it is explored whether exposure to workplace bullying predicts symptoms of occupational stress, and whether this association is mediated by interpersonal relationships, and moderated by sex and nationality. A sample of 610 university teachers from Pakistan (196 males, 133 females) and Finland (152 males, 129 females) completed an online questionnaire. A conditional process model was…						Bjorkqvist, Kaj/0000-0002-4615-0747													1841-0413					MAY	2019	15	2
J	Mertl, J; Zácková, E; Repová, B				Mertl, Jiri; Zackova, Eva; Repova, Barbora			Quality of life of patients after total laryngectomy: the struggle against stigmatization and social exclusion using speech synthesis	DISABILITY AND REHABILITATION-ASSISTIVE TECHNOLOGY												In this article, we deal with the problem of potential stigmatization and social exclusion of people that have voice/speech problems due to neck cancer, especially those who have lost their voice because of total laryngectomy, and we analyze how this potential stigmatization could be alleviated by personalized speech synthesis. We used a mixed-method approach, consisting of quality of life questi…					Mertl, Jiří/HOH-4722-2023; Žáčková, Eva/B-8189-2016; Repova, Barbora/H-6573-2017	Mertl, Jiří/0000-0001-7557-9692; Repova, Barbora/0000-0003-2064-2417													1748-3107	1748-3115					2018	13	4
J	Besthorn, FH; St George, S; Wulff, D				Besthorn, Fred H.; St George, Sally; Wulff, Dan			A Postmodern Critique of Societal Discourses of Male Violence in Interpersonal Family Relationships: A Balancing Act for Social Work	JOURNAL OF PROGRESSIVE HUMAN SERVICES												In recent years, treatments of family violence have tended to be built around conventional discourses suggesting that men are major initiators in instances of interpersonal violence. Utilizing a postmodernist analysis, we assess societal discourses that continue to give life to this narrow conceptualization of interpersonal violence. We also examine literature suggesting that both men and women r…																			1042-8232	1540-7616					2014	25	3
J	Tous, AM; Femenias, MA				Tous, Antonia Morey; Femenias, Margarita Aguilo			Social exclusion, endogamy, and occupational transmission. The Mallorcan xuetes (ca. 1770-1930)	INVESTIGACIONES DE HISTORIA ECONOMICA												We analyse the social and professional specialisation of a collective that was historically marginalised because they descended from Jewish converts to Christianity: The Mallorcan xuetes. The study covers the period from the final stage of the Old Regime to the year immediately prior to the Spanish Civil War (1936-39). On the one hand, their eminently commercial vocation and specialisation in cer…																			1698-6989	2340-3373				2024 APR 15	2024
J	Tsegay, SM				Tsegay, Samson Maekele			Gender and Family Relations: Experiences of Highly Educated Eritrean Migrants in the UK	GLOBAL SOCIAL WELFARE												Using the concept of intersectionality and narrative interviews with eighteen highly educated Eritrean migrants in the UK, this phenomenological study puts gender and family at the centre of socio-cultural integration of migrants. The research findings indicate that migration increases the economic power and freedom of women, helping them improve their social status and lead independent lives. Ho…					Tsegay, Samson Maekele/AFR-3162-2022	Tsegay, Samson Maekele/0000-0002-2068-242X													2196-8799					JUN	2022	9	2
J	Reynolds, KM; Seydlitz, R; Jenkins, P				Reynolds, KM; Seydlitz, R; Jenkins, P			Do juvenile curfew laws work? A time-series analysis of the New Orleans law	JUSTICE QUARTERLY					48th Annual Meeting of the American-Society-of-Criminology	NOV 20-23, 1996	CHICAGO, IL	Amer Soc Criminol				Juvenile curfew laws are one of the most recent weapons for combating delinquency, but little is known about their effectiveness. This study examines the impact of the juvenile curfew law in New Orleans, Louisiana on victimizations, juvenile victimizations, and juvenile arrests. Interrupted time-series analyses are used to compare victimizations and arrests before and after the curfew was impleme…																			0741-8825	1745-9109				MAR	2000	17	1
J	Alfieri, S; Sironi, E; Marta, E; Rosina, A; Marzana, D				Alfieri, Sara; Sironi, Emiliano; Marta, Elena; Rosina, Alessandro; Marzana, Daniela			Young Italian NEETs (Not in Employment, Education, or Training) and the Influence of Their Family Background	EUROPES JOURNAL OF PSYCHOLOGY												This work investigates the relationship between family variables (parents' educational level, relationship quality, intrusiveness, support, and autonomy) and young Italians' status as NEETs (Not in Employment, Education, or Training). We used data from a representative sample of 9,087 young Italians. Each participant filled out an anonymous online questionnaire that contained several scales to me…					Sironi, Emiliano/J-8236-2016; Sironi, Emiliano/ABC-5130-2020; Alfieri, Sara/N-9315-2014	Sironi, Emiliano/0000-0001-9129-3133; Sironi, Emiliano/0000-0001-9129-3133; Alfieri, Sara/0000-0002-2183-240X; Marta, Elena/0000-0002-2119-5148; Marzana, Daniela/0000-0002-8021-4476													1841-0413					MAY	2015	11	2
J	Cook, EE				Cook, Emma E.			(Dis)Connections and Silence: Experiences of Family and Part-time Work in Japan	JAPANESE STUDIES												Doing work that is characterized by instability and low incomes, Japanese male part-time workers often remain in the natal home well into adulthood even in cases where there is considerable discord and where familial bonds are strained or complicated. Through detailed case studies this article examines how, for some male part-time workers, a desire to disconnect from familial kin in the search fo…					Cook, Emma/R-3393-2019	Cook, Emma/0000-0002-3301-2476													1037-1397	1469-9338					2016	36	2
J	Zhang, HP; Zhou, HZ; Cao, RX				Zhang, Huiping; Zhou, Huazhen; Cao, Ruixin			Bullying Victimization Among Left-Behind Children in Rural China: Prevalence and Associated Risk Factors	JOURNAL OF INTERPERSONAL VIOLENCE												Bullying victimization among Chinese school-aged children has recently been recognized as a serious problem. However, studies on the prevalence and correlates of bullying victimization among left-behind children-whose parents live and work in urban areas while they remain at home in a rural area-have fallen far behind. We conducted a study based on one representative sample of 742 left-behind chi…						Zhang, Huiping/0000-0001-5628-926X													0886-2605	1552-6518				AUG	2021	36	15-16
J	Yi, J; Kwan, HK; Hu, YL; Chen, SM				Yi, Jian; Kwan, Ho Kwong; Hu, Yi-Ling; Chen, Shouming			Revenge Exacerbates the Effects of Interpersonal Problems on Mentors' Emotional Exhaustion and Work-Family Conflict: A Self-Defeating Perspective	HUMAN RESOURCE MANAGEMENT												Drawing on conservation of resources theory, this study examined the link between negative mentoring experiences (i.e., interpersonal problems) perceived by mentors and their work-family conflict (WFC) by focusing on the mediating role of emotional exhaustion and the moderating role of revenge. The results of a field survey of 187 mentors in China supported all of our hypotheses, indicating that …					Hu, Yi/HSF-1862-2023; Kwan, Ho Kwong/AAI-9837-2020	Kwan, Ho Kwong/0000-0002-2273-6989; Chen, Shouming/0000-0003-2050-7565													0090-4848	1099-050X				SEP-OCT	2017	56	5
J	Leombruni, P; Corradi, A; Lo Moro, G; Acampora, A; Agodi, A; Celotto, D; Chironna, M; Cocchio, S; Cofini, V; D'Errico, MM; Marzuillo, C; Pavia, M; Restivo, V; Veronesi, L; Gualano, MR; Bert, F; Siliquini, R				Leombruni, Paolo; Corradi, Alessio; Lo Moro, Giuseppina; Acampora, Anna; Agodi, Antonella; Celotto, Daniele; Chironna, Maria; Cocchio, Silvia; Cofini, Vincenza; D'Errico, Marcello Mario; Marzuillo, Carolina; Pavia, Maria; Restivo, Vincenzo; Veronesi, Licia; Gualano, Maria Rosaria; Bert, Fabrizio; Siliquini, Roberta		PRIMES Collaborating Grp	Stress in Medical Students: PRIMES, an Italian, Multicenter Cross-Sectional Study	INTERNATIONAL JOURNAL OF ENVIRONMENTAL RESEARCH AND PUBLIC HEALTH												Medical students (MSs) are healthcare workers and must also cope with education-related stressors. This study aims to assess factors associated with perceived stress in Italian MSs. A cross-sectional study was conducted in 12 Italian medical schools (MSCs) in November 2018. A questionnaire assessed socio-demographic characteristics, habits, opinions about MSC, and concerns about the future. Stres…					Corradi, Alessio/AAU-5067-2020; Restivo, Vincenzo/C-1221-2014; Gualano, Maria Rosaria/AAJ-2525-2020; Acampora, Anna/H-2408-2017; Cocchio, Silvia/Z-2327-2019; Moro, Giuseppina Lo/AAQ-4179-2020; cofini, vincenza/V-3010-2018; Agodi, Antonella/B-3501-2011; Celotto, Daniele/N-5770-2015	Corradi, Alessio/0000-0002-0998-9092; Restivo, Vincenzo/0000-0002-5406-884X; Moro, Giuseppina Lo/0000-0002-9472-3263; cofini, vincenza/0000-0003-1107-418X; Agodi, Antonella/0000-0002-4405-8162; Celotto, Daniele/0000-0003-2347-4084; MARZUILLO, CAROLINA/0000-0002-7299-5727; Chironna, Maria/0000-0002-1043-1256; PAVIA, Maria/0000-0003-3879-1322														1660-4601				MAY	2022	19	9
J	Chu, RW; Fowler, JG; Gentry, JW; Zhao, X				Chu, Rongwei; Fowler, Jie G.; Gentry, James W.; Zhao, Xin			Marketing to Liminal Consumers Migrant Workers as an Emerging Segment in Transitional Economies	JOURNAL OF MACROMARKETING					Conference of the Macromarketing-Society	2017	Queenstown, NEW ZEALAND	Macromarketing Soc				Though most acculturation research investigates movement across national boundaries, many other types of boundaries may exist (e.g. rural to urban migration). Rural migrant workers focus on their adaptive and exploratory consumption practices to assemble a liquid identity in China. In essence, this research examines the nature of the transitions that the vast group of Chinese (over 280 million) e…						Zhao, Xin/0000-0002-3962-1176; Fowler, Jie/0000-0001-7457-9295													0276-1467	1552-6534				DEC	2018	38	4
J	Plamondon, A; Bouchard, G; Lachance-Grzela, M				Plamondon, Andreanne; Bouchard, Genevieve; Lachance-Grzela, Mylene			Family Dynamics and Young Adults' Well-Being: The Mediating Role of Sibling Bullying	JOURNAL OF INTERPERSONAL VIOLENCE												Although a common form of family violence, sibling bullying is often viewed as harmless by families and society. Consequently, it has not received as much attention in research compared with peer bullying or other types of family violence, such as interpartner violence, child abuse, and elder abuse. Considering that sibling relationships have lasting effects on children's development, this retros…					Lachance-Grzela, Mylène/AAE-1577-2021; Bouchard, Geneviève/AAF-3926-2019; Charbonneau, Andreanne/A-3806-2019	Lachance-Grzela, Mylène/0000-0001-6395-2007; Charbonneau, Andreanne/0000-0002-0128-7678													0886-2605	1552-6518				MAY	2021	36	9-10
J	Lee, C				Lee, Catherine			Fifteen years on: the legacy of section 28 for LGBT+ teachers in English schools	SEX EDUCATION-SEXUALITY SOCIETY AND LEARNING												This article examines the legacy of Section 28 of the Local Government Act in England for LGBT+ school teachers between 1988 and the repeal of the Section in 2003. Section 28 stated that 'A local authority shall not - (a) intentionally promote homosexuality horizontal ellipsis (b) promote the teaching in any maintained school of the acceptability of homosexuality as a pretended family relationshi…						Lee, Catherine/0000-0002-4564-0787													1468-1811	1472-0825				NOV 2	2019	19	6
J	Dzurec, L; Karpinski, A; Kennison, M; Rair, R; Fitzgerald, S				Dzurec, Laura; Karpinski, Aryn; Kennison, Monica; Rair, Randy; Fitzgerald, Shawn			Assessing Family-Like Dynamics in the Workplace as Possible Precursors of Workplace Bullying: Psychometric Analysis of a Modified Instrument	JOURNAL OF NURSING MEASUREMENT												Background and Purpose: Family-like dynamics in workplaces may serve as antecedents to workplace bullying. This study addressed the psychometric properties of an instrument modified to assess family-like dynamics in the workplace. Design: The investigators used categorical principal components analysis (CATPCA) to investigate the psychometric properties of an instrument modified to measure cowork…					Dzurec, Laura/AAF-4154-2019; Dzurec, Laura/ABE-3542-2020; Dzurec, Laura Cox/AAC-5919-2019; Dzurec, Laura/AAB-5088-2022	Dzurec, Laura/0000-0002-6786-487X;													1061-3749	1945-7049					2019	27	2
J	Liao, Y; Liu, XY; Kwan, HK; Tian, QT				Liao, Yi; Liu, Xiao-Yu; Kwan, Ho Kwong; Tian, Qi-tao			Effects of sexual harassment on employees' family undermining: Social cognitive and behavioral plasticity perspectives	ASIA PACIFIC JOURNAL OF MANAGEMENT												This study examined the effects of workplace sexual harassment on family undermining. The investigation focused on the mediating role of moral identity and the moderating role of organization-based self-esteem (OBSE). The results, which were based on employee-spouse dyadic data collected in China, indicated that employees' perceptions of sexual harassment were negatively related to their sense of…					Kwan, Ho Kwong/AAI-9837-2020	Kwan, Ho Kwong/0000-0002-2273-6989													0217-4561	1572-9958				DEC	2016	33	4
J	Lloyd-Sherlock, P; Locke, C				Lloyd-Sherlock, Peter; Locke, Catherine			Vulnerable relations: lifecourse, wellbeing and social exclusion in Buenos Aires, Argentina	AGEING & SOCIETY												Many have presumed that in developing countries, contact with children is beneficial to older people's wellbeing, and particularly that women receive more support from children than men because of their lifelong commitment to family responsibilities. This study questions these stylised notions through an analysis of 22 life histories of older women and men living in a district with high rates of …					; Locke, Catherine/F-7952-2011	Lloyd-Sherlock, Peter/0000-0002-1367-0703; Locke, Catherine/0000-0003-1810-1902													0144-686X	1469-1779				NOV	2008	28		8
J	Perilloux, C; Duntley, JD; Buss, DM				Perilloux, Carin; Duntley, Joshua D.; Buss, David M.			The Costs of Rape	ARCHIVES OF SEXUAL BEHAVIOR												The current study examined costs experienced by victims of completed rape (n = 49) and attempted sexual assault (n = 91) using quantitative analyses of 13 domains: health, self-esteem, self-perceived attractiveness, self-perceived mate value, family relationships, work life, social life, social reputation, sexual reputation, desire to have sex, frequency of sex, enjoyment of sex, and long-term, c…						Buss, David/0000-0002-4467-7019													0004-0002	1573-2800				OCT	2012	41	5
J	Tsujiuchi, T				Tsujiuchi, Takuya			Post-traumatic stress due to structural violence after the Fukushima Disaster	JAPAN FORUM												This study analyses the psychological impacts on victims of the Fukushima Disaster four years after it occurred, using a large-scale survey covering 16,686 families living in and evacuated from Fukushima prefecture. A high level of stress, including signs of Post-Traumatic Stress Disorder (PTSD), was found in more than 40 per cent of the respondents. We analyze, using multiple logistic regression…																			0955-5803	1469-932X				APR 3	2021	33	2
J	Rodríguez, V; Egea, C				Rodriguez, Vicente; Egea, Carmen			Return and the social environment of Andalusian emigrants in Europe	JOURNAL OF ETHNIC AND MIGRATION STUDIES												This paper analyses the return of Andalusian emigrants from Northern European countries to their regions of origin. The aim is to discover the reasons that led to the original emigrations and those that, after several decades and when in or approaching old age, motivated the returns. The factors and relationships involved in migrants' decision-making are discussed at the family and social network…					Egea, Carmen/G-2186-2016; Rodriguez, Vicente/C-9389-2012	Rodriguez, Vicente/0000-0002-8812-6841; Egea Jimenez, Carmen/0000-0002-6629-6890													1369-183X	1469-9451				NOV	2006	32	8
J	Taylor, BJ; Killick, C; O'Brien, M; Begley, E; Carter-Anand, J				Taylor, Brian; Killick, Campbell; O'Brien, Marita; Begley, Emer; Carter-Anand, Janet			Older People's Conceptualization of Elder Abuse and Neglect	JOURNAL OF ELDER ABUSE & NEGLECT												This qualitative study used data from eight focus groups involving 58 people aged over 65 years in both urban and rural settings across Northern Ireland and the Republic of Ireland. Following training, four older people assisted in facilitation and analysis as peer researchers. Increasing lack of respect within society was experienced as abusive. The vulnerability of older people to abuse was per…																			0894-6566	1540-4129					2014	26	3
J	Luciano, B; Scarparo, S				Luciano, Bernadette; Scarparo, Susanna			Back to the future: The Comencini sisters and their search for a cinematic language	STUDIES IN EUROPEAN CINEMA												As part of a larger project on contemporary Italian women directors, this article will focus on Cristina Comencini's Il piu bel giorno della mia vita/The best day of my life (2002) and Francesca Comencini's Mi piace lavorare, mobbing/I like to work, mobbing (2003). We argue that these films and their modes of production challenge and reassess a traditional style of filmmaking as well as the repre…						Scarparo, Susanna/0000-0002-4462-999X													1741-1548	2040-0594					2007	4	2
J	Tischler, V; Rademeyer, A; Vostanis, P				Tischler, Victoria; Rademeyer, Alison; Vostanis, Panos			Mothers experiencing homelessness: mental health, support and social care needs	HEALTH & SOCIAL CARE IN THE COMMUNITY												Little is known about the experiences of mothers who become homeless. The numbers of women with children in this situation are growing, most becoming homeless following domestic or neighbour abuse, or the breakdown of family relationships. This qualitative study aimed to describe mothers' experiences of homelessness in relation to their mental health, support and social care needs. Twenty-eight h…					Tischler, Victoria/Q-8502-2018	Tischler, Victoria/0000-0002-0086-1906													0966-0410	1365-2524				MAY	2007	15	3
J	Hammarström, A; Lundman, B; Norberg, A				Hammarstrom, Anne; Lundman, Berit; Norberg, Astrid			The importance of having a paid job. Gendered experiences of health and ill-health in daily life among middle-aged women and men	BMC PUBLIC HEALTH												Background More gender-theoretical studies are needed to gain a deeper understanding of what life circumstances make people sick or improve their health. The aim of the study was to gain a deeper understanding of social determinants of health by exploring gendered experiences in daily life among middle-aged women and men using the theory of gender relations. Methods Individual interviews with nin…					Hammarström, Anne/HNI-3080-2023															1471-2458				NOV 6	2021	21	1
J	Werle, CC; Fraga, JM; Ferreira, WS				Werle, Caroline Cristiane; Fraga, Juliana Machado; Ferreira, Willian Silveira			THE (IM)POSSIBILITY OF INCLUDING AFFECTIVE ABANDONMENT AS A HYPOTHESIS OF DISINTERATION IN THE BRAZILIAN LEGAL SYSTEM	REVISTA DO CURSO DE DIREITO DO UNIFOR												The main objective of this research is to verify the possibility of including emotional abandonment as a hypothesis of disinheritance in the scope of the Brazilian legal system, especially due to the importance of affectivity within family relationships. This time, the problem that we intend to answer in this article is the following: considering the relevance of affectivity in the context of Bra…																			2236-7632						2022	13	2
J	Addington, LA; Randour, ML				Addington, Lynn A.; Randour, Mary Lou			Using National Incident-Based Reporting System Data to Explore Animal Cruelty Incidents that Occur with Intimate Partner and Family Violence: A Brief Report	JOURNAL OF FAMILY VIOLENCE												PurposeThis brief report extends what is known about the link between animal cruelty and intimate partner violence (IPV) and family violence (FV). Specifically, it uses animal cruelty data from the Federal Bureau of Investigation's National Incident-Based Reporting System (NIBRS) to explore characteristics of incidents where animal cruelty and IPV or FV occur together.MethodsThis exploratory stud…																			0885-7482	1573-2851				2024 JAN 20	2024
J	Olofsson, N; Lindqvist, K; Shaw, BA; Danielsson, I				Olofsson, Niclas; Lindqvist, Kent; Shaw, Benjamin A.; Danielsson, Ingela			Long-term health consequences of violence exposure in adolescence: a 26-year prospective study	BMC PUBLIC HEALTH												Background: Violence victimization represents a serious risk factor for health related symptoms, for both men and women. The aim of this study was to evaluate the long-term effects of violence exposure in late adolescence and early adulthood on adult health, physical as well as mental, using a long-term prospective population-based study, with a follow up of 9, 19, and 26 years. Methods: The prim…					Shaw, Ben/ABG-1172-2020; Olofsson, Niclas/D-4331-2013	Olofsson, Niclas/0000-0002-8018-7594; Shaw, Benjamin/0000-0002-4756-495X													1471-2458					JUN 7	2012	12
J	Faura-Martínez, U; Lafuente-Lechuga, M; García-Luque, O				Faura-Martinez, Ursula; Lafuente-Lechuga, Matilde; Garcia-Luque, Olga			Social and Territorial Cohesion in Spain: Relevance of the Socioeconomic Context	SOCIAL INDICATORS RESEARCH												Exclusion processes are shaped through the accumulation of social disadvantages in seven life dimensions: income, employment, education, health, housing, social and family relationships and participation. This paper conducts a factor analysis to build seven partial indices that synthesise the relevant information of each of the dimensions under consideration, providing the explanatory factors und…					Faura, U./N-3621-2019; Lechuga, Matilde Lafuente/M-8097-2017; faura, ursula/N-4553-2015; García-Luque, Olga/AAA-2059-2019	Faura, U./0000-0001-6373-9433; Lechuga, Matilde Lafuente/0000-0002-6010-4851; faura, ursula/0000-0001-6373-9433; García-Luque, Olga/0000-0002-5160-4272													0303-8300	1573-0921				JUL	2020	150	2
J	Walker, A				Walker, Amy			'I don't know where all the cutlery is': exploring materiality and homemaking in post-separation families	SOCIAL & CULTURAL GEOGRAPHY												This paper explores the ways in which home is experienced by children within post-separation families, who spend time within more than one parental home. To do so it draws on semi-structured interviews with fifteen young adults looking back on their childhood experiences. It argues that for these young people, home is a complex achievement, created and constrained, in part, through emotional enco…					Walker, Amy/AAE-6459-2022														1464-9365	1470-1197				FEB 12	2022	23	2
J	Pellegrini, PG; Gonçalves, J; Tolfo, SD				Pellegrini, Priscila Gasperin; Goncalves, Julia; Tolfo, Suzana da Rosa			Repercussions of workplace bullying on marital relationships	QUALITATIVE RESEARCH IN ORGANIZATIONS AND MANAGEMENT												Purpose The purpose of this paper is to understand the impact of workplace bullying on the marital relationship of three Brazilian couples. Design/methodology/approach The paper uses a qualitative approach with multiple cases. Data were collected through individual semi-structured interviews with the victims, followed by interviews with each couple. Then, the information obtained was categorised …					Gonçalves, Júlia/HLX-6472-2023; Gonçalves, Júlia/AAW-3035-2020	Gonçalves, Júlia/0000-0002-2804-1045; Gonçalves, Júlia/0000-0002-2804-1045													1746-5648	1746-5656					2018	13	1
J	Kaukinen, C				Kaukinen, Catherine			Dating Violence Among College Students: The Risk and Protective Factors	TRAUMA VIOLENCE & ABUSE												The research review synthesizes the knowledge base on risk and protective factors for dating violence while highlighting its relevance to violence against college women. In particular, the review highlights the personal, family, relationship, and behavioral factors that heighten the risk of dating violence victimization and perpetration while also noting the methodological limitations of the curr…																			1524-8380	1552-8324				OCT	2014	15	4
J	Davidson, J; Yaryura-Tobias, J; DuPont, R; Stallings, L; Barbato, LM; van der Hoop, RG; Li, D				Davidson, J; Yaryura-Tobias, J; DuPont, R; Stallings, L; Barbato, LM; van der Hoop, RG; Li, D			Fluvoxamine-controlled release formulation for the treatment of generalized social anxiety disorder	JOURNAL OF CLINICAL PSYCHOPHARMACOLOGY												Background: Generalized social anxiety disorder is a highly prevalent anxiety disorder with deleterious effects on social and family relationships, as well as work performance. We report the results of a multicenter, randomized, placebo-controlled trial comparing the efficacy, safety, and tolerability of fluvoxamine controlled release (CR) to placebo in patients with generalized social anxiety di…																			0271-0749	1533-712X				APR	2004	24	2
J	Pillemer, K; Burnes, D; Hancock, D; Eckenrode, J; Rosen, T; MacNeil, A; Lachs, MS				Pillemer, Karl; Burnes, David; Hancock, David; Eckenrode, John; Rosen, Tony; MacNeil, Andie; Lachs, Mark S.			Lack of Association of Elder Mistreatment With Mortality	JOURNALS OF GERONTOLOGY SERIES A-BIOLOGICAL SCIENCES AND MEDICAL SCIENCES												Background Prior research is limited and inconsistent on the degree to which elder mistreatment (EM) is associated with mortality. This study uses data from a 10-year, prospective, population-based study of EM to determine the adjusted effects of EM on older adult mortality, after controlling for other health and socioeconomic covariates. Methods The New York State Elder Mistreatment Prevalence S…																			1079-5006	1758-535X				AUG 12	2022	77	8
J	Lepistö, S; Luukkaala, T; Paavilainen, E				Lepisto, Sari; Luukkaala, Tiina; Paavilainen, Eija			Witnessing and experiencing domestic violence: a descriptive study of adolescents	SCANDINAVIAN JOURNAL OF CARING SCIENCES												Objective: The aim of the study was to describe the experiences of different types of domestic violence among adolescents and associations between the family background and different types of domestic violence. Methods: The survey included 1393 ninth-graders from one Finnish municipality. Results: Domestic violence is fairly common in the lives of adolescents. Sixty-seven percent of respondents h…						Luukkaala, Tiina/0000-0003-4636-9586; Lepisto, Sari/0000-0002-7907-7857													0283-9318	1471-6712				MAR	2011	25	1
S	Brady, MT		Lament, C		Brady, Mary T.			Daddy's Head Is Broken: The Treatment of Children of Severe Alcoholics	PSYCHOANALYTIC STUDY OF THE CHILD, 74	Psychoanalytic Study of the Child											The author explicates the complex family relationships of children of severe alcoholics, and internalizations of these relationships, which can be addressed in the treatment of children and in corollary parent work. Children of serious alcoholics (or other substance use disorders) share features with other children whose parents are troubled. However, the author suggests that it is useful to cons…																			0079-7308						2021	74	1
J	Witcomb, GL; Claes, L; Bouman, WP; Nixon, E; Motmans, J; Arcelus, J				Witcomb, Gemma L.; Claes, Laurence; Bouman, Walter Pierre; Nixon, Elena; Motmans, Joz; Arcelus, Jon			Experiences and Psychological Wellbeing Outcomes Associated with Bullying in Treatment-Seeking Transgender and Gender-Diverse Youth	LGBT HEALTH												Purpose: Bullying in the adult transgender population is well documented, but less is known about bullying in transgender and gender-diverse (TGD) youth. Studies have begun to explore experiences of bullying and the associated psychological distress in TGD youth; however, they often fail to distinguish among the separate groups within LGBT samples. This study sought to explore the prevalence, nat…					Motmans, Joz/GPX-6500-2022; Arcelus, Jon/J-9937-2014; Motmans, Joz/AAB-8895-2019	Motmans, Joz/0000-0001-7643-4153; Arcelus, Jon/0000-0002-3805-0180; Claes, Laurence/0000-0002-2287-3158													2325-8292	2325-8306				JUL 1	2019	6	5
J	Zeighami, M; Shahrbabaki, PM; Zakeri, MA; Dehghan, M				Zeighami, Maryam; Mangolian Shahrbabaki, Parvin; Zakeri, Mohammad Ali; Dehghan, Mahlagha			Loss of Individual and Social Identity: Consequences of Sexual Harassment of Iranian Nurses in the Workplace	FRONTIERS IN PSYCHOLOGY												Background: Sexual harassment in the workplace is a common event with negative consequences for victims. Working conditions become unstable because of sexual harassment, and workplace insecurity causes psychological distress and physical problems, as well as a reduction in the quality of care. Therefore, the current study sought to investigate the effects of sexual harassment in the workplace on …					Zeighami, Maryam/ACK-1850-2022; Zakeri, Mohammad Ali/AAA-7288-2021; shahrbabaki, Parvin Mangolian/D-1388-2019; Dehghan, Mahlagha/K-5067-2018	Zakeri, Mohammad Ali/0000-0003-1500-391X; shahrbabaki, Parvin Mangolian/0000-0003-0539-5390; Dehghan, Mahlagha/0000-0002-4205-829X													1664-1078					NOV 16	2021	12
J	Chigiji, H; Fry, D; Mwadiwa, TE; Elizalde, A; Izumi, N; Baago-Rasmussen, L; Maternowska, MC				Chigiji, Handrick; Fry, Deborah; Mwadiwa, Tinashe Enock; Elizalde, Aldo; Izumi, Noriko; Baago-Rasmussen, Line; Maternowska, Mary Catherine			Risk factors and health consequences of physical and emotional violence against children in Zimbabwe: a nationally representative survey	BMJ GLOBAL HEALTH												Introduction This study provides, for the first time, comparable national population-based estimates that describe the nature and magnitude of physical and emotional violence during childhood in Zimbabwe. Methods From August to September 2011, we conducted a national population-based survey of 2410 respondents aged 13-24 years, using a two-stage cluster sampling. Regression models were adjusted f…																			2059-7908					MAY	2018	3	3
J	Sandmark, H				Sandmark, Helene			Job mismatching, unequal opportunities and long-term sickness absence in female white-collar workers in Sweden	SCANDINAVIAN JOURNAL OF PUBLIC HEALTH												Aim: To investigate associations between long-term sick-listing and factors at work and in family life. Methods: Associations were investigated in a cross-sectional case-referent study. The study base included women in white-collar jobs, aged 30-55 years, living in three urban areas in Sweden between February 2004 and October 2004. A postal questionnaire was constructed with questions on occupati…																			1403-4948					JAN	2009	37	1
J	Campbell, JA; Walker, RJ; Garacci, E; Dawson, AZ; Williams, JS; Egede, LE				Campbell, J. A.; Walker, R. J.; Garacci, E.; Dawson, A. Z.; Williams, J. S.; Egede, L. E.			Relationship between adverse childhood experiences and perceived discrimination in adulthood	JOURNAL OF AFFECTIVE DISORDERS												Background: Adverse Childhood Experiences (ACEs) and perceived discrimination impact health overtime, however little is known about their association. Methods: Data for 6,325 participants in the Midlife in the US (MIDUS) study were analyzed across three waves of data. ACEs included emotional or physical abuse, household dysfunction, or financial strain in childhood. Generalized Linear Models with…					Dawson, Aprill/HLX-2845-2023	Williams, Joni/0000-0001-8988-3556													0165-0327	1573-2517				DEC 1	2020	277
J	Langhinrichsen-Rohling, J; Snarr, JD; Slep, AMS; Heyman, RE; Foran, HM				Langhinrichsen-Rohling, Jennifer; Snarr, Jeffery D.; Slep, Amy M. Smith; Heyman, Richard E.; Foran, Heather M.		US AF Family Advocacy Program	Risk for Suicidal Ideation in the U.S. Air Force: An Ecological Perspective	JOURNAL OF CONSULTING AND CLINICAL PSYCHOLOGY												Objective: Suicidal members of the U. S. military often fail to disclose their suicidal urges and behaviors. Military suicide prevention efforts may therefore be enhanced if they also target less stigmatized psychosocial factors that may decrease risk of suicidality. In keeping with Bronfenbrenner's (1977, 1994) model, this study simultaneously examined 4 ecological levels (i.e., individual, fami…					Slep, Amy/ABI-6580-2020; Langhinrichsen-Rohling, Jennifer/W-1756-2019; Heyman, Richard/AAT-9979-2020	Slep, Amy/0000-0002-6321-1740; Langhinrichsen-Rohling, Jennifer/0000-0002-3603-9201; Heyman, Richard/0000-0002-5365-0037; Foran, Heather/0000-0001-6659-5500													0022-006X	1939-2117				OCT	2011	79	5
J	Wade, R; Shea, JA; Rubin, D; Wood, J				Wade, Roy, Jr.; Shea, Judy A.; Rubin, David; Wood, Joanne			Adverse Childhood Experiences of Low-Income Urban Youth	PEDIATRICS												BACKGROUND AND OBJECTIVE: Current assessments of adverse childhood experiences (ACEs) may not adequately encompass the breadth of adversity to which low-income urban children are exposed. The purpose of this study was to identify and characterize the range of adverse childhood experiences faced by young adults who grew up in a low-income urban area. METHODS: Focus groups were conducted with young…						Wood, Joanne/0000-0001-6431-8024													0031-4005	1098-4275				JUL	2014	134	1
J	McGregor, J				McGregor, Joann			Children and 'African values': Zimbabwean professionals in Britain reconfiguring family life	ENVIRONMENT AND PLANNING A												This paper examines the ways in which Zimbabwean professionals have reconfigured family life in a transnational context. It argues that issues surrounding family and children have received too little attention in the literature on contemporary African diasporas, despite the central importance of family concerns not only in decisions about mobility, work, and remittances, but also in debates about…						McGregor, JoAnn/0000-0002-9028-4363													0308-518X					MAR	2008	40	3
J	Warwick, I; Aggleton, P				Warwick, Ian; Aggleton, Peter			Bullying, 'cussing' and 'mucking about': complexities in tackling homophobia in three secondary schools in south London, UK	SEX EDUCATION-SEXUALITY SOCIETY AND LEARNING												In countries such as the UK, schools have a responsibility to prevent all forms of bullying, including those related to sexual orientation. However, relatively little is known about how schools go about this work successfully. This study aimed to identify how three secondary schools in south London, England, were addressing homophobia. Three different kinds of schools-a co-educational, boys' and …						Aggleton, Peter/0000-0001-5966-4969													1468-1811	1472-0825					2014	14	2
J	Tereskinas, A				Tereskinas, Arturas			Family in the Narratives of Good Life: Performing Masculinities in the Lithuanian Correctional Facilities	JOURNAL OF COMPARATIVE FAMILY STUDIES												Most recent works on incarcerated men have focused on prisoners' relationship to their children and family, incarcerated fatherhood and the influence of visitation to inmates' behaviour. The negative impact of imprisonment on family relations has also been extensively studied. Yet the intersections between imprisoned men's attitudes towards masculinity and family remain underresearched. Drawing o…																			0047-2328	1929-9850				WIN	2016	47	1
J	Wiener, J; Daniels, L				Wiener, Judith; Daniels, Lesley			School Experiences of Adolescents With Attention-Deficit/Hyperactivity Disorder	JOURNAL OF LEARNING DISABILITIES												This article reports on a qualitative study of the school experiences of adolescents with attention-deficit/hyperactivity disorder (ADHD) in the context of quantitative research on teacher attitudes and practices, adolescent self-appraisals, and social and family relationships. Twelve adolescents with ADHD participated in in-depth, semistructured interviews addressing major aspects of school life…																			0022-2194	1538-4780				NOV-DEC	2016	49	6
J	Langhinrichsen-Rohling, J; Snarr, JD; Slep, AMS; Heyman, RE				Langhinrichsen-Rohling, Jennifer; Snarr, Jeffery D.; Slep, Amy M. Smith; Heyman, Richard E.			Risk for Suicide Attempts Among United States Air Force Active Duty Members With Suicide Ideation: An Ecological Perspective	JOURNAL OF CONSULTING AND CLINICAL PSYCHOLOGY												Objective: Differentiating suicide attempters from suicide ideators has been named a critical suicidology frontier (Klonsky & May, 2013). Per Bronfenbrenner's (1977, 1994) ecological systems theory, risk/protective factors from four ecological levels (individual, family, workplace, and community) were used to predict last year suicide attempt status among active duty service members expressing su…					Langhinrichsen-Rohling, Jennifer/W-1756-2019; Slep, Amy/ABI-6580-2020; Heyman, Richard/AAT-9979-2020	Langhinrichsen-Rohling, Jennifer/0000-0002-3603-9201; Slep, Amy/0000-0002-6321-1740; Heyman, Richard/0000-0002-5365-0037													0022-006X	1939-2117				DEC	2019	87	12
J	Romo, N; Poo, M; Ballesta, R				Romo, Nuria; Poo, Monica; Ballesta, Rosario		Pepsa Team	From illegal poison to legal medicine: A qualitative research in a heroin-prescription trial in Spain	DRUG AND ALCOHOL REVIEW												Introduction and Aims. In recent decades, studies have been made of the possible benefits of treatments using heroin, although qualitative methodologies have not usually been employed. In 2004, in Granada (Spain), a clinical experiment was launched: the Experimental Narcotics Prescription Programme in Andalusia (PEPSA). This project attempted to evaluate the effectiveness of intravenous heroin an…					Romo-Avilés, Nuria/H-7668-2015	Romo-Avilés, Nuria/0000-0002-2142-2726													0959-5236					MAR	2009	28	2
J	Windarwati, HD; Susanti, H; Brooks, H; Wardani, IY; Hasniah; Raya, M; Ati, NAL; Sari, H				Windarwati, Heni Dwi; Susanti, Herni; Brooks, Helen; Wardani, Ice Yulia; Hasniah; Raya, Mardha; Ati, Niken Asih Laras; Sari, Hasmila			Lay community mental health workers (cadres) in Indonesian health services: A qualitative exploration of the views of people with mental health problems and their families	PLOS ONE												IntroductionIn community-based mental health services, lay workers recruited and trained to support mental health programs, known as mental health cadres, have an important role in supporting the care of families and people with mental disorders. This study aims to explore the experiences of people with mental disorders and their families about the role of mental health cadres in improving mental…					Brooks, Helen/N-3849-2018; Ati, Niken Asih Laras/AEH-6735-2022	Brooks, Helen/0000-0002-2157-0200; Ati, Niken Asih Laras/0000-0002-6006-2313													1932-6203					NOV 9	2023	18	11
J	Lin, H; Yang, ZM; Huo, SS; Su, CX; Zhang, ZS; Rao, YT; Yin, H				Lin, Hai; Yang, Ziming; Huo, Shanshan; Su, Caixia; Zhang, Zhongsong; Rao, Yingting; Yin, Hui			Factors affecting social phobia among Chinese college students in the context of COVID-19 pandemic: a cross-sectional study	SCIENTIFIC REPORTS												Social phobia (SP) refers to excessive anxiety about social interactions. College students, with their exposure to academic, familial, and job-related pressures, are an ideal population for early screening and intervention of social phobia. Additionally, COVID-19 prevention measures including keeping social distance may further impact social phobia. This study aims to investigate the influencing …					Yang, Ziming/HSF-0113-2023	Yang, Ziming/0000-0002-5176-329X; Rao, Yingting/0000-0002-0485-3540													2045-2322					NOV 28	2023	13	1
J	Singkhorn, O; Apidechkul, T; Srichan, P; Mulikaburt, T; Kitchanapaibul, S; Udplong, A; Upala, P; Chomchoei, C; Yeemard, F; Tamornpark, R; Wongnuch, P				Singkhorn, Onnalin; Apidechkul, Tawatchai; Srichan, Peeradone; Mulikaburt, Thanatchaporn; Kitchanapaibul, Siwarak; Udplong, Anusorn; Upala, Panupong; Chomchoei, Chalitar; Yeemard, Fartima; Tamornpark, Ratipark; Wongnuch, Pilasinee			Influences and patterns of intimate partner violence among married Akha and Lahu women in northern Thailand	BMC PUBLIC HEALTH												BackgroundIntimate partner violence (IPV) is a major global public health problem. Women are the principal victims of IPV, and some special populations have been particularly impacted. The Akha and Lahu women are vulnerable populations for IPV due to the modernization and changes of their culture and norms. This study aimed to understand premarriage factors related to IPV, including associated fa…						Apidechkul, Tawatchai/0000-0001-8301-2055														1471-2458				FEB 2	2023	23	1
J	Sohn, JC; Regier, JC; Mitter, C; Davis, D; Landry, JF; Zwick, A; Cummings, MP				Sohn, Jae-Cheon; Regier, Jerome C.; Mitter, Charles; Davis, Donald; Landry, Jean-Francois; Zwick, Andreas; Cummings, Michael P.			A Molecular Phylogeny for Yponomeutoidea (Insecta, Lepidoptera, Ditrysia) and Its Implications for Classification, Biogeography and the Evolution of Host Plant Use	PLOS ONE												Background: Yponomeutoidea, one of the early-diverging lineages of ditrysian Lepidoptera, comprise about 1,800 species worldwide, including notable pests and insect-plant interaction models. Yponomeutoids were one of the earliest lepidopteran clades to evolve external feeding and to extensively colonize herbaceous angiosperms. Despite the group's economic importance, and its value for tracing ear…					Yakovlev, Roman/J-7243-2013; Zwick, Andreas/A-5735-2015	Zwick, Andreas/0000-0002-7532-1752													1932-6203					JAN 31	2013	8	1
J	Pickett, KE; Ajebon, M; Hou, B; Kelly, B; Bird, PK; Dickerson, J; Shire, K; McIvor, C; Mon-Williams, M; Small, N; McEachan, R; Wright, J; Lawlor, D				Pickett, Kate E.; Ajebon, Mildred; Hou, Bo; Kelly, Brian; Bird, Philippa K.; Dickerson, Josie; Shire, Katy; McIvor, Claire; Mon-Williams, Mark; Small, Neil; McEachan, Rosemary; Wright, John; Lawlor, Deborah			Vulnerabilities in child well-being among primary school children: a cross-sectional study in Bradford, UK	BMJ OPEN												Objective To describe the prevalence of factors related to well-being among primary school children in a deprived multiethnic community in the UK. Design and participants Cross-sectional survey of 15 641 children aged 7-10 years in Born in Bradford's Primary School Years study: whole-classroom samples in 89 Bradford primary schools between 2016 and 2019. Main outcome measures Prevalence estimates…					Hou, Bo/AAD-4036-2020; Lawlor, David/JOJ-7815-2023; Wright, John/H-1624-2012	Kelly, Brian/0000-0003-1834-2992; McIvor, Claire/0000-0003-3032-8165; Dickerson, Josie/0000-0003-0121-3406; Wright, John/0000-0001-9572-7293; Shire, Katy/0000-0002-2093-181X; Pickett, Kate/0000-0002-8066-8507; McEachan, Rosemary/0000-0003-1302-6675; Hou, Bo/0000-0001-5337-6560; Mon-Williams, Mark/0000-0001-7595-8545													2044-6055					JUN	2022	12	6
J	Kant, L; Norman, E				Kant, Leo; Norman, Elisabeth			You Must Be Joking! Benign Violations, Power Asymmetry, and Humor in a Broader Social Context	FRONTIERS IN PSYCHOLOGY												Violated expectations can indeed be funny, as is acknowledged by incongruity theories of humor. According to the Benign Violation Theory (BVT), something is perceived as humorous when it hits the sweet spot, where there is not only a violation, but where the violation is also perceived as benign. The BVT specifies how psychological distance plays a central role in determining whether a certain ev…					Kant, Leo/M-7375-2015														1664-1078					JUN 19	2019	10
J	Blumhardt, H; Gupta, A				Blumhardt, Hannah; Gupta, Anna		ATD Fourth World UK	Radical practice in a risk-averse environment: Learning from ATD Fourth World UK	AOTEAROA NEW ZEALAND SOCIAL WORK												INTRODUCTION: The escalation of coercive, risk-averse policy directives in Aotearoa New Zealand's child and family social work sphere is undermining the profession's potential to meet its social justice, human rights based aspirations. Social workers may need to look further afield for best practice models that facilitate emancipatory practice in neoliberal social policy environments. This articl…						Blumhardt, Hannah/0000-0002-4092-3518													2463-4131						2017	29	2
J	Chan, JHF				Chan, John H. F.			Systemic patterns in bullying and victimization	SCHOOL PSYCHOLOGY INTERNATIONAL												Using a new non-anonymous questionnaire and a nomination method by which victims were asked to name their aggressors, Chan (2002) collated the responses from individual victims to produce name-clusters that were studied for systemic patterns of bullying and victimization within the whole-school community. Three such patterns emerged: serial bullying, multiple victimization and the familial patter…																			0143-0343	1461-7374				JUL	2006	27	3
J	Komlenac, N; Siller, H; Hochleitner, M				Komlenac, Nikola; Siller, Heidi; Hochleitner, Margarethe			Austrian male patients' gender role conflict is associated with their wish for interpersonal violence to be addressed during patient-physician conversations: a questionnaire study	BMC PUBLIC HEALTH												BackgroundExperiencing interpersonal violence and disclosing this experience to physicians can be associated with fear, shame, denial or emotional turmoil. Expressions of such feelings additionally conflict with masculine gender role ideologies and may be experienced as masculine gender role conflict. Masculine gender role conflict is often associated with men's unwillingness to seek professional…					Komlenac, Nikola/I-4438-2017; Siller, Heidi/AAA-7885-2022; Ball, Carolyn/KEJ-0004-2024	Komlenac, Nikola/0000-0002-2647-4461; Siller, Heidi/0000-0002-2906-6957;														1471-2458				AUG 27	2020	20	1
J	Abplanalp, SJ; Braff, DL; Light, GA; Nuechterlein, KH; Green, MF				Abplanalp, Samuel J.; Braff, David L.; Light, Gregory A.; Nuechterlein, Keith H.; Green, Michael F.		Consortium Genetics Schizophrenia-	Understanding Connections and Boundaries Between Positive Symptoms, Negative Symptoms, and Role Functioning Among Individuals With Schizophrenia A Network Psychometric Approach	JAMA PSYCHIATRY												Importance Improved understanding of the boundaries and connections between positive symptoms, negative symptoms, and role functioning in schizophrenia is critical, given limited empirical support for clear distinctions among these clinical areas. This study's use of network psychometrics to investigate differential associations and structural overlap between positive symptoms, negative symptoms,…					Light, Gregory/AAA-5696-2020; Greenwood, Tiffany/F-6356-2012; Nuechterlein, Keith H/K-8654-2012	Greenwood, Tiffany/0000-0002-6080-6503; Tsuang, Ming/0000-0002-0076-5340; Lazzeroni, Laura/0000-0002-1846-6920													2168-622X	2168-6238				OCT	2022	79	10
J	Al-Badayneh, DM; Ben Brikand, A; Elwakad, A				Al-Badayneh, Diab M.; Ben Brikand, Anis; Elwakad, Amr			A partial empirical test of the general strain theory on cyberbullying victimization among expatriate students	JOURNAL OF CRIMINOLOGICAL RESEARCH POLICY AND PRACTICE												PurposeThis study aims to examine social determinants and social strains of cyberbullying victimization among expatriate populations in high-income countries such as Qatar. The authors argue that expatriate students will be exposed to stains and pressures due to several factors, such as feeling alienated, lonely, homesick, insecure and helpless. This study examines a partial assumption of general…																			2056-3841	2056-385X				MAR 4	2024	10	1
J	Ju, L; Zhao, WY; Wu, CL; Li, HF; Ning, X				Ju, Lei; Zhao, Wanyu; Wu, Chunlin; Li, Haofan; Ning, Xin			Abusive supervisors and employee work-to-family conflict in Chinese construction projects: how does family support help?	CONSTRUCTION MANAGEMENT AND ECONOMICS												Work to family conflict (WFC) experienced by employees working in the construction industry has received significant attention from researchers. However, workplace bullying and incivility are rarely considered in relation to WFC, and even more rarely in the context of Chinese construction. Consequently, this study aims to examine how abusive supervisors can influence WFC for employees. Through tw…					Wu, Chunlin/U-2605-2017	Ning, Xin/0000-0002-6547-9812													0144-6193	1466-433X				DEC 1	2020	38	12
J	Zhu, H; Lyu, YJ; Ye, YJ				Zhu, Hong; Lyu, Yijing; Ye, Yijiao			The impact of customer incivility on employees' family undermining: a conservation of resources perspective	ASIA PACIFIC JOURNAL OF MANAGEMENT												Applying conservation of resources theory, this study focused on the effect of customer incivility on employees' family undermining. Specifically, we examined the mediating effect of work-to-family conflicts and the moderating effects of hostile attribution bias. We utilized a three-phase survey to collect data from 264 employees in China. Results indicated that customer incivility exerted a posi…					Ye, Yijiao/IQW-3385-2023	Lyu, Yijing/0000-0002-6861-192X													0217-4561	1572-9958				SEP	2021	38	3
J	Yoo, G; Lee, S				Yoo, Gyesook; Lee, Soomi			It Doesn't End There: Workplace Bullying, Work-to-Family Conflict, and Employee Well-Being in Korea	INTERNATIONAL JOURNAL OF ENVIRONMENTAL RESEARCH AND PUBLIC HEALTH												Workplace bullying entails negative consequences on workers' life. Yet, there is lack of research on workplace bullying in an Asian context. Moreover, less is known about the potential mechanisms linking workplace bullying and employee well-being. This study examined the associations between workplace bullying and Korean employees' well-being (quality of life, occupational health) and whether the…					Lee, Soomi/JPX-4985-2023; Lee, Soomi/P-6254-2018; Yoo, Gyesook/AAH-9108-2020	Lee, Soomi/0000-0002-7623-3770; Lee, Soomi/0000-0002-7623-3770; Yoo, Gyesook/0000-0002-2175-5512														1660-4601				JUL	2018	15	7
J	Kiewitz, C; Restubog, SLD; Zagenczyk, TJ; Scott, KD; Garcia, PRJM; Tang, RL				Kiewitz, Christian; Restubog, Simon Lloyd D.; Zagenczyk, Thomas J.; Scott, Kristin D.; Garcia, Patrick Raymund James M.; Tang, Robert L.			Sins of the parents: Self-control as a buffer between supervisors' previous experience of family undermining and subordinates' perceptions of abusive supervision	LEADERSHIP QUARTERLY												Drawing upon social learning theory, the intergenerational transmission of violence hypothesis, and research on self-control, we develop a model of the relationships among previous experiences of family undermining, self-control, and abusive supervision. We tested the model with data obtained from supervisor-employee matched pairs in Study 1 and matched triads in Study 2. Results revealed that: 1…					Garcia, Patrick Raymund James/AAX-3210-2020; Kiewitz, Christian/AAC-9243-2020	Kiewitz, Christian/0000-0002-3385-485X; Garcia, Patrick Raymund James Matutina/0000-0002-1451-0752; Zagenczyk, Thomas/0000-0002-0444-5109; Restubog, Simon/0000-0003-1602-2530													1048-9843	1873-3409				OCT	2012	23	5
J	Wu, LZ; Kwan, HK; Liu, J; Resick, CJ				Wu, Long-Zeng; Kwan, Ho Kwong; Liu, Jun; Resick, Christian J.			Work-to-family spillover effects of abusive supervision	JOURNAL OF MANAGERIAL PSYCHOLOGY												Purpose - The current study seeks to examine the link between abusive supervision and subordinate family undermining by focusing on the mediating role of work-to-family conflict and the moderating role of boundary strength at home. Design/methodology/approach - Data were collected using a three-wave survey research design. Participants included 209 employees from a manufacturing company in China.…						Kwan, Ho Kwong/0000-0002-2273-6989													0268-3946	1758-7778					2012	27	7
J	Choi, Y; Chu, K; Choi, EJ				Choi, Youngkeun; Chu, Kyounghee; Choi, Eun-Jung			Social Network Services Addiction in the Workplace	JOURNAL OF ASIAN FINANCE ECONOMICS AND BUSINESS												Studies looking at many aspects of SNS addiction have dramatically increased in recent years. Most of the SNS addiction research has focused on individual behaviors. There is little academic research about SNS addiction in the workplace. This study, therefore, plans to examine the organizational behaviors related to SNS addiction in the workplace. We investigate whether negative behaviors in the …																			2288-4637	2288-4645				FEB	2019	6	1
J	Wu, LZ; Yim, FHK; Kwan, HK; Zhang, XM				Wu, Long-Zeng; Yim, Frederick Hong-kit; Kwan, Ho Kwong; Zhang, Xiaomeng			Coping with Workplace Ostracism: The Roles of Ingratiation and Political Skill in Employee Psychological Distress	JOURNAL OF MANAGEMENT STUDIES												The study reported here examined the relationship between workplace ostracism and employee psychological distress (i.e. job tension, emotional exhaustion, and depressed mood at work) by focusing on the joint moderating effects of ingratiation and political skill. Data from a two-wave survey of 215 employees in two oil and gas firms in China indicated that as predicted, workplace ostracism was pos…						Yim, Hong Kit/0000-0001-8045-4894; Kwan, Ho Kwong/0000-0002-2273-6989													0022-2380	1467-6486				JAN	2012	49	1
J	Restubog, SLD; Scott, KL; Zagenczyk, TJ				Restubog, Simon Lloyd D.; Scott, Kristin L.; Zagenczyk, Thomas J.			When Distress Hits Home: The Role of Contextual Factors and Psychological Distress in Predicting Employees' Responses to Abusive Supervision	JOURNAL OF APPLIED PSYCHOLOGY												We developed a model of the relationships among aggressive norms, abusive supervision, psychological distress, family undermining, and supervisor-directed deviance. We tested the model in 2 studies using multisource data: a 3-wave investigation of 184 full-time employees (Study 1) and a 2-wave investigation of 188 restaurant workers (Study 2). Results revealed that (a) abusive supervision mediate…						Restubog, Simon/0000-0003-1602-2530; Zagenczyk, Thomas/0000-0002-0444-5109													0021-9010	1939-1854				JUL	2011	96	4
J	Sarwar, A; Imran, MK; Hafeez, H; Zaheer, M; Fatima, T				Sarwar, Ambreen; Imran, Muhammad Kashif; Hafeez, Hira; Zaheer, Muhammad; Fatima, Tehreem			Does workplace ostracism negatively affect family life during a pandemic?	PERSONNEL REVIEW												PurposeThe study aims to investigate the impact of workplace ostracism (WO) and fear of the COVID-19 pandemic on the family life of restaurant employees. This research is based on the conservation of resources (COR) theory and work-family interface model to understand the theoretical underpinnings of mistreatment in the food sector during the COVID-19 pandemic.Design/methodology/approachThe study…						Hafeez, Hira/0000-0003-4473-2097													0048-3486	1758-6933				2023 JUN 1	2023
J	Raja, U; Javed, Y; Abbas, M				Raja, Usman; Javed, Yasir; Abbas, Muhammad			A Time Lagged Study of Burnout as a Mediator in the Relationship Between Workplace Bullying and Work-Family Conflict	INTERNATIONAL JOURNAL OF STRESS MANAGEMENT												Using 3-wave time lagged field data (N = 151) from full-time employees, we examined how workplace bullying manifests as work-family conflict (WFC) through job burnout. Coping with the demands of work and family requires energy-related resources that allow one to plan and execute strategies in a manner that encourages a balance between the two. Therefore, drawing on conservation of resources theor…					Abbas, Muhammad/AEW-5124-2022; Raja, Usman/F-7674-2010	Abbas, Muhammad/0000-0001-6250-7796; Raja, Usman/0000-0002-4409-2643													1072-5245	1573-3424				NOV	2018	25	4
J	Hoobler, JM; Hu, J				Hoobler, Jenny M.; Hu, Jia			A model of injustice, abusive supervision, and negative affect	LEADERSHIP QUARTERLY												In this study we test a model of workplace interactional injustice, abusive supervision, and subordinate outcomes (work-family conflict and job performance) using affect to explain behavior. In a sample of 200 full-time workers from various industries, their supervisors, and workers' family members, for a total sample of 600 respondents, we position state negative affect as the explanatory mechan…					Hu, Jia/AAY-4748-2020; Hoobler, Jenny/R-9615-2019	Hoobler, Jenny/0000-0001-7725-6889; Hu, Jia/0000-0002-5182-9260													1048-9843	1873-3409				FEB	2013	24	1
J	Ampofo, ET				Ampofo, Emmanuel Twumasi			Do job satisfaction and work engagement mediate the effects of psychological contract breach and abusive supervision on hotel employees' life satisfaction?	JOURNAL OF HOSPITALITY MARKETING & MANAGEMENT												The current study draws on conservation of resources theory to examine the mediating roles of job satisfaction, and work engagement in the effects of psychological contract breach and abusive supervision on life satisfaction. Using a time lag of five months, a two-wave data were gathered from 274 full-time frontline employees working in 4-5 star hotels in Accra in Ghana. The hypotheses were teste…						Ampofo, Emmanuel Twumasi/0000-0002-5149-4528													1936-8623	1936-8631				APR 3	2021	30	3
J	Xin, J; Chen, SM; Kwan, HK; Chiu, RK; Yim, FHK				Xin, Jie; Chen, Shouming; Kwan, Ho Kwong; Chiu, Randy K.; Yim, Frederick Hong-kit			Work-Family Spillover and Crossover Effects of Sexual Harassment: The Moderating Role of Work-Home Segmentation Preference	JOURNAL OF BUSINESS ETHICS												This study examined the relationship between workplace sexual harassment as perceived by female employees and the family satisfaction of their husbands. It also considered the mediating roles of employees' job tension and work-to-family conflict (WFC) and the moderating role of employees' work-home segmentation preference in this relationship. The results, based on data from 210 Chinese employee-…					Kwan, Ho Kwong/AAI-9837-2020	Kwan, Ho Kwong/0000-0002-2273-6989; Chen, Shouming/0000-0003-2050-7565													0167-4544	1573-0697				FEB	2018	147	3
J	Thompson, MJ; Carlson, D; Crawford, WS; Kacmar, KM				Thompson, Merideth J.; Carlson, Dawn; Crawford, Wayne S.; Kacmar, K. Michele			My Partner Made Me Do It: The Crossover of a Job Incumbent's Job Tension to the Spouse's Workplace Incivility	HUMAN PERFORMANCE												We propose a spillover-crossover-spillover process model of dual-career couples by which job incumbent job tension contributes to strain-based work-family conflict which motivates their work-based family undermining, that later relates to the spouse's workplace incivility. Further, we propose the spouse's job autonomy moderates the relationship between job incumbent work-based family undermining …																			0895-9285	1532-7043				AUG 8	2021	34	4
J	Zhu, H; Lyu, YJ; Ye, YJ				Zhu, Hong; Lyu, Yijing; Ye, Yijiao			Workplace sexual harassment, workplace deviance, and family undermining	INTERNATIONAL JOURNAL OF CONTEMPORARY HOSPITALITY MANAGEMENT												Purpose This study aims to examine the effect of workplace sexual harassment (WSH) on hospitality employees' workplace deviance and family undermining behaviors by focusing on the mediating effect of depression. Design/methodology/approach This research uses a three-phase field survey to collect data from hotels in China with a final sample of 266 hospitality employees. Data analysis techniques i…					Ye, Yijiao/IQW-3385-2023; Lyu, Yijing/ABD-5575-2020														0959-6119	1757-1049				FEB 11	2019	31	2
J	Khan, S; Thayil, A				Khan, Shahid; Thayil, Avani			Ripple Effects of Abusive Supervision	PSYCHOLOGICAL REPORTS												Abusive supervision (AS) is relentless in damaging employees' personal and professional life. This study examines the underlying mechanism through which AS damages employees' job and life satisfaction and, most importantly, the boundary conditions that help attenuate the cascading effects of AS. Using a sample of 187 employees from a large public sector organization, this study found that job ten…						Khan, Shahid/0000-0002-6275-8621													0033-2941	1558-691X				FEB	2024	127	1
J	Greenbaum, RL; Quade, MJ; Mawritz, MB; Kim, J; Crosby, D				Greenbaum, Rebecca L.; Quade, Matthew J.; Mawritz, Mary B.; Kim, Joongseo; Crosby, Durand			When the Customer Is Unethical: The Explanatory Role of Employee Emotional Exhaustion Onto Work-Family Conflict, Relationship Conflict With Coworkers, and Job Neglect	JOURNAL OF APPLIED PSYCHOLOGY												We integrate deontological ethics (Folger, 1998, 2001; Kant, 1785/1948, 1797/1991) with conservation of resources theory (Hobfoll, 1989) to propose that an employee's repeated exposure to violations of moral principle can diminish the availability of resources to appropriately attend to other personal and work domains. In particular, we identify customer unethical behavior as a morally charged wo…						Mawritz, Mary/0000-0001-8162-1623; Quade, Matthew/0000-0002-5721-1947													0021-9010	1939-1854				NOV	2014	99	6
J	Quade, MJ; Wan, M; Carlson, DS; Kacmar, KM; Greenbaum, RL				Quade, Matthew J.; Wan, Maggie; Carlson, Dawn S.; Kacmar, K. Michele; Greenbaum, Rebecca L.			Beyond the Bottom Line: Don't Forget to Consider the Role of the Family	JOURNAL OF MANAGEMENT												Our work investigates the influence of supervisor bottom-line mentality (SBLM) (i.e., a one-dimensional focus on bottom-line outcomes to the exclusion of other organizational priorities) on employees' organizational commitment via the work-family interface as well as the crossover effects of SBLM on the organizational commitment of the employees' spouse. More specifically, we examined how SBLM co…					Carlson, Dawn S./T-9948-2019; Wan, Maggie/GRJ-4829-2022	Carlson, Dawn S./0000-0001-7236-2463; Wan, Min (Maggie)/0000-0001-7839-2823													0149-2063	1557-1211				NOV	2022	48	8
J	Bhattacharjee, A; Sarkar, A				Bhattacharjee, Arindam; Sarkar, Anita			Abusive supervision and cyberloafing: an investigation based on Stressor-Emotion-CWB theory	INFORMATION TECHNOLOGY & PEOPLE												PurposeCyberloafing is an organization-directed counterproductive work behavior (CWB). One stream of literature deems cyberloafing to be bad for organizations and their employees, while another suggests cyberloafing is a coping response to stressful work events. Our work contributes to the latter stream of literature. The key objective of our study is to examine whether cyberloafing could be a me…					Bhattacharjee, Arindam/JWP-4433-2024	Bhattacharjee, Arindam/0000-0001-8367-9263; Sarkar, Anita/0000-0001-8825-6577													0959-3845	1758-5813				APR 8	2024	37	3
J	Wang, SW; Lin, XX; Wu, J				Wang, Shuwei; Lin, Xiaoxin; Wu, Jun			The effect of abusive supervision variability on work-family conflict: The role of psychological detachment and optimism	FRONTIERS IN PSYCHOLOGY												Although a number of studies have examined the effects of abusive supervision variability, which refers to leaders engaging in differential abuse toward different subordinates within the team on work-related outcomes, scant research has investigated whether and how abusive supervision variability affects non-work outcomes. Drawing on the conservation of resources theory, the current study explore…																			1664-1078					JAN 17	2023	13
J	Marchand, A; Durand, P; Haines, V; Harvey, S				Marchand, Alain; Durand, Pierre; Haines, Victor, III; Harvey, Steve			The multilevel determinants of workers' mental health: results from the SALVEO study	SOCIAL PSYCHIATRY AND PSYCHIATRIC EPIDEMIOLOGY												Purpose This study examined the contribution of work, non-work and individual factors on workers' symptoms of psychological distress, depression and emotional exhaustion based on the multilevel determinants of workers' mental health model. Methods Data from the SALVEO Study were collected in 2009-2012 from a sample of 1,954 employees nested in 63 workplaces in the province of Quebec (Canada). Mul…																			0933-7954	1433-9285				MAR	2015	50	3
J	Thompson, MJ; Carlson, DS; Kacmar, KM; Vogel, RM				Thompson, Merideth J.; Carlson, Dawn S.; Kacmar, K. Michele; Vogel, Ryan M.			The Cost of Being Ignored: Emotional Exhaustion in the Work and Family Domains	JOURNAL OF APPLIED PSYCHOLOGY												Building on the work-home resources model and crossover theory, we investigated how workplace ostracism both spills over and crosses over to emotional exhaustion for both the ostracism target and his or her spouse. We examine whether this occurs through the linking mechanisms of personal resources, specifically the target's positive mood and psychological distress. We draw on the work-home resour…					Carlson, Dawn S./T-9948-2019	Carlson, Dawn S./0000-0001-7236-2463; Vogel, Ryan/0000-0002-2502-9366; Thompson, Merideth J./0000-0002-8396-2031													0021-9010	1939-1854				FEB	2020	105	2
J	Zhang, LX; Li, JM; Mao, MY; Na, LJ				Zhang, Lanxia; Li, Jia-Min; Mao, Mengyu; Na, Lijie			How does abusive supervision differentiation affect employee work-family conflict? A moderated chain mediation model	INTERNATIONAL JOURNAL OF CONFLICT MANAGEMENT												PurposeThis study aims to explore the mechanism of abusive supervision differentiation on employee work-family conflict, and examine the chain mediating role of work-related rumination and organizational citizenship behavior/deviant workplace behavior, as well as the moderating role of work-family boundary segmentation preference.Design/methodology/approachThe authors designed two studies: Study …					Li, Jia-Min/JUF-3252-2023	Li, Jia-Min/0000-0001-7371-2605													1044-4068	1758-8545				2024 JAN 25	2024
J	Javed, B; Fatima, T; Yasin, RM; Jahanzeb, S; Rawwas, MYA				Javed, Basharat; Fatima, Tasneem; Yasin, Raja Mehtab; Jahanzeb, Sadia; Rawwas, Muhammad Y. A.			Impact of abusive supervision on deviant work behavior: The role of Islamic work ethic	BUSINESS ETHICS-A EUROPEAN REVIEW												In this article, we examined the relationship between abusive supervision and deviant workplace behavior and the moderating role of an Islamic Work Ethic. Three hundred and thirty-six employees in different organizations (specializing in software development, medicine, law enforcement, telecommunication, pharmaceutics, and banking) across Pakistan completed our questionnaire. The results revealed…					jahanzeb, sadia/AED-1315-2022; Javed, Basharat/JFK-7052-2023; Fatima, Tasneem/HJH-1693-2023	jahanzeb, sadia/0000-0002-7522-9403; Fatima, Tasneem/0000-0001-7145-362X; Javed, Basharat/0000-0002-9349-5406													0962-8770	1467-8608				APR	2019	28	2
J	Dennerlein, JT; Eyllon, M; Garverich, S; Weinstein, D; Manjourides, J; Vallas, SP; Lincoln, AK				Dennerlein, Jack T.; Eyllon, Mara; Garverich, Suzanne; Weinstein, Daniel; Manjourides, Justin; Vallas, Steven P.; Lincoln, Alisa K.			Associations Between Work-Related Factors and Psychological Distress Among Construction Workers	JOURNAL OF OCCUPATIONAL AND ENVIRONMENTAL MEDICINE												Objective: Identify work-related factors associated with the mental health and well-being of construction workers. Methods: We completed eight key informant interviews, six worker focus groups, and a survey, informed by the interviews and focus groups, of 259 construction workers on five construction sites. Negative binomial regressions examined associations between psychological distress and wor…					Eyllon, Mara/AAA-8153-2020; Dennerlein, Jack T/B-1027-2008	Eyllon, Mara/0000-0002-5270-4494													1076-2752	1536-5948				DEC	2021	63	12
J	Karimi, L; Gilbreath, B; Kim, TY; Grawitch, MJ				Karimi, Leila; Gilbreath, Brad; Kim, Tae-Yeol; Grawitch, Matthew J.			Come rain or come shine: supervisor behavior and employee job neglect	LEADERSHIP & ORGANIZATION DEVELOPMENT JOURNAL												Purpose - The purpose of this paper is to investigate the extent to which supervisor behavior is associated with employees' job neglect. Design/methodology/approach - The paper investigates the extent to which supervisor behavior is associated with employees' job neglect. Findings - Results from hierarchical regression analyses support the hypothesis that both positive and negative supervisor beh…					Karimi, Leila/AFN-2380-2022; Grawitch, Matthew/AAI-5168-2020; Gilbreath, Brad/AAB-7211-2020; Kim, Tae-Yeol/K-7380-2015	Karimi, Leila/0000-0003-2364-504X; Grawitch, Matthew/0000-0001-6705-4466; Kim, Tae-Yeol/0000-0001-6110-5269													0143-7739	1472-5347					2014	35	3
J	Raza, B; St-Onge, S; Ullah, S				Raza, Basharat; St-Onge, Sylvie; Ullah, Saif			Abusive supervision and deviance behaviors in the hospitality industry: The role of intrinsic motivation and core self-evaluation	TOURISM MANAGEMENT												Workplace deviance poses a significant challenge in the hospitality and tourism industries. Based on conservation of resources theory, we develop a model proposing relationships between abusive supervision and frontline employees' deviant behaviors via their intrinsic motivation and core self-evaluation. We validate it with two surveys targeting 200 and 600 hotel frontline employees. Results conf…					St-Onge, Sylvie/JEZ-5225-2023; Ullah, Saif/JQV-3810-2023	Ullah, Saif/0000-0003-3347-2699; st-onge, sylvie/0000-0002-6605-2546													0261-5177	1879-3193				OCT	2023	98
J	Obrenovic, B; Du, JG; Khudaykulov, A; Khan, MAS				Obrenovic, Bojan; Du, Jianguo; Khudaykulov, Akmal; Khan, Muhammad Aamir Shafique			Work-Family Conflict Impact on Psychological Safety and Psychological Well-Being: A Job Performance Model	FRONTIERS IN PSYCHOLOGY												In a modern working environment characterized by new technology and work assignments extended to personal time, employees are expected to balance multiple roles while maintaining maximum productivity. Past studies analyzed work-family conflict and its connection to job performance, without adequate integration of psychological factors into the research model. This study aims to fill the gap and e…					Du, Jianguo/V-5788-2019; Obrenovic, Bojan/ADP-9461-2022; Khan, Muhammad Aamir Shafique/ABG-6147-2020	Du, Jianguo/0000-0001-9628-7496; Obrenovic, Bojan/0000-0001-6072-4367; KHAN, MUHAMMAD AAMIR SHAFIQUE/0000-0002-7072-6347													1664-1078					MAR 31	2020	11
J	Chi, NW; Yang, JX; Lin, CY				Chi, Nai-Wen; Yang, Jixia; Lin, Chia-Ying			Service Workers' Chain Reactions to Daily Customer Mistreatment: Behavioral Linkages, Mechanisms, and Boundary Conditions	JOURNAL OF OCCUPATIONAL HEALTH PSYCHOLOGY												Drawing on the stressor-emotion model, we examine how customer mistreatment can evoke service workers' passive forms of deviant behaviors (i.e., work withdrawal behavior [WWB]) and negative impacts on their home life (i.e., work-family conflict [WFC]), and whether individuals' core self-evaluations and customer service training can buffer the negative effects of customer mistreatment. Using the e…					Chi, Nai-Wen/S-6238-2019														1076-8998	1939-1307				JAN	2018	23	1
J	Mathieu, C; Neumann, CS; Hare, RD; Babiak, P				Mathieu, Cynthia; Neumann, Craig S.; Hare, Robert D.; Babiak, Paul			A dark side of leadership: Corporate psychopathy and its influence on employee well-being and job satisfaction	PERSONALITY AND INDIVIDUAL DIFFERENCES												Although psychopathy often is considered the most toxic of the types that make up the Dark Triad of personality (psychopathy, narcissism, Machiavellianism), its role in organizational leadership is the least explored. Using the B-Scan 360, a measure of corporate psychopathy, we investigated the relationships among employees' perceptions of psychopathic traits in their supervisors, employee psycho…					Neumann, Craig/B-2241-2008; Hare, Robert Douglas/E-8333-2017	neumann, craig/0000-0002-3825-2153													0191-8869	1873-3549				MAR	2014	59
J	Turgeman-Lupo, K; Biron, M				Turgeman-Lupo, Keren; Biron, Michal			Make it to work (and back home) safely: the effect of psychological work stressors on employee behaviour while commuting by car	EUROPEAN JOURNAL OF WORK AND ORGANIZATIONAL PSYCHOLOGY												Despite empirical data suggesting that commuting accidents are a major problem worldwide, research on employee behaviour while commuting by car is scant. In particular, our understanding of the antecedents of unsafe commuting behaviour is limited mainly to demographic variables and work-related physical stressors. Our study addressed this lacuna by investigating the association between work-relat…					Biron, Michal/HPG-8347-2023	Biron, Michal/0000-0002-3364-2566; Turgeman-Lupo, Keren/0000-0003-0636-3390													1359-432X	1464-0643					2017	26	2
J	Kim, SL; Lee, S; Yun, S				Kim, Seckyoung Loretta; Lee, Soojin; Yun, Seokhwa			The Trickle-Down Effect of Abusive Supervision: The Moderating Effects of Supervisors' Task Performance and Employee Promotion Focus	JOURNAL OF LEADERSHIP & ORGANIZATIONAL STUDIES												Drawing on both social learning theory and conservation of resources theory, our research examines the trickle-down effect of abusive supervision across three hierarchical levels: managers, supervisors, and employees. Specifically, we investigate the positive relationship between abusive manager behavior and emotional exhaustion through abusive supervisor behavior. In addition, we explore supervi…					Lee, Soojin/JDW-2405-2023	Lee, Soojin/0000-0003-3309-2389													1548-0518	1939-7089				AUG	2020	27	3
J	Ye, YJ; Zhu, H; Chen, YY; Kwan, HK; Lyu, YJ				Ye, Yijiao; Zhu, Hong; Chen, Yuanyi; Kwan, Ho Kwong; Lyu, Yijing			Family ostracism and proactive customer service performance: An explanation from conservation of resources theory	ASIA PACIFIC JOURNAL OF MANAGEMENT												Despite the burgeoning interest in work-family conflict, little is known about how family stressors influences employees' attitudes and behaviors in the workplace. This study focused on family ostracism and investigated its impact on employees' proactive customer service performance (PCSP). Drawing on conservation of resources (COR) theory, this study further examined the mediating role of emotio…					Kwan, Ho Kwong/AAI-9837-2020; Ye, Yijiao/IQW-3385-2023	Kwan, Ho Kwong/0000-0002-2273-6989													0217-4561	1572-9958				JUN	2021	38	2
J	Rafique, M; Jaafar, M; Ahmed, S; Amjad-ur-Rehman, M				Rafique, Muhammad; Jaafar, Mastura; Ahmed, Saira; Amjad-ur-Rehman, Muhammad			Does work-family conflict lead to abusive supervision in the construction projects? The role of project commitment and psychological resilience	FUTURE BUSINESS JOURNAL												Drawing on conservation of resources theory, the study aimed to investigate the relationship between work-family conflict (time-based, strain-based and behavior-based) and project manager abusive supervision in the presence of mediating mechanism and boundary condition. Time-lagged data were collected from 235 respondents working on construction projects to examine the proposed relationships by u…																			2314-7202	2314-7210				APR 5	2024	10	1
J	Choudhary, P; Pandita, D; Kunte, M				Choudhary, Pooja; Pandita, Deepika; Kunte, Monica			It doesn't stop Here: workplace bullying and family incivility mediating role of psychological distress	CURRENT PSYCHOLOGY												Workplace Bullying affects employees in many ways, mentally, physically, and emotionally. The negative consequences of workplace bullying on employee behavior are investigated in this research, which tries to discover how anxiety and psychological stress play a significant role in family conflict. The paper is based on a systematic analysis of relevant literature on workplace bullying, anxiety, p…					kunte, Monica/KDM-5934-2024	Choudhary, Pooja/0000-0002-6938-9179													1046-1310	1936-4733				DEC	2023	42	35
J	Harris, KJ; Marett, K; Harris, RB				Harris, Kenneth J.; Marett, Kent; Harris, Ranida B.			Technology-Related Pressure and Work-Family Conflict: Main Effects and an Examination of Moderating Variables	JOURNAL OF APPLIED SOCIAL PSYCHOLOGY												With the increased use of computers for completing work, as well as the interconnectivity that the technology enables, more and more workers are experiencing technology-related pressure. Although it is known that this pressure occurs, especially for employees who complete the majority of their work on computers, little is known about the outcomes that result from it. This study attempts to fill t…																			0021-9029	1559-1816				SEP	2011	41	9
J	Tu, MH; Chi, NW				Tu, Min-Hsuan; Chi, Nai-Wen			How and when abusive supervision leads to recovery activities: The recovery paradox and the conservation of resources perspectives	JOURNAL OF ORGANIZATIONAL BEHAVIOR												Decades of research have shown that abusive supervision hurts employees' well-being. However, little is known about whether employees can recover from abuse during their leisure time. Building on the perspective of recovery paradox and the conservation of resources (COR) theory, we theorize that as an intense social stressor, daily abusive supervision depletes employees' resources and triggers th…					Tu, Min-Hsuan/GPF-3374-2022; Tu, Min-Hsuan/JZT-4497-2024	Tu, Min-Hsuan/0000-0003-2034-3812; Chi, Nai-Wen/0000-0002-2100-8357													0894-3796	1099-1379				MAY	2024	45	4
J	Choi, Y				Choi, Youngkeun			Workplace ostracism and work-to-family conflict among female employees: moderating role of perceived organisational support	INTERNATIONAL JOURNAL OF ORGANIZATIONAL ANALYSIS												Purpose Based on the conservation of resources theory, this study aims to develop and test the relationship between workplace ostracism and the work-to-family conflict of a female employee. And, it assumes that the direct link between workplace ostracism and the work-to-family conflict of a female employee is moderated by perceived organizational support. Design/methodology/approach For this, thi…																			1934-8835	1758-8561				FEB 26	2021	29	2
J	Busoi, G; Ali, A; Gardiner, K				Busoi, Georgiana; Ali, Alisha; Gardiner, Katherine			Antecedents of emotional labour for holiday representatives: A framework for tourism workers	TOURISM MANAGEMENT												Despite advances in the tourism literature on emotional labour (EL), there is still a need to provide a detailed understanding of the antecedents because of their impact on tourism employees' workplace performance. This research presents a comprehensive framework of these antecedents by adopting a multi-method qualitative research design. Data was collected from 21 holiday representatives employe…						Ali, Alisha/0000-0002-7667-4293													0261-5177	1879-3193				APR	2022	89
J	Usman, M; Liu, YX; Zhang, JW; Ghani, U; Gul, H				Usman, Muhammd; Liu, Yuxin; Zhang, Jianwei; Ghani, Usman; Gul, Habib			Why do employees struggle to thrive in the workplaces? A look at the impact of abusive supervision	PERSONNEL REVIEW												Purpose Based on the conservation of resources view, the objective of this paper is to examine the relationship between abusive supervision and workplace thriving. Further, this study investigates the underlying mechanisms role of agentic work behaviors (i.e. task focus, heedful relating) and moderating role of employee's core self-evaluations. Design/methodology/approach Using a time-lag approac…					Gul, Habib/KEI-6268-2024; Usman, Muhammad/K-5599-2019; Ghani, Usman/AAY-1661-2020	Ghani, Usman/0000-0001-8470-0984; Usman, Muhammd/0000-0002-9015-9976; Jianwei, Zhang/0000-0001-7726-5638													0048-3486	1758-6933				MAR 11	2022	51	1
J	Zhu, QL; Cheng, K				Zhu, Qianlin; Cheng, Ken			The work-family spillover and crossover effects of negative workplace gossip	SERVICE INDUSTRIES JOURNAL												Building on ego depletion theory and crossover theory, we investigated how negative workplace gossip damages the target and has implications for the target's spouse. We examined whether this occurs through the linking mechanisms of personal resources, specifically the target's ego depletion. Using time-lagged data with a sample of 230 matched frontline employees and their spouses from a service c…																			0264-2069	1743-9507				2023 AUG 23	2023
J	Carlson, D; Ferguson, M; Hunter, E; Whitten, D				Carlson, Dawn; Ferguson, Merideth; Hunter, Emily; Whitten, Dwayne			Abusive supervision and work-family conflict: The path through emotional labor and burnout	LEADERSHIP QUARTERLY												Building on the theoretical foundations of conservation of resources theory, this research provides insights into the relationship of abusive supervision with work-family conflict (work-to-family and family-to-work). Further, it is the first attempt to incorporate the emotional labor to burnout link as the mediating process between abuse and conflict. Using a sample of 328 individuals working ful…					Carlson, Dawn S./T-9948-2019; Hunter, Emily/A-5741-2013	Carlson, Dawn S./0000-0001-7236-2463; Thompson, Merideth J./0000-0002-8396-2031; Whitten, Dwayne/0000-0001-5569-3260													1048-9843	1873-3409				OCT	2012	23	5
J	Sturbelle, ICS; Dal Pai, D; Tavares, JP; Trindade, LD; Beck, CLC; de Matos, VZ				Saboia Sturbelle, Isabel Cristina; Dal Pai, Daiane; Tavares, Juliana Petri; Trindade, Leticia de Lima; Colome Beck, Carmem Lucia; de Matos, Vittoria Zarpelao			Workplace violence types in family health, offenders, reactions, and problems experienced	REVISTA BRASILEIRA DE ENFERMAGEM												Objective: to identify the types of violence that affect the health team in Family Health Units, their offenders, reactions and problems experienced by workers. Method: a cross-sectional, concurrent mixed-type research. The Survey Questionnaire Workplace Violence in the Health Sector was applied to 106 workers from Family Health Units. Of these, 18 answered the semi-structured interview. Results:…					Trindade, Leticia de Lima/ABU-8004-2022	Trindade, Leticia de Lima/0000-0002-7119-0230; Saboia Sturbelle, Isabel Cristina/0000-0003-1187-7273; Zarpelao, Vittoria/0000-0002-9539-1651; Tavares, Juliana Petri/0000-0003-4121-645X													0034-7167	1984-0446					2020	73
J	Liu, YH; Wang, M; Chang, CH; Shi, JQ; Zhou, L; Shao, RD				Liu, Yihao; Wang, Mo; Chang, Chu-Hsiang; Shi, Junqi; Zhou, Le; Shao, Ruodan			Work-Family Conflict, Emotional Exhaustion, and Displaced Aggression Toward Others: The Moderating Roles of Workplace Interpersonal Conflict and Perceived Managerial Family Support	JOURNAL OF APPLIED PSYCHOLOGY												Taking a resource-based self-regulation perspective, this study examined afternoon emotional exhaustion as a mediator linking the within-person relations between morning work-family conflict and later employee displaced aggression in the work and family domains. In addition, it examined resource-related contextual factors as moderators of these relations. The theoretical model was tested using da…					Wang, Mo/AAT-1501-2021; SHI, JunQi/GYV-0035-2022; Liu, Yihao/HRC-6341-2023; Zhou, Le/Z-3917-2019; Chang, Chu-Hsiang/F-6792-2011	Liu, Yihao/0000-0002-7067-6482; Wang, Mo/0000-0001-7004-3549; Chang, Chu-Hsiang/0000-0002-9492-3070													0021-9010	1939-1854				MAY	2015	100	3
S	Kasemsap, K	Christiansen, B; Chandan, HC			Kasemsap, Kijpokin	Christiansen, B; Chandan, HC		The Significance of Job Satisfaction in Modern Organizations	HANDBOOK OF RESEARCH ON HUMAN FACTORS IN CONTEMPORARY WORKFORCE DEVELOPMENT	Advances in Human Resources Management and Organizational Development Book Series											This chapter explains the relationship between job satisfaction and organizational constructs in modern organizations; job satisfaction, job performance, and adaptability; job satisfaction and negative organizational issues; and the importance of job satisfaction in the health care industry. Job satisfaction is an attitude that employees have about their work and job-related activities. Job satis…																			2327-3372	2327-3380	978-1-5225-2569-1; 978-1-5225-2568-4				2017
J	Agarwal, UA				Agarwal, Upasna A.			Examining links between abusive supervision, PsyCap, LMX and outcomes	MANAGEMENT DECISION												Purpose The purpose of this paper is to propose a moderated mediation model wherein abusive supervision predicts subordinate's stress and turnover intentions through Psychological Capital (PsyCap). Leader-member exchange (LMX) moderates the abusive supervision-outcome relationship through PsyCap. Design/methodology/approach Two wave data were collected from 1,193 full-time employees across organi…					Agarwal, Upasna A/D-6953-2012	Agarwal, Upasna A/0000-0002-2191-7999													0025-1747	1758-6070					2019	57	5
J	Sabbath, EL; Hashimoto, D; Boden, LI; Dennerlein, JT; Williams, JAR; Hopcia, K; Orechia, T; Tripodis, Y; Stoddard, A; Sorensen, G				Sabbath, Erika L.; Hashimoto, Dean; Boden, Leslie I.; Dennerlein, Jack T.; Williams, Jessica A. R.; Hopcia, Karen; Orechia, Theresa; Tripodis, Yorghos; Stoddard, Anne; Sorensen, Glorian			Cohort profile: The Boston Hospital Workers Health Study (BHWHS)	INTERNATIONAL JOURNAL OF EPIDEMIOLOGY																	Williams, Jessica/T-7236-2019; Tripodis, Yorghos/GRY-0583-2022; Boden, Leslie I/J-8885-2013; Dennerlein, Jack T/B-1027-2008	Dennerlein, Jack/0000-0001-7703-643X; Sabbath, Erika/0000-0002-7866-7812; Tripodis, Yorghos/0000-0003-2190-7608; Hopcia, Karen/0000-0001-9724-5634													0300-5771	1464-3685				DEC	2018	47	6
J	Pluut, H; Ilies, R; Su, RN; Weng, QX; Liang, ALX				Pluut, Helen; Ilies, Remus; Su, Runkun; Weng, Qingxiong; Liang, Alyssa X.			How Social Stressors at Work Influence Marital Behaviors at Home: An Interpersonal Model of Work-Family Spillover	JOURNAL OF OCCUPATIONAL HEALTH PSYCHOLOGY												Drawing on conservation of resources and related theories, this study develops and tests an interpersonal model of work-family spillover. Our model specifies how social stressors at work (i.e., workplace incivility, abusive supervision, interpersonal conflict) result in the experience of a social-based form of work-family conflict, ultimately influencing marital behaviors at home, on a daily basi…					Ilies, Remus/P-5357-2015	Pluut, Helen/0000-0003-2119-6105; Liang, Alyssa X./0000-0001-5018-5718; Ilies, Remus/0000-0001-9453-895X													1076-8998	1939-1307				FEB	2022	27	1
J	Eissa, G; Lester, SW				Eissa, Gabi; Lester, Scott W.			The role of abusive supervision and openness to experience in the task conflict and social undermining relationship	INTERNATIONAL JOURNAL OF HUMAN RESOURCE MANAGEMENT												Building on the emerging research on antecedents of social undermining, we develop and test a threat-based tripartite model of social undermining that outlines why and when employees may engage in social undermining in the workplace. Specifically, we draw on the transactional theory of stress to suggest that task conflict, as a contextual factor, serves as a fundamental stressor that provokes soc…																			0958-5192	1466-4399				FEB 4	2024	35	3
J	Valentine, SR; Giacalone, RA; Fleischman, G				Valentine, Sean R.; Giacalone, Robert A.; Fleischman, Gary			Workplace bullying, socially aversive attitudes, reduced work group effectiveness, and organizational frustration	HUMAN RESOURCE DEVELOPMENT QUARTERLY												Given that workplace bullying can harm employees' thoughts, perceptions, and experiences, this study explored how bullying triggers socially aversive attitudes in victims, as well as diminished work group effectiveness and increased organizational frustration. Using time-lagged data collected from research panelists, the hierarchical regression results indicated that workplace bullying can lead t…																			1044-8004	1532-1096				MAY	2021	32	2
S	Kasemsap, K	Christiansen, B; Chandan, HC			Kasemsap, Kijpokin	Christiansen, B; Chandan, HC		Mastering Employee Turnover Intention in the Modern Workforce	HANDBOOK OF RESEARCH ON ORGANIZATIONAL CULTURE AND DIVERSITY IN THE MODERN WORKFORCE	Advances in Human Resources Management and Organizational Development Book Series											This chapter indicates the advanced issues of employee turnover intention; employee turnover intention, job satisfaction, and Human Resource Information System (HRIS); employee turnover intention and job burnout; employee turnover intention and mobbing; employee turnover intention, psychological capital, and work-family conflict; employee turnover intention and job engagement; and employee turnov…																			2327-3372	2327-3380	978-1-5225-2251-5; 978-1-5225-2250-8				2017
J	Harris, KJ; Lambert, A; Harris, RB				Harris, Kenneth J.; Lambert, Alysa; Harris, Ranida B.			HRM effectiveness as a moderator of the relationships between abusive supervision and technology work overload and job outcomes for technology end users	JOURNAL OF APPLIED SOCIAL PSYCHOLOGY												Based on conservation of resources theory, this study examined the impact of two stressors: abusive supervision, an interpersonal stressor; and technology work overload, a contextual stressor, on job strain and perceived organizational support. These linkages have not been previously examined, but are of importance for managing employees who complete work on their computers. In a sample of 219 te…																			0021-9029	1559-1816				AUG	2013	43	8
J	Choi, Y				Choi, Youngkeun			A Study of Role of Perceived Organizational Support among Sexual Harassment and Employees' Attitudes	JOURNAL OF ASIAN FINANCE ECONOMICS AND BUSINESS												Researchers generally argue that sexual harassment influence poor female employee organizational attitudes. However, these relationships have been not always observed. Depending on the organizational support theory, this study extended the content domain of sexual harassment research by examining the role of perceived organizational support, on these relationships. For this, this study used a sur…																			2288-4637	2288-4645				FEB	2020	7	2
J	Valle, M; Carlson, DS; Carlson, JR; Zivnuska, S; Harris, KJ; Harris, RB				Valle, Matthew; Carlson, Dawn S.; Carlson, John R.; Zivnuska, Suzanne; Harris, Kenneth J.; Harris, Ranida B.			Technology-enacted abusive supervision and its effect on work and family	JOURNAL OF SOCIAL PSYCHOLOGY												This study examines the effects of technology-enacted abusive supervision, defined as subordinate perceptions of supervisor's use of information and communication technologies (ICTs) to engage in hostile communications. This research was designed to examine if technology-enacted abusive supervision has an impact on both the work and family domains. Based on conservation of resources theory, we th…					Carlson, Dawn S./T-9948-2019	Carlson, Dawn S./0000-0001-7236-2463; Valle, Matthew/0000-0001-7284-4868													0022-4545	1940-1183				MAY 4	2021	161	3
J	Lanaj, K; Kim, PH; Koopman, J; Matta, FK				Lanaj, Klodiana; Kim, Peter H.; Koopman, Joel; Matta, Fadel K.			Daily mistrust: A resource perspective and its implications for work and home	PERSONNEL PSYCHOLOGY												Mistrust is a daily occurrence at work. Yet little is known about how perceptions of being mistrusted by coworkers may affect employees' subsequent daily attitudes and behaviors. Indeed, the existing literature on mistrust has overwhelmingly focused on how mistrust affects the trustor (person whose trust is violated) but not the trustee (the mistrusted person). This is problematic because conserv…					Kim, Peter/P-9906-2016	Kim, Peter/0000-0001-6048-8309; Matta, Fadel/0000-0003-2056-0139													0031-5826	1744-6570				WIN	2018	71	4
J	Malik, AH; Iqbal, MZ; Ul Haq, MI				Malik, Annam Hanif; Iqbal, Muhammad Zahid; Ul Haq, Mian Imran			Supervisees' reactions to a concatenation of supervisors' resource drain, ego depletion and abusive supervision	INTERNATIONAL JOURNAL OF CONFLICT MANAGEMENT												Purpose While integrating resource drain theory with ego depletion theory, this paper aims to understand the mechanism underlying the relationship between research supervisors' interrole conflicts and their supervisees' reactions. Specifically, this paper makes a case for supervisors' ego depletion and supervisees' perception of abusive supervision to mediate the relationship between supervisors'…					Iqbal, Muhammad Zahid/K-3937-2019; Iqbal, Muhammad Zahid/A-2658-2013	Iqbal, Muhammad Zahid/0000-0002-9936-1222													1044-4068	1758-8545				MAR 22	2021	32	2
J	Liang, HL				Liang, Huai-Liang			How Workplace Bullying Relates to Facades of Conformity and Work-Family Conflict: The Mediating Role of Psychological Strain	PSYCHOLOGICAL REPORTS												This study examined the effects of workplace bullying on facades of conformity in the work domain and on work-family conflict in the family domain. In this research, workplace bullying is seen as a reality in organizations, and this study considers individuals' judgments concerning various features of their workplace situations. Employees' experiences of workplace bullying influence their creatio…					Liang, Huai-Liang/HSH-4792-2023	Liang, Huai-Liang/0000-0002-0897-7778													0033-2941	1558-691X				DEC	2020	123	6
J	Hu, XX; Zhan, YJ; Garden, R; Wang, M; Shi, JQ				Hu, Xiaoxiao; Zhan, Yujie; Garden, Rebecca; Wang, Mo; Shi, Junqi			Employees' reactions to customer mistreatment: The moderating role of human resource management practices	WORK AND STRESS												This study examined the moderating roles of human resource management (HRM) practices in employees' reactions to customer mistreatment. Drawing upon the job demands-resources (JD-R) model and stress appraisal theories, this study hypothesised that training and participation could buffer the negative effect of customer mistreatment on service employees' work outcomes (i.e. emotional exhaustion and…					Zhan, Yujie/KBA-3106-2024; Zhan, Yujie/AAI-1507-2019; SHI, JunQi/GYV-0035-2022; Wang, Mo/AAT-1501-2021	Wang, Mo/0000-0001-7004-3549													0267-8373	1464-5335					2018	32	1
J	Hsieh, H; Karatepe, OM				Hsieh, Hungchen; Karatepe, Osman M.			Outcomes of workplace ostracism among restaurant employees	TOURISM MANAGEMENT PERSPECTIVES												Ostracism which is a universal phenomenon and an aversive experience is rampant in today's contemporary working life. However, there is little evidence about the critical outcomes of workplace ostracism (WO) and the mechanism underlying the relationship between WO and these outcomes. Therefore, our study proposes a conceptual model in which job tension mediates the impact of WO on proclivity to l…					Karatepe, Osman M./H-7108-2012; Hsieh, Hungchen/IYT-2125-2023	Karatepe, Osman M./0000-0003-3120-8755;													2211-9736	2211-9744				APR	2019	30
J	Rahman, MM				Rahman, Md Mostafizur			The interplay of abusive supervision and coworker incivility on the turnover intention of frontliners: a mediation effect of work stress	ASIA-PACIFIC JOURNAL OF BUSINESS ADMINISTRATION												PurposeDrawing on the conservation of resources theory, the present study aims to design and explore the influence of abusive supervision and coworker incivility on turnover intention among frontline employees (FLEs). Besides the mediating effects of work stress between abusive supervision and turnover intention, coworker incivility and turnover intention also be explored.Design/methodology/appro…					Rahman, Md Mostafizur/ADL-7701-2022	Rahman, Md Mostafizur/0000-0002-7668-4213													1757-4323	1757-4331				2023 MAY 16	2023
J	Creasy, T; Carnes, A				Creasy, Todd; Carnes, Andrew			The effects of workplace bullying on team learning, innovation and project success as mediated through virtual and traditional team dynamics	INTERNATIONAL JOURNAL OF PROJECT MANAGEMENT												Workplace bullying has become a impediment to organizational functioning that leads to both individual, group, and legal outcomes. Likewise, given the prevalence of virtual collaboration, the study of virtual team dynamics has become crucial for increasing the effectiveness of key project teams. As a result, this study aims to address the effect of project manager bullying tactics on behavior and…																			0263-7863	1873-4634				AUG	2017	35	6
J	Steffensen, DS Jr; McAllister, CP; Perrewé, PL; Wang, G; Brooks, CD				Steffensen, David S., Jr.; McAllister, Charn P.; Perrewe, Pamela L.; Wang, Gang; Brooks, C. Darren			You've Got Mail: a Daily Investigation of Email Demands on Job Tension and Work-Family Conflict	JOURNAL OF BUSINESS AND PSYCHOLOGY												Email represents a useful organizational tool that can facilitate rapid and flexible communication between organizations, managers, and employees regardless of their physical location (e.g., office, home, on vacation). However, despite the potential benefits of email, its usage is a double-edged sword that also has the potential to negatively affect its users. To advance knowledge and inform both…																			0889-3268	1573-353X				APR	2022	37	2
J	Wang, XH; Wang, HB				Wang, Xiaohui; Wang, Haibo			How to survive mistreatment by customers Employees' work withdrawal and their coping resources	INTERNATIONAL JOURNAL OF CONFLICT MANAGEMENT												Purpose - The purpose of the present research is to investigate the mechanisms by which conflict with customers (i.e. customer mistreatment) contributes to employees' work withdrawal. Design/methodology/approach - This paper tests its hypotheses by means of a field study of a sample of front-line health care workers in China. Data were collected in three waves over four months; a total of 398 hea…					Wang, Haibo/AAH-3749-2020	Wang, Haibo/0000-0002-1233-4484													1044-4068	1758-8545					2017	28	4
J	Zhang, R; Wu, YQ; Ferreira-Meyers, K				Zhang, Ran; Wu, Yunqiao; Ferreira-Meyers, Karen			The Work-Family Spillover Effects of Customer Mistreatment for Service Employees: The Moderating Roles of Psychological Detachment and Leader-Member Exchange	FRONTIERS IN PSYCHOLOGY												Past literature in the area of employee-customer interactions suggests that being mistreated by customers is deemed one of the most important work-related stressors for service employees. However, little is known about the effects of customer mistreatment on the family domain. In a representative sample of 221 front-line employees in the East China hairdressing industry using three separate surve…					Ferreira-Meyers, Karen/AFL-1727-2022														1664-1078					SEP 18	2019	10
J	Liu, J; Kwan, HK; Lee, C; Hui, C				Liu, Jun; Kwan, Ho Kwong; Lee, Cynthia; Hui, Chun			Work-to-Family Spillover Effects of Workplace Ostracism: The Role of Work-Home Segmentation Preferences	HUMAN RESOURCE MANAGEMENT												This study considers workplace ostracism as a source of stress and examines its spillover effects on the family. By integrating the work-family interface model with boundary theory, we investigate the impact of workplace ostracism as perceived by employees on their family satisfaction by examining the mediating role of work-to-family conflict and the moderating role of work-home segmentation pref…					Lee, Cynthia/KHW-1506-2024	Lee, Cynthia/0009-0001-5155-0892; Kwan, Ho Kwong/0000-0002-2273-6989; Hui, Chun/0000-0002-0260-193X													0090-4848	1099-050X				JAN-FEB	2013	52	1
J	Zhang, R; Ye, C; Ferreira-Meyers, K				Zhang, Ran; Ye, Chao; Ferreira-Meyers, Karen			Linking Workplace Ostracism to Interpersonal Citizenship Behavior: A Moderated Mediation Model of Work-to-Family Conflict and Rumination	INTERNATIONAL JOURNAL OF STRESS MANAGEMENT												Exposure to ostracism has been argued to be a severe social stressor. However, few studies have explicitly investigated its adverse impact on the victim's interpersonal citizenship behavior (ICB) in a work setting. In a sample of 323 employees in the manufacturing industry in China, the present study tested a moderated mediation model on the effects of workplace ostracism on victims' ICB with the…					Ferreira-Meyers, Karen/AFL-1727-2022														1072-5245	1573-3424				AUG	2017	24	3
J	Wang, ZC				Wang, Zhicheng			The role of work-family conflict and job role identification in moderated mediating the relationship between perceived supervisor support and employee proactive behaviors	FRONTIERS IN PSYCHOLOGY												In recent years, the outbreak and persistence of COVID-19 has greatly changed the way people work, and encouraging employees to work online from home has become a new form of work for organizations responding to the epidemic. Based on the W-HR model, this paper explored supervisor support as a situational resource in the context of online office, aiming to verify the changes in work-family status…																			1664-1078					OCT 11	2022	13
J	Li, X; Lin, XY				Li, Xing; Lin, Xinyue			Can't shake office Cold Violence outside workplace: an investigation of how and when workplace ostracism affect employee work-to-family conflict	CURRENT PSYCHOLOGY												Workplace ostracism is a recognized work stressor with negative impacts on the victim's work-related outcomes. However, its implications beyond the workplace have received limited attention, and the potential effect of workplace ostracism as a team climate remains understudied. Drawing on the work-home resources model, we aim to investigate whether the workplace ostracism employees face within th…																			1046-1310	1936-4733				2024 APR 26	2024
J	Demsky, CA; Ellis, AM; Fritz, C				Demsky, Caitlin A.; Ellis, Allison M.; Fritz, Charlotte			Shrugging It Off: Does Psychological Detachment From Work Mediate the Relationship Between Workplace Aggression and Work-Family Conflict?	JOURNAL OF OCCUPATIONAL HEALTH PSYCHOLOGY												The current study investigates workplace aggression and psychological detachment from work as possible antecedents of work-family conflict. We draw upon Conservation of Resources theory and the Effort-Recovery Model to argue that employees who fail to psychologically detach from stressful events in the workplace experience a relative lack of resources that is negatively associated with functionin…					Demsky, Caitlin/H-9137-2019	Demsky, Caitlin/0000-0002-3984-0715													1076-8998	1939-1307				APR	2014	19	2
J	Du, HK; Do, HN				Du, Hoang-Khang; Do, Hai-Ninh			SEQUENTIAL MEDIATION ANALYSIS OF WORKPLACE BULLYING, WORK-LIFE CONFLICT, AND YOUNG EMPLOYEES' OUTCOMES IN VIETNAM	ASIAN ACADEMY OF MANAGEMENT JOURNAL												There has been a growing focus on workplace bullying, especially in emerging countries. This study examines the impact of workplace bullying on young employees' outcomes in Vietnamese firms. Based on the conservation of resources theory, a sequential mediation model of five constructs (workplace bullying [WPB], work-life conflict [WLC], job satisfaction [JS], work support, and negative well-being…																			1394-2603	1985-8280					2023	28	2
J	Park, CK; Park, S; Jo, SJ				Park, Chan Kyun; Park, Sunyoung; Jo, Sung Jun			The effect of discriminatory culture against women and hierarchical culture on work-family conflict: the mediating role of sexual harassment	BALTIC JOURNAL OF MANAGEMENT												PurposeThis study aimed to examine the relationships among discriminary culture against women, hierarchical culture, sexual harassment and work-family conflict in the workplace.Design/methodology/approachData were collected from female employees in South Korea. Structural equation modeling was employed to analyze 202 responses obtained through a self-report survey.FindingsThe findings indicate th…						Park, Sunyoung/0000-0002-7826-9363													1746-5265	1746-5273				NOV 15	2023	18	5
S	Koopmann, J; Wang, M; Liu, YH; Song, YF		Perrewe, PL; Halbesleben, JRB; Rosen, CC		Koopmann, Jaclyn; Wang, Mo; Liu, Yihao; Song, Yifan			CUSTOMER MISTREATMENT: A REVIEW OF CONCEPTUALIZATIONS AND A MULTILEVEL THEORETICAL MODEL	MISTREATMENT IN ORGANIZATIONS	Research in Occupational Stress and Well-being											In this chapter, we summarize and build on the current state of the customer mistreatment literature in an effort to further future research on this topic. First, we detail the four primary conceptualizations of customer mistreatment. Second, we present a multilevel model of customer mistreatment, which distinguishes between the unfolding processes at the individual employee level and the service…					Wang, Mo/AAT-1501-2021; Song, Yifan/GQH-2246-2022; koopmann, Jaclyn/GVS-3301-2022	Wang, Mo/0000-0001-7004-3549; Song, Yifan/0000-0001-6584-6734													1479-3555		978-1-78560-116-3; 978-1-78560-117-0				2015	13
J	Haggard, DL; Robert, C; Rose, AJ				Haggard, Dana L.; Robert, Christopher; Rose, Amanda J.			Co-Rumination in the Workplace: Adjustment Trade-offs for Men and Women Who Engage in Excessive Discussions of Workplace Problems	JOURNAL OF BUSINESS AND PSYCHOLOGY												Developmental psychology research finds that when children and adolescents engage in excessive discussion of problems with friends, a phenomenon termed co-rumination, they experience trade-offs between negative adjustment outcomes (e.g., depression), but better friendship quality. This study examines the possibility that adults in the workplace engage in co-rumination about workplace problems, an…						Robert, Christopher/0000-0002-1984-4583													0889-3268					MAR	2011	26	1
J	Yasmin, R; Faiz, S; Rafique, M; Zeeshan, N; Hassan, H				Yasmin, Robina; Faiz, Shazia; Rafique, Muhammad; Zeeshan, Nemra; Hassan, Hamza			Unleashing the Underlying Mechanism to Reduce Abusive Supervision	EMPLOYEE RESPONSIBILITIES AND RIGHTS JOURNAL												Abusive supervision can be extremely damaging to an organization's bottom line. However, a scarce number of studies have identified the source of abusive supervision. The current research aims to investigate the impact of role conflict on abusive supervision in the presence of supervisor frustration. Additionally, we sought to examine the role of psychological capital as a boundary condition. Dat…					Rafique, Muhammad/AEB-6681-2022	Rafique, Muhammad/0000-0002-8634-1118													0892-7545	1573-3378				2024 FEB 28	2024
J	Dionisi, AM; Barling, J				Dionisi, Angela M.; Barling, Julian			Spillover and crossover of sex-based harassment from work to home: Supervisor gender harassment affects romantic relationship functioning via targets' anger	JOURNAL OF ORGANIZATIONAL BEHAVIOR												We investigate how gender harassment affects the romantic relationships (i.e., romantic relationship adjustment and romantic relationship efficacy) of female targets (spillover effects) and their romantic partners (crossover effects), and what role targets' anger in response to their gender harassment plays in these relationships. We explored these questions using two US samples. Sample 1 compris…						Barling, Julian/0000-0002-4334-5901													0894-3796	1099-1379				FEB	2015	36	2
J	Rafiq, N; Sarwar, A; Rasheed, M				Rafiq, Nazia; Sarwar, Ambreen; Rasheed, Maria			Disruption in family life due to despotic leadership and COVID-19: the mediating role of emotional exhaustion	KYBERNETES												Purpose The fear of COVID-19, being an emerging research variable and a parcel of the ongoing pandemic, has not yet been fully studied with respect to leadership and employee family life. Based on the conservation of resources theory, the current study aims to investigate the relationship between despotic leadership and work-family conflict under the context of fear prevailing due to COVID-19. Th…					Sarwar, Ambreen/GXN-3303-2022	RASHEED, MARIA/0000-0002-9466-8671													0368-492X	1758-7883				JUL 7	2023	52	7
J	Liu, YH; Song, YF; Koopmann, J; Wang, M; Chang, CH; Shi, JQ				Liu, Yihao; Song, Yifan; Koopmann, Jaclyn; Wang, Mo; Chang, Chu-Hsiang (Daisy); Shi, Junqi			Eating Your Feelings? Testing a Model of Employees' Work-Related Stressors, Sleep Quality, and Unhealthy Eating	JOURNAL OF APPLIED PSYCHOLOGY												Although organizational research on health-related behaviors has become increasingly popular, little attention has been paid to unhealthy eating. Drawing on the self-regulation perspective, we conducted 2 daily diary studies to examine the relationships between work-related stressors, sleep quality, negative mood, and eating behaviors. Study 1 sampled 125 participants from 5 Chinese information t…					Chang, Chu-Hsiang/F-6792-2011; Liu, Yihao/HRC-6341-2023; Song, Yifan/GQH-2246-2022; SHI, JunQi/GYV-0035-2022; Wang, Mo/AAT-1501-2021; koopmann, Jaclyn/GVS-3301-2022	Liu, Yihao/0000-0002-7067-6482; Song, Yifan/0000-0001-6584-6734; Chang, Chu-Hsiang/0000-0002-9492-3070; Wang, Mo/0000-0001-7004-3549													0021-9010	1939-1854				AUG	2017	102	8
J	Huilian, Z; Waqas, M; Yahya, F; Qadri, UA; Zahid, F				Huilian, Zhou; Waqas, Muhammad; Yahya, Farzan; Ahmad Qadri, Usman; Zahid, Fatima			I Have Had Enough: When and How Customer Mistreatment Leads to Coworker Undermining	FRONTIERS IN PSYCHOLOGY												Service workers are more prone to experience customer mistreatment because of their frequent interactions with them. Hence, it compels them to the level where their performance is compromised. Employees who face customer mistreatment feel ill-treated and develop the desire for revenge. Based on the social exchange and displaced revenge perspective, this study examined the relationship between cus…					Waqas, Muhammad/GSO-2084-2022; Waqas, Muhammad/U-5854-2018	Waqas, Muhammad/0000-0003-4098-5994; Yahya, Farzan/0000-0001-5666-1279													1664-1078					MAY 9	2022	13
J	Byrne, A; Dionisi, AM; Barling, J; Akers, A; Robertson, J; Lys, R; Wylie, J; Dupré, K				Byrne, Alyson; Dionisi, Angela M.; Barling, Julian; Akers, Amy; Robertson, Jennifer; Lys, Rebecca; Wylie, Jeffrey; Dupre, Kathryne			The depleted leader: The influence of leaders' diminished psychological resources on leadership behaviors	LEADERSHIP QUARTERLY												While much is understood about the outcomes of different leadership styles, less is known about the antecedents of leadership, particularly with regards to how leaders' own psychological well-being impacts leadership behaviors. Using conservation of resources theory as a framework, we investigated the relationship between leaders' depleted resources and their leadership behaviors. Conceptualizing…						Barling, Julian/0000-0002-4334-5901													1048-9843	1873-3409				APR	2014	25	2
J	Foroutan, T; Safavi, HP; Bouzari, M				Foroutan, Taraneh; Safavi, Homayoun Pasha; Bouzari, Mona			The ugly side of job rotation	INTERNATIONAL JOURNAL OF HOSPITALITY MANAGEMENT												This study would examine the effect of job rotation on two common forms of hindrance stressors witnessed among tourism and hospitality employees namely role ambiguity and role conflict of employees on employees in hotel. Besides, this study will examine the impact of the mentioned hindrance stressors on several negative outcomes such as job-related anxiety, anger and sabotage behavior. Moreover, …					Safavi, Homayoun Pasha/AAN-6742-2021; Foroutan, Taraneh/ACU-6700-2022	Safavi, Homayoun Pasha/0000-0001-5997-9696;													0278-4319	1873-4693				MAY	2021	95
J	Hoobler, JM; Brass, DJ				Hoobler, Jenny M.; Brass, Daniel J.			Abusive supervision and family undermining as displaced aggression	JOURNAL OF APPLIED PSYCHOLOGY												This study focuses on factors that contribute to abusive super-vision, one form of nonphysical aggression, and the results of such abuse on subordinates and their family members. Using a kick the dog metaphor (As Marcus-Newhall, Pedersen, Carlson, and Miller (2000) state, this is a commonly used anecdote to illustrate displaced aggression...a man is berated by his boss but does not retaliate beca…					Hoobler, Jenny/R-9615-2019	Hoobler, Jenny/0000-0001-7725-6889													0021-9010	1939-1854				SEP	2006	91	5
J	Chen, SC				Chen, Shu-Chen			The relationships between multifoci workplace aggression and work-family conflict	INTERNATIONAL JOURNAL OF HUMAN RESOURCE MANAGEMENT												This study examined the relationships between multifoci workplace aggression by supervisors, coworkers, and customers and employees' work-family conflict (ranked by spouses or closest family members). Furthermore, this study explored how employees' problem-focused coping levels moderate the relationship between multifoci workplace aggression and employees' negative affect, which subsequently infl…																			0958-5192	1466-4399					2018	29	9
J	Celiker, N; Guzeller, CO				Celiker, Nuri; Guzeller, Cem Oktay			Predicting Organizational Citizenship Behaviour in Hospitality Businesses with Decision Tree Method	INTERNATIONAL JOURNAL OF HOSPITALITY & TOURISM ADMINISTRATION												The purpose of this study is to determine the effect of toxic leadership perception, leader-member exchange, job stress and emotional exhaustion to predict organizational citizenship behavior of hotel employees. The study is conducted with 623 participants from four and five-star hotel firms in Alanya which is among the top destinations in Turkey. Decision tree analysis is applied to determine th…					Celiker, Nuri/AAU-1801-2021														1525-6480	1525-6499				MAR 14	2024	25	2
J	Zhang, ZD; Wang, HL; Li, Z; Zheng, JW				Zhang, Zhenduo; Wang, Honglei; Li Zhang; Zheng, Junwei			Workplace cyberbullying and interpersonal deviance: roles of depletion and perceived supervisor support	ASIA PACIFIC JOURNAL OF HUMAN RESOURCES												With the spread of information communication technologies (ICTs) in the business world, workplace cyberbullying has become a prominent problem alongside traditional face-to-face bullying. This research aimed to explore the daily influence of workplace cyberbullying on interpersonal deviance by using an experience sampling method. We collected 750 matched data over 5 consecutive days from 150 full…					Zheng, Junwei/R-7647-2017	Zheng, Junwei/0000-0002-1621-8210													1038-4111	1744-7941				OCT	2022	60	4
J	Liao, EY; Wang, AY; Zhang, CQ				Liao, Eko Yi; Wang, Amy Yamei; Zhang, Cheryl Qianru			Who influences employees' dark side: A multi-foci meta-analysis of counterproductive workplace behaviors	ORGANIZATIONAL PSYCHOLOGY REVIEW												We adopt a multi-foci perspective to provide a theory-driven quantitative review of employee counterproductive workplace behaviors (CWBs) by meta-analyzing the relationships between CWB and four groups of antecedents. Specifically, CWB antecedents stemming from four sources-supervisors, organization, coworkers, and private life-were included to investigate differences in their relationships with …						Liao, Eko/0000-0002-6869-7989													2041-3866	2041-3874				MAY	2021	11	2
J	Chen, P; Xu, Y; Sparrow, P; Cooper, C				Chen, Pei; Xu, Yuan; Sparrow, Paul; Cooper, Cary			Compulsory citizenship behaviour and work-family conflict: A moderated mediation model	CURRENT PSYCHOLOGY												The purpose of this study is to test the factors that impact the effects that compulsory citizenship behaviour (CCB) has on work-family conflict based on the theory of Conservation of Resources. Data were collected from 505 employees in 13 high-tech enterprises in China. It revealed that (1) employees' compulsory citizenship behaviour is positively related to levels of work-family conflict, (2) w…						Sparrow, Paul Ronald/0000-0002-7107-4547; Cooper, Cary/0000-0002-0360-8498													1046-1310	1936-4733				MAR	2023	42	8
J	Li, JM; Xu, SJ; Chen, YS; Ye, ML				Li, Jiamin; Xu, Shujun; Chen, Yushuai; Ye, Maolin			The Cost of Repaying Trust: Examining Psychological Detachment as a Mediator in the Relationship Between Feeling Trusted and Work-Family Conflict	PSYCHOLOGY RESEARCH AND BEHAVIOR MANAGEMENT												Background: Research on the dark side of feeling trusted has mainly focused on the workplace, paying much less attention to the non-work domain. Using social exchange theory as a basis, this research explored the effect of feeling trusted on work-family conflict and its underlying mechanisms. Methods: Data were collected in two waves from 375 full-time employees from companies in different indust…						Li, Jiamin/0000-0003-3945-757X													1179-1578						2021	14
J	Duffy, M; Sperry, L				Duffy, Maureen; Sperry, Len			Workplace Mobbing: Individual and Family Health Consequences	FAMILY JOURNAL												In this article, the concept of workplace mobbing is introduced and described. The health consequences for the individuals who have been mobbed and for their families are identified and discussed. The contribution of organizational and personality dynamics to workplace mobbing is examined, and possible counseling interventions are presented. The article concludes with two clinical case studies of…																			1066-4807	1552-3950				OCT	2007	15	4
J	Belwal, S; Al Maqbali, AAH; Belwal, R				Belwal, Shweta; Al Maqbali, Ahad Ali Hamil; Belwal, Rakesh			Understanding the Impact of Occupational Stress on the Home Environment: Evidence from Oman	FIIB BUSINESS REVIEW												Women develop stress not only at work but also in their home environment, which leads to chaos in both places. This study not only examines the extent of occupational stress among primary school teachers but also identifies the most important antecedents of occupational stress and its impact on the home environment. A survey was conducted on primary school teachers from Al Batinah Governorate in …					Belwal, Shweta/M-4590-2015	Belwal, Shweta/0000-0001-9971-7930													2319-7145	2455-2658				SEP	2023	12	3
J	Lardier, DT; Barrios, VR; Garcia-Reid, P; Reid, RJ				Lardier, David T., Jr.; Barrios, Veronica R.; Garcia-Reid, Pauline; Reid, Robert J.			Suicidal ideation among suburban adolescents: The influence of school bullying and other mediating risk factors	JOURNAL OF CHILD AND ADOLESCENT MENTAL HEALTH												Objective: Prior research has identified multiple factors that influence suicidal ideation (SI) among bullied youth. The effects of school bullying on SI cannot be considered in isolation. In this study, we examined the influence of school bullying on SI, through a constellation of risks, which include depressive and anxiety symptoms, family conflict, and alcohol, tobacco, and other drug (ATOD) u…					Lardier, David/AAD-1473-2020; Barrios, Veronica R./AAD-4341-2020	Lardier, David/0000-0002-7236-2049; Barrios, Veronica R./0000-0002-2798-1545													1728-0583	1728-0591					2016	28	3
J	Zhang, YC; Liao, ZY				Zhang, Yucheng; Liao, Zhenyu			Consequences of abusive supervision: A meta-analytic review	ASIA PACIFIC JOURNAL OF MANAGEMENT												While a plethora of studies have examined the relationships between abusive supervision and outcomes, there is a lack of a comprehensive and systematic framework that integrates the consequences and moderators of abusive supervision. We fill the void in the abusive supervision literature through conducting a quantitative review. Based on a meta-analysis of 119 independent samples (N=35,239), we f…					Zhang, Yucheng/Z-1425-2018	Zhang, Yucheng/0000-0001-9435-6734													0217-4561	1572-9958				DEC	2015	32	4
J	Grüne, B; Willems, D				Gruene, Bettina; Willems, Diana			Help-Seeking for Bullying Victimization Among Adolescents in Germany	CHILD & YOUTH CARE FORUM												BackgroundSeeking help is an essential step for victims of bullying to cope with and possibly stop bullying and thus prevent and reduce the consequences of bullying. Focusing on the group of bullied adolescents, however, shows that many of them do not seek help.ObjectivesThis study aimed to (1) describe the prevalence of help-seeking for bullying victimization, (2) analyze the relationship betwee…																			1053-1890	1573-3319				2024 MAR 22	2024
B	Burke, RJ		Burke, RJ; Cooper, CL		Burke, Ronald J.			The Healthy Organization: Reducing High-risk Individual Behavior and Organizational Toxicity	FULFILLING WORKPLACE: THE ORGANIZATION'S ROLE IN ACHIEVING INDIVIDUAL AND ORGANIZATIONAL HEALTH	Psychological and Behavioural Aspects of Risk																																978-1-4094-2777-3; 978-1-4094-2776-6				2013
J	Wang, HQ; Xiao, JL				Wang, Hongqing; Xiao, Jiuling			Examining the within-person effects of abusive supervision on multifoci deviance: Ethical climate as a moderator	BUSINESS ETHICS THE ENVIRONMENT & RESPONSIBILITY												We examine the dynamic mechanism by which daily abusive supervision affects daily multifoci deviance through daily negative emotion and investigate the boundary conditions of this mechanism. Using a daily diary sample from 73 employees completed with quantitative responses for five consecutive weekdays, we find that daily abusive supervision has a significant positive effect on daily organization…																			2694-6416	2694-6424				OCT	2021	30	4
J	Wan, M; Carlson, DS; Kacmar, KM; Perry, SJ; Thompson, MJ				Wan, Min (Maggie); Carlson, Dawn S.; Kacmar, K. Michele; Perry, Sara Jansen; Thompson, Merideth J.			Love on the rocks: unraveling effects of remote Employees' work-family conflict on Couples' divorce intentions	APPLIED PSYCHOLOGY-AN INTERNATIONAL REVIEW-PSYCHOLOGIE APPLIQUEE-REVUE INTERNATIONALE												This research examines the detrimental impact of remote employees' work-to-family conflict (WFC) on divorce intentions for both the remote employee and spouse. Building upon the spillover-crossover framework and relative deprivation theory, we examine the paths of spillover to the remote employee's divorce intentions, crossover influences of a remote employee's WFC on divorce intentions through t…																			0269-994X	1464-0597				2024 MAR 2	2024
J	Janssens, H; Clays, E; de Clercq, B; de Bacquer, D; Casini, A; Kittel, F; Braeckman, L				Janssens, Heidi; Clays, Els; de Clercq, Bart; de Bacquer, Dirk; Casini, Annalisa; Kittel, France; Braeckman, Lutgart			ASSOCIATION BETWEEN PSYCHOSOCIAL CHARACTERISTICS OF WORK AND PRESENTEEISM: A CROSS-SECTIONAL STUDY	INTERNATIONAL JOURNAL OF OCCUPATIONAL MEDICINE AND ENVIRONMENTAL HEALTH												Objectives: This study aimed at investigating cross-sectional relationships between psychosocial characteristics of work and presenteeism in a sample of Belgian middle-aged workers. Material and Methods: Data were collected from 1372 male and 1611 female workers in the Belstress III study. Psychosocial characteristics assessed by the use of self-administered questionnaires were: job demands, job …					Braeckman, lutgart/HJH-7657-2023; De Bacquer, Dirk/HGU-3191-2022; Casini, Annalisa/HKE-7757-2023	Braeckman, lutgart/0000-0002-6016-8134; Casini, Annalisa/0000-0002-3539-4500; Clays, Els/0000-0002-1092-945X; De Bacquer, Dirk/0000-0002-3202-7238													1232-1087	1896-494X					2016	29	2
J	Wang, CJ				Wang, Chung-Jen			Managing emotional labor for service quality: A cross-level analysis among hotel employees	INTERNATIONAL JOURNAL OF HOSPITALITY MANAGEMENT												This study aims is to unify the concepts of emotional labor and service quality on the basis of job demands-resources theory, which is associated with engagement and burnout in working environments. This study draws upon a sample of data on 863 subordinate-supervisor dyads in 92 service teams at 46 international tourist hotels. The results of hierarchical linear modeling showed that emotional dee…																			0278-4319	1873-4693				JUL	2020	88
J	Li, YH; Wang, Z; Yang, LQ; Liu, SB				Li, Yuhui; Wang, Zhen; Yang, Liu-Qin; Liu, Songbo			The Crossover of Psychological Distress From Leaders to Subordinates in Teams: The Role of Abusive Supervision, Psychological Capital, and Team Performance	JOURNAL OF OCCUPATIONAL HEALTH PSYCHOLOGY												This study examines the underlying mechanism of the crossover process in work teams. Drawing on conservation of resources theory, we hypothesize that a leader's psychological distress positively influences subordinates' psychological distress through abusive supervision. We further hypothesize that team performance attenuates the association between a leader's psychological distress and abusive s…					yang, liu/HTN-9175-2023; Chen, Nuo/JZD-0344-2024; wei, lai/JCO-0672-2023	Li, Yuhui/0000-0002-3171-2380													1076-8998	1939-1307				APR	2016	21	2
J	Haar, J; Brougham, D				Haar, Jarrod; Brougham, David			Ethical leadership, perceived cultural inclusion, and job behaviors: A two-sample study of mediation and moderation effects	INTERNATIONAL JOURNAL OF SELECTION AND ASSESSMENT												The present study tests whether the influence of ethical leadership on organizational citizenship behaviors (OCBs) is mediated by perceived cultural inclusion. Further, we test the moderating effect of the supervisor's organizational embodiment, which should enhance positive effects. Finally, we combine these to test for moderated mediation. Using two New Zealand (NZ) samples (N = 205 and N = 266…					Haar, Jarrod/AAA-4486-2022	Haar, Jarrod/0000-0001-8935-4953; Brougham, David/0000-0002-6658-9722													0965-075X	1468-2389				DEC	2022	30	4
J	Eissa, G				Eissa, Gabi			Individual initiative and burnout as antecedents of employee expediency and the moderating role of conscientiousness	JOURNAL OF BUSINESS RESEARCH												In this study, we extend the nomological network of employee expediency by identifying antecedents of this specific form of unethical behavior in the workplace. We draw on the conservation of resources theory to argue that employee expediency may be the result of employee engagement in individual initiative-a specific type of organizational citizenship behavior, which induces higher levels of bur…																			0148-2963	1873-7978				MAR	2020	110
J	Babalola, MT; Kwan, HK; Ren, S; Agyemang-Mintah, P; Chen, HX; Li, JS				Babalola, Mayowa T.; Kwan, Ho Kwong; Ren, Shuang; Agyemang-Mintah, Peter; Chen, Haixiao; Li, Jinsong			Being ignored by loved ones: Understanding when and why family ostracism inhibits creativity at work	JOURNAL OF ORGANIZATIONAL BEHAVIOR												This paper extends the understandings of the contextual antecedents of employee creativity at work by examining what can happen when employees are ostracized by loved ones at home, a phenomenon referred to as family ostracism. Drawing on insights from the conservation of resources (COR) theory, we examine the moderated multiple mediation relationships between family ostracism and an individual's …					li, jinsong/HJH-9559-2023; Chen, Haixiao/GXN-1077-2022; Li, Jin/GYQ-5363-2022; Kwan, Ho Kwong/AAI-9837-2020; li, jy/HTT-1535-2023; Babalola, Mayowa Tosin/ABF-9508-2021; Liu, Shuyi/ISB-7338-2023	Babalola, Mayowa Tosin/0000-0002-9468-6183; Kwan, Ho Kwong/0000-0002-2273-6989; Ren, Shuang/0000-0002-8768-8447													0894-3796	1099-1379				MAR	2021	42	3
J	Yu, K				Yu, Kun			Better and Worse: A Dual-Process Model of the Relationship between Core Self-evaluation and Work-Family Conflict	FRONTIERS IN PSYCHOLOGY												Based on both resource allocation theory (Becker, 1965; Bergeron, 2007) and role theory (Katz and Kahn, 1978), the current study aims to uncover the relationship between core self-evaluation (CSE) and three dimensions of work interference with family (WIF). A dual-process model was proposed, in which both work stress and career resilience mediate the CSE-WIF relationship. The mediation model was …																			1664-1078					OCT 13	2016	7
J	García, GM; Desrumaux, P; Calvo, JCA; Naouële, B				Manzano Garcia, Guadalupe; Desrumaux, Pascale; Ayala Calvo, Juan Carlos; Naouele, Bouterfas			The impact of social support on emotional exhaustion and workplace bullying in social workers	EUROPEAN JOURNAL OF SOCIAL WORK												Emotional exhaustion is relatively widespread among social workers but lack of research explored its relationship with social supports and workplace bullying. The aim of the study was to examine the mediating role of workplace bullying in the relationship between social support (family and friends; coworkers and supervisors) and emotional exhaustion. Using a sample of 369 French social workers, t…						Desrumaux, Pascale/0000-0002-6655-6701; Ayala Calvo, Juan-Carlos/0000-0002-0883-2149; Manzano Garcia, Guadalupe/0000-0003-4546-0513													1369-1457	1468-2664				SEP 3	2022	25	5
J	Ferguson, M; Carlson, D; Hunter, EM; Whitten, D				Ferguson, Merideth; Carlson, Dawn; Hunter, Emily M.; Whitten, Dwayne			A two-study examination of work-family conflict, production deviance and gender	JOURNAL OF VOCATIONAL BEHAVIOR												Building on the spillover and crossover literatures of work-family conflict and the theoretical framework of Conservation of Resources Theory (Hobfoll, 1989) we examine the effects of conflict on production deviance. Using a two-study constructive replication and extension design, we examine how partner work-to-family conflict contributes to job incumbent family-to-work conflict and subsequent en…					Hunter, Emily/A-5741-2013; Carlson, Dawn S./T-9948-2019	Carlson, Dawn S./0000-0001-7236-2463; Whitten, Dwayne/0000-0001-5569-3260; Thompson, Merideth J./0000-0002-8396-2031													0001-8791					OCT	2012	81	2
J	Martin, L				Martin, Ludivine			How to retain motivated employees in their jobs?	ECONOMIC AND INDUSTRIAL DEMOCRACY												This article examines the contribution of human resource management (HRM) and information and communication technologies (ICTs) in the retention of motivated employees. The author uses a representative random sample of private sector employees from Western Europe. The data set contains information on employees' motivations, on-the-job search and workplace environment. The results show that HRM an…						Martin, Ludivine/0000-0002-9292-2402													0143-831X	1461-7099				NOV	2020	41	4
J	Huo, ML; Jiang, Z				Huo, Meng-Long; Jiang, Zhou			Work-role overload, work-life conflict, and perceived career plateau: The moderating role of emotional stability	HUMAN RESOURCE MANAGEMENT												As perceived career plateau is a prevalent but undesirable state which is harmful to employees and organizations, human resource management (HRM) research has devoted efforts to exploring ways of managing it. However, to date, research has largely been limited to variables that reduce perceived career plateau. There is a need to understand what factors increase these perceptions and how/when they…						Huo, Meng-Long/0000-0003-4583-6592													0090-4848	1099-050X				NOV	2023	62	6
J	Pradhan, S; Gupta, P				Pradhan, Sajeet; Gupta, Prashant			Abusive supervision and work-family conflict: an empirical investigation of Indian professionals	INTERNATIONAL JOURNAL OF CONFLICT MANAGEMENT												Purpose The study aims to investigate the direct and indirect effect of subordinate's perceived abusive supervision (AS) on his/her work-family conflict (WFC) and family-work conflict (FWC). Although prior studies have empirically explored the direct effect, but the role of mediators like compulsory citizenship behavior, burnout and stress transfer explaining the indirect effect has seldom been r…																			1044-4068	1758-8545				MAY 25	2021	32	3
J	Wong, JWC; Pan, SY				Wong, Jose Weng-Chou; Pan, Su-Ying			Different emotional and behavioral reactions to customer mistreatment among hotel employees: A multilevel moderated mediation model	JOURNAL OF HOSPITALITY AND TOURISM MANAGEMENT												The present research examines employees' different emotional and behavioral reactions to customer mistreat-ment, as well as the individual-level and group-level moderators for this effect in the hospitality setting. Data are collected at two points in time from 405 hotel employees working under 73 hotel supervisors in southern China. Results of path analysis in Multilevel Structure Equation Model…					WONG, Jose Weng Chou/AAT-8893-2020; Rau, Lea/IXW-9119-2023; Pan, Su-Ying/ABC-6554-2021	WONG, Jose Weng Chou/0000-0002-3557-1829; Pan, Su-Ying/0000-0003-0911-3741													1447-6770	1839-5260				MAR	2023	54
J	Nauman, S; Zheng, CN; Naseer, S				Nauman, Shazia; Zheng, Connie; Naseer, Saima			Job insecurity and work-family conflict A moderated mediation model of perceived organizational justice, emotional exhaustion and work withdrawal	INTERNATIONAL JOURNAL OF CONFLICT MANAGEMENT												Purpose Drawing on conservation of resources theory, this study aims to investigate the processes underlying the linkages between job insecurity (JI) and work-family conflict (WFC) from a stress perspective, focusing on the mediating role of subordinates' work withdrawal (WW) and emotional exhaustion (EE). Specifically, the authors tested two distinct mediating mechanisms, namely, WW and EE that …					Nauman, Shazia/AAN-6943-2020; Naseer, Saima/AAB-7147-2022; Zheng, Connie Shao-mei/I-2218-2016	Nauman, Shazia/0000-0002-8199-0426; Zheng, Connie Shao-mei/0000-0001-6152-1115													1044-4068	1758-8545				SEP 1	2020	31	5
J	Leavitt, K; Barnes, CM; Watkins, T; Wagner, DT				Leavitt, Keith; Barnes, Christopher M.; Watkins, Trevor; Wagner, David T.			From the Bedroom to the Office: Workplace Spillover Effects of Sexual Activity at Home	JOURNAL OF MANAGEMENT												Sexual behavior represents relatively common and mundane home-life behavior, with demonstrated impact on both mood and general physical and psychological well-being. Integrating emergent research on sex and mood with theory on work-life enrichment, we propose a novel model demonstrating the effects of sexual behavior at home on next-day job satisfaction and job engagement as a function of positiv…					Leavitt, Keith/D-6686-2012; WAGNER, David T/D-2242-2010; Barnes, Christopher/O-4814-2014	Barnes, Christopher/0000-0003-2520-6200													0149-2063	1557-1211				MAR	2019	45	3
J	Viotti, S; Arnetz, JE; Converso, D				Viotti, Sara; Arnetz, Judith E.; Converso, Daniela			Does Bullying Affect Work-to-Private-Life Interference? Testing the Mediating Role of Resilience	JOURNAL OF AGGRESSION MALTREATMENT & TRAUMA												Objectives. The present study, using the conservation of resources theory as a theoretical framework, aims to establish whether work-related bullying is associated with the development of two different types of work-to-private-life interference, i.e., time based and strain based. The study also aims to test whether these relationships are mediated by resilience. Method. In total, 333 nurses fille…					Converso, Daniela/K-6369-2017; viotti, sara/L-2650-2015	viotti, sara/0000-0001-9026-9334													1092-6771	1545-083X					2018	27	4
J	Barber, LK; Taylor, SG; Burton, JP; Bailey, SF				Barber, Larissa K.; Taylor, Shannon G.; Burton, James P.; Bailey, Sarah F.			A Self-Regulatory Perspective of Work-to-Home Undermining Spillover/Crossover: Examining the Roles of Sleep and Exercise	JOURNAL OF APPLIED PSYCHOLOGY												Research demonstrating that employees who are undermined at work engage in similar behavior at home suggests this connection reflects displaced aggression. In contrast, the present study draws on self-regulation theory to examine the work-home undermining spillover/crossover process. We propose that poor sleep quality transmits the influence of workplace undermining to home undermining per self-r…					Barber, Larissa/H-7962-2013														0021-9010	1939-1854				MAY	2017	102	5
J	Nasharudin, NAM; Idris, MA; Loh, MY; Tuckey, M				Muhamad Nasharudin, Nurfazreen Aina; Idris, Mohd Awang; Loh, May Young; Tuckey, Michelle			The role of psychological detachment in burnout and depression: A longitudinal study of Malaysian workers	SCANDINAVIAN JOURNAL OF PSYCHOLOGY												The current study aimed to examine the role of psychological detachment in the relationship between working conditions and burnout and depression. First, the study proposed that job demands would increase burnout after four months but not depression. Second, it proposed that psychological detachment would moderate the impact of job demands and job resources on burnout and depression. Third, it wa…					Idris, Mohd Awang/F-5113-2011; Loh, May Young/G-2371-2016; Muhamad Nasharudin, Nurfazreen Aina/AGY-6287-2022; Tuckey, Michelle R./D-1094-2010	Idris, Mohd Awang/0000-0001-7995-9617; Loh, May Young/0000-0002-5104-5060; Muhamad Nasharudin, Nurfazreen Aina/0000-0002-6199-7276; Tuckey, Michelle R./0000-0002-7448-6045													0036-5564	1467-9450				JUN	2020	61	3
J	Yue, CA; Thelen, PD				Yue, Cen April; Thelen, Patrick D.			Words matter: The impact of workplace verbal aggressiveness on workgroup relationship conflict, work-life conflict, and employee-organization relationships	PUBLIC RELATIONS REVIEW												Workplace verbal aggressiveness is detrimental to employees and organizations and is perceived as unwanted and unproductive. This study examined whether and how verbal aggressiveness from supervisors and coworkers influences workgroup relationship conflict, employees' work-life conflict, and employee-organization relation-ships. An online survey was conducted with 392 full-time employees in the U…																			0363-8111	1873-4537				MAR	2023	49	1
B	Kramer, K; Kramer, A; Gong, QJ		Ogolsky, BG		Kramer, Karen; Kramer, Amit; Gong, Qiujie			The Importance of Work in Romantic Relationships	SOCIOCULTURAL CONTEXT OF ROMANTIC RELATIONSHIPS	Advances in Personal Relationships																																978-1-009-15865-7; 978-1-009-15866-4				2024
B	Pichler, S; Livingston, BA; Ruggs, EN; Varma, A		Ashkanasy, NM; Bennett, RJ; Martinko, MJ		Pichler, Shaun; Livingston, Beth A.; Ruggs, Enrica N.; Varma, Arup			THE DARK SIDE OF HIGH PERFORMANCE WORK SYSTEMS Implications for Workplace Incivility, Work-Family Conflict, and Abusive Supervision	UNDERSTANDING THE HIGH PERFORMANCE WORKPLACE: THE LINE BETWEEN MOTIVATION AND ABUSE	SIOP Organizational Frontiers Series																Livingston, Beth/AAL-5074-2021	Livingston, Beth/0000-0002-0222-4548; Pichler, Shaun/0000-0001-5827-6497															978-1-138-80107-3; 978-1-315-75514-4; 978-1-138-80105-9				2016
J	Karatepe, OM; Okumus, F; Nosrati, S; Gurcham, K				Karatepe, Osman M.; Okumus, Fevzi; Nosrati, Saeid; Gurcham, Ksenia			Test of a serial mediation model of Machiavellian leadership among hospitality and tourism employees	INTERNATIONAL JOURNAL OF HOSPITALITY MANAGEMENT												Despite the abundance of studies on leadership in the hospitality and tourism literature, employees' perceptions of dark leadership and its potential outcomes have been subjected to limited empirical inquiries. With this realization, our paper proposes a conceptual model where workplace ostracism and absenteeism mediate the impact of Machiavellian leadership on turnover intentions in a sequential…					nosrati, saeid/I-7136-2018; Nosrati, Saeid/HTS-3733-2023; Karatepe, Osman M./H-7108-2012	nosrati, saeid/0000-0002-6186-5927; Karatepe, Osman M./0000-0003-3120-8755													0278-4319	1873-4693				MAY	2023	111
J	Zhang, YC; Hou, ZW; Zhou, XX; Yue, YM; Liu, SQ; Jiang, XX; Li, L				Zhang, Yucheng; Hou, Zhongwei; Zhou, Xingxing; Yue, Yumeng; Liu, Siqi; Jiang, XiaoXiao; Li, Ling			Abusive supervision: a content analysis of theory and methodology	CHINESE MANAGEMENT STUDIES												Purpose Despite recent organizational behavior studies have witnessed considerable progress in abusive supervision research; some demerits for both theory and methodology still remain in the past years. To clarify the current state of knowledge in the field, this study aims to analyze the current state of theories and methods on abusive supervision and provides a detailed future research agenda. …						Jiang, XiaoXiao/0000-0003-4006-9689													1750-614X	1750-6158				MAY 13	2022	16	3
S	Shah, S; Choi, M; Miller, M; Halgunseth, LC; van Schaik, SDM; Brenick, A		Eckstein, K; Crocetti, E		Shah, Sameena; Choi, Minjung; Miller, Michelle; Halgunseth, Linda C.; van Schaik, Saskia D. M.; Brenick, Alaina			Family cohesion and school belongingness: Protective factors for immigrant youth against bias-based bullying	IMPACT OF MIGRATION ON CHILD AND ADOLESCENT DEVELOPMENT: THE ROLE OF SOCIALIZATION EXPERIENCES IN FAMILY AND SCHOOL	New Directions for Child and Adolescent Development											This study explores the protective effects of family cohesion and school belongingness against the negative consequences of bullying. 481 immigrant and nonimmigrant US middle-school students (Mage = 13.28(0.87), 49% female; 36% ethnic minority) selfreported their experiences being bullied, school belongingness, family cohesion, and socioemotional well-being measured as externalizing, internalizin…						van Schaik, Saskia/0000-0002-1716-8163; Choi, Minjung/0000-0003-4727-6242; Brenick, Alaina/0000-0002-9534-8231													1534-8687						2021	177
J	Songs, YH; Skarlicki, DP; Shao, RD; Park, J				Songs, Young Ho; Skarlicki, Daniel P.; Shao, Ruodan; Park, Jungkyu			Reducing Customer-Directed Deviant Behavior: The Roles of Psychological Detachment and Supervisory Unfairness	JOURNAL OF MANAGEMENT												Conservation of resources (COR) theory proposes that mistreatment by customers (termed customer mistreatment) can deplete employees' resources, lessen their ability to regulate their behaviors, and result in them engaging in customer-directed deviant behavior. However, COR has been criticized for its lack of precision regarding how this process unfolds. Integrating the person-situation interactio…						Park, Jungkyu/0000-0002-8320-576X; Song, Young Ho/0000-0003-0781-2186													0149-2063	1557-1211				NOV	2021	47	8
J	Pan, SY; Yeh, YJ				Pan, Su-Ying; Yeh, Ying-Jung			The crossover effect of work-family conflict among hotel employees	INTERNATIONAL JOURNAL OF CONTEMPORARY HOSPITALITY MANAGEMENT												Purpose Work-family research has established the existence of a crossover effect, wherein a given perception is transferable between two intimate persons. However, little research has been done to delineate this crossover process. Therefore, grounded in the conservation of resources theory, the present study aims to examine why and how a supervisor's work-family conflict (WFC) is related to his o…					Pan, Su-Ying/ABC-6554-2021	Pan, Su-Ying/0000-0003-0911-3741													0959-6119	1757-1049				FEB 11	2019	31	2
J	Buonomo, I; Fiorilli, C; Romano, L; Benevene, P				Buonomo, Ilaria; Fiorilli, Caterina; Romano, Luciano; Benevene, Paula			The Roles of Work-Life Conflict and Gender in the Relationship between Workplace Bullying and Personal Burnout. A Study on Italian School Principals	INTERNATIONAL JOURNAL OF ENVIRONMENTAL RESEARCH AND PUBLIC HEALTH												The present study sought to investigate the associations between workplace bullying and personal burnout both directly and indirectly via work-life conflict. Furthermore, the moderating role of gender in these relations was examined. Traditional research on stress at work focuses on the role of dimensions related to job tasks, demands, and organizational support in influencing the risks for stres…					Romano, Luciano/GNM-9051-2022; Buonomo, Ilaria/AAA-2447-2021	Romano, Luciano/0000-0001-5364-895X; Buonomo, Ilaria/0000-0001-8212-6798; FIORILLI, Caterina/0000-0001-7284-7313														1660-4601				DEC	2020	17	23
J	Baydeniz, E				Baydeniz, Erdem			Customer Mistreatment of Local Restaurants in the Context of Gastronomy Tourism	ISTANBUL BUSINESS RESEARCH												This study aims to determine the mediating role of surface acting and deep acting in the effect of emotional exhaustion through customer mistreatment cognitive rumination. The research universe consists of local restaurants within the scope of gastronomy tourism employees in Afyonkarahisar. A total of 396 surveys were gathered through simple random sampling methods from probability-based sampling…																				2630-5488				DEC	2023	52	3
J	TePoel, M; Rohlman, D; Shaw, M				TePoel, M.; Rohlman, D.; Shaw, M.			The Impact of Work Demand and Gender on Occupational and Psychosocial Stress in Hispanic Farmworkers	JOURNAL OF AGRICULTURAL SAFETY AND HEALTH												Hispanic farmworkers experience hazardous work conditions, language barriers, poverty, and limited healthcare access that increase their risk for health problems. We sought to characterize occupational and lifestyle stressors in farmworker couples and to examine the impact of seasonal work demand and gender on health outcomes. We administered surveys to 31 couples (N = 62) in May (low work demand…					Rohlman, Diane/E-5556-2015	Rohlman, Diane/0000-0002-6697-1577													1074-7583	1943-7846					2017	23	2
J	Nauman, S; Fatima, T; Ul Haq, I				Nauman, Shazia; Fatima, Tasneem; Ul Haq, Inam			Does Despotic Leadership Harm Employee Family Life: Exploring the Effects of Emotional Exhaustion and Anxiety	FRONTIERS IN PSYCHOLOGY												Research has not focused on the negative effects of despotic leadership on subordinates' life satisfaction and the interface between work and family. Drawing on the Conservation of Resources theory, this research investigates the mediating effect of emotional exhaustion through which despotic leadership transcends from the workplace to subordinates' personal lives, resulting in work-family confli…					nauman, shazia/AAH-9955-2020; Nauman, Shazia/AAN-6943-2020; Ul Haq, Inam/P-9121-2019; Fatima, Tasneem/HJH-1693-2023	nauman, shazia/0000-0002-8199-0426; Nauman, Shazia/0000-0002-8199-0426; Ul Haq, Inam/0000-0002-9027-3103; Fatima, Tasneem/0000-0001-7145-362X													1664-1078					MAY 3	2018	9
J	Selem, KM; Shoukat, MH; Shehata, AE; Ahmad, MS; Gursoy, D				Selem, Kareem M.; Shoukat, Muhammad Haroon; Shehata, Ali Elsayed; Ahmad, Muhammad Shakil; Gursoy, Dogan			From workplace to home: consequences of supervisor bullying in the hospitality setting	EVIDENCE-BASED HRM-A GLOBAL FORUM FOR EMPIRICAL SCHOLARSHIP												Purpose This paper highlights the effects of supervisor bullying (SBL) on work-family conflict (WFC), employee voice behavior (EVB), working compulsively (WCO) and working excessively (WEX), as well as the effects of WFC, EVB and WEX on employees' sleeping problems.Design/methodology/approach Data were gathered from 473 five-star hotel employees, and their responses were analyzed using AMOS v.23.…					Shoukat, Muhammad Haroon/AEZ-2968-2022; Ahmad, Muhammad Shakil/T-5381-2019; Selem, Kareem M./AAZ-5940-2020	Shoukat, Muhammad Haroon/0000-0003-1992-6180; Ahmad, Muhammad Shakil/0000-0002-2458-3082; Selem, Kareem M./0000-0003-2987-4134													2049-3983	2049-3991				2024 JAN 29	2024
J	Lee, NY; Park, A				Lee, Na Yeon; Park, Ahran			How online harassment affects Korean journalists? The effects of online harassment on the journalists' psychological problems and their intention to leave the profession	JOURNALISM												This study examined the effects of online harassment on journalists' psychological trauma and their intention to leave work. It also investigated whether journalists' psychological trauma mediates the effects of online harassment on their intention to leave the profession and whether gender makes a difference in that relationship. An online survey of 404 South Korean journalists provided three ca…						Park, Ahran/0000-0003-2529-3631; Lee, Na Yeon/0000-0002-1891-3591													1464-8849	1741-3001				APR	2024	25	4
J	Dai, WW; Chen, XY; Arnulf, JK; Dai, MJ				Dai, Wanwen; Chen, Xiaoyan; Arnulf, Jan Ketil; Dai, Meijuan			CONSEQUENCES OF FAMILY INTERFERENCE WITH WORK: THE ROLES OF EMOTIONAL EXHAUSTION, SERVICE SABOTAGE, AND NEGATIVE AFFECTIVITY	SOCIAL BEHAVIOR AND PERSONALITY												Drawing upon the conservation of resources theory and displaced aggression perspective, in this research our aim was to study the consequences of family interference with work (FIW) in a service setting. We examined the influence of FIW on service sabotage via the mechanism of emotional exhaustion, and the role of employees' negative affectivity as a boundary condition. Based on 2 waves of data c…					Arnulf, Jan Ketil/K-7654-2013	Arnulf, Jan Ketil/0000-0002-3798-1477													0301-2212	1179-6391					2014	42	10
J	Sojo, VE; Wood, RE; Genat, AE				Sojo, Victor E.; Wood, Robert E.; Genat, Anna E.			Harmful Workplace Experiences and Women's Occupational Well-Being: A Meta-Analysis	PSYCHOLOGY OF WOMEN QUARTERLY												We report a meta-analytic review of studies examining the relations among harmful workplace experiences and women's occupational well-being. Based on previous research, a classification of harmful workplace experiences affecting women is proposed and then used in the analysis of 88 studies with 93 independent samples, containing 73,877 working women. We compare the associations of different harmf…					Sojo Monzon, Victor Eduardo/D-5976-2014	Sojo Monzon, Victor Eduardo/0000-0002-1477-0677; Wood, Robert/0000-0002-9935-8429; Genat, Anna/0000-0003-3758-3708													0361-6843	1471-6402				MAR	2016	40	1
J	Ganster, ML; Gabriel, AS; Rosen, CC; Simon, LS; Butts, MM; Boswell, WR				Ganster, Mahira L.; Gabriel, Allison S.; Rosen, Christopher C.; Simon, Lauren S.; Butts, Marcus M.; Boswell, Wendy R.			Retreating or Repairing? Examining the Alternate Linkages Between Daily Partner-Instigated Incivility at Home and Helping at Work	JOURNAL OF APPLIED PSYCHOLOGY												Although research has recognized the straining effects of incivility at work, it is less clear how incivility experiences at home affect employees' daily states and behaviors at work. We argue that partner-instigated incivility-ambiguous aggressions from an employee's partner prior to work may affect helping behavior at work in multiple ways. Building on prior research, which has identified diffe…						Ganster, Mahira/0000-0002-4469-4580													0021-9010	1939-1854				MAY	2023	108	5
J	Ismail, KM; Malak, MZ; Alamer, RM				Ismail, Khaldoun M.; Malak, Malakeh Z.; Alamer, Rasmieh M.			Psychosocial correlates of work-related fatigue among Jordanian emergency department nurses	PERSPECTIVES IN PSYCHIATRIC CARE												Purpose This study purposed to assess the psychosocial correlates of work-related fatigue among Jordanian emergency department nurses. Design and Methods A cross-sectional study was conducted among Jordanian emergency nurses (n = 220). Measures included Occupational Fatigue Exhaustion/Recovery Scale (OFER15) and Copenhagen Psychosocial Questionnaire version Two (COPSOQ II). Findings The psychosoc…					al-amer, rasmieh/ABI-0168-2022	al-amer, rasmieh/0000-0002-9411-7386; malak, malakeh/0000-0002-2412-2999													0031-5990	1744-6163				JUL	2019	55	3
J	McGregor, A; Magee, CA; Caputi, P; Iverson, D				McGregor, Alisha; Magee, Christopher A.; Caputi, Peter; Iverson, Donald			A job demands-resources approach to presenteeism	CAREER DEVELOPMENT INTERNATIONAL												Purpose - Utilising the job demands-resources (JD-R) model, the purpose of this paper is to examine how aspects of the psychosocial work environment (namely, job demands and resources) are associated with presenteeism, and in particular, whether they are indirectly related via burnout and work engagement. Design/methodology/approach - A cross-sectional survey of 980 working Australians measured t…						Magee, Christopher/0000-0002-0465-6328													1362-0436	1758-6003					2016	21	4
J	Zhao, XY; Wang, FJ; Mattila, AS; Leong, AMW; Cui, ZZ; Yang, H				Zhao, Xinyuan (Roy); Wang, Fujin; Mattila, Anna S.; Leong, Aliana Man Wai; Cui, Zhenzhen; Yang, Huan			The impact of customer misbehavior on frontline employees' work-family conflict and withdrawal behaviors	INTERNATIONAL JOURNAL OF CONTEMPORARY HOSPITALITY MANAGEMENT												PurposeCustomer misbehavior has a negative impact on frontline employees. However, the underlying mechanisms from customer misbehavior to employees' negative outcomes need to be further unfolded and examined. This study aims to propose that employees' affective rumination and problem-solving pondering could be the explanatory processes of customer misbehavior influencing employee attitudes in whi…																			0959-6119	1757-1049				2024 APR 3	2024
J	Flores, LY; Settles, I; McGillen, GG; Davis, TM				Flores, Lisa Y.; Settles, Isis; McGillen, Gloria G.; Davis, Tangier M.			Critical contributions to scholarship on women and work: Celebrating 50 years of progress and looking ahead to a new decade	JOURNAL OF VOCATIONAL BEHAVIOR												Women?s increased participation in the workplace constitutes one of the most dramatic shifts that has occurred in the world of work over the past 50 years. In line with these changes, vocational and industrial/organizational (I/O) scholarship on women and work has evolved from early research utilizing group difference approaches (Hall et al., 2016) to contemporary theory and research that incorpo…						Settles, Isis/0000-0001-5015-7231													0001-8791	1095-9084				APR	2021	126
J	Nielsen, MB; Christensen, JO; Hetland, J; Finne, LB				Nielsen, Morten Birkeland; Christensen, Jan Olav; Hetland, Jorn; Finne, Live Bakke			Organizational Prevention and Management Strategies for Workplace Aggression Among Child Protection Workers: A Project Protocol for the Oslo Workplace Aggression Survey (OWAS)	FRONTIERS IN PSYCHOLOGY												Background Previous research has established exposure to workplace aggression as a significant risk factor for employee functioning, well-being, and health. However, less is known about effective prevention and management strategies. The main objectives of the current project were to determine the impact of physical and psychological aggression on the well-being, health, and work ability of emplo…					Christensen, Jan Olav/AAS-1031-2020	Christensen, Jan Olav/0000-0001-5530-7526													1664-1078					JUN 30	2020	11
J	Frone, MR; Blais, AR				Frone, Michael R.; Blais, Ann-Renee			Work Fatigue in a Non-Deployed Military Setting: Assessment, Prevalence, Predictors, and Outcomes	INTERNATIONAL JOURNAL OF ENVIRONMENTAL RESEARCH AND PUBLIC HEALTH												Although work fatigue represents an important issue among military personnel in combat settings, little attention has been paid to work fatigue in the non-deployed setting. This issue was addressed by (a) validating the Three-Dimensional Work Fatigue Inventory (3D-WFI) among non-deployed military personnel, (b) assessing the prevalence of work fatigue in a non-deployed setting, and (c) exploring …					VARRECCHIA, TIWANA/AAJ-8712-2021; Frone, Michael/E-3929-2010	Frone, Michael/0000-0003-4002-3947														1660-4601				AUG 14	2019	16	16
J	Mao, JY; Quan, J; Liu, X; Zheng, XM				Mao, Jih-Yu; Quan, Jing; Liu, Xin; Zheng, Xiaoming			Too drained to obey! A daily study on how workplace envy fosters employee deviance and the buffering role of ethical leadership	APPLIED PSYCHOLOGY-AN INTERNATIONAL REVIEW-PSYCHOLOGIE APPLIQUEE-REVUE INTERNATIONALE												In this study, we adopt the experience sampling method to investigate the within-person consequences of workplace envy. Specifically, we investigate the influences of daily workplace envy on employees' daily self-regulatory resource depletion and subsequent organizational deviance. Drawing on self-regulatory resource theory, we argue that daily workplace envy diminishes employees' daily self-regu…					liu, huan/JEO-4705-2023	Quan, Jing/0000-0002-1922-0084													0269-994X	1464-0597				OCT	2022	71	4
J	Lee, SB; Suh, T				Lee, Sang Bong; Suh, Taewon			Internal audience strikes back from the outside: emotionally exhausted employees' negative word-of-mouth as the active brand-oriented deviance	JOURNAL OF PRODUCT AND BRAND MANAGEMENT												Purpose Reflecting on the importance of negative word-of-mouth (NWOM) executed by internal audience of brand management, this study aims to explore the mechanism of employees' NWOM in the emotional exhaustion context. Design/methodology/approach Focusing on employees' active brand-oriented deviances, this study used a surveyed data set (n= 150) collected from negatively aroused employees experien…																			1061-0421	2054-1643				OCT 21	2020	29	7
J	Abas, B; Vo-Thanh, T; Bukhari, S; Villivalam, S; Senbeto, DL				Abas, Basit; Vo-Thanh, Tan; Bukhari, Shazia; Villivalam, Srikanth; Senbeto, Dagnachew Leta			Interpersonal deviance, organizational deviance and socio-emotional factors at work: the role of socio-demographic traits	INTERNATIONAL JOURNAL OF SOCIAL ECONOMICS												PurposeThe existing hospitality and tourism literature indicates a discrepancy in the findings related to the socio-demographic variables' impact on hotel employees' socio-emotional factors and behavioral outcomes. This study aims to provide a comprehensive understanding of this topic.Design/methodology/approachUsing a questionnaire, primary data were gathered from hotel employees in the Union Te…					Vo-Thanh, Tan/O-5735-2019; Abas, Basit/ACY-2266-2022	Vo-Thanh, Tan/0000-0001-9964-3724; Abas, Basit/0000-0003-2368-3230													0306-8293	1758-6712				2023 DEC 13	2023
J	Lee, CJ; Huang, SYB				Lee, Chih-Jen; Huang, Stanley Y. B.			Double-edged effects of ethical leadership in the development of Greater China salespeople's emotional exhaustion and long-term customer relationships	CHINESE MANAGEMENT STUDIES												Purpose The purpose of this paper is to present how ethical leadership has a double-edged effect to influence emotional exhaustion and long-term customer relationship developments of employees in a sales management context through a latent growth model (LGM). Design/methodology/approach To test the LGM, data were collected by surveying 407 salespeople of a retail travel agency with 814 customers …																			1750-614X	1750-6158					2020	14	1
J	Butts, MM; Becker, WJ; Boswell, WR				Butts, Marcus M.; Becker, William J.; Boswell, Wendy R.			HOT BUTTONS AND TIME SINKS: THE EFFECTS OF ELECTRONIC COMMUNICATION DURING NONWORK TIME ON EMOTIONS AND WORK-NONWORK CONFLICT	ACADEMY OF MANAGEMENT JOURNAL												As advances in communication technologies have made organizations more easily connected to their workforce outside of normal work hours, there is increased concern that employees may experience heightened work-nonwork conflict when away from the office. The current study investigates the effects of electronic communication received during nonwork time using an experience sampling methodology to e…					Becker, William/AAA-4425-2022	Becker, William/0000-0002-4648-4122													0001-4273	1948-0989				JUN	2015	58	3
J	Chernyak-Hai, L; Kim, SK; Tziner, A				Chernyak-Hai, Lily; Kim, Se-Kang; Tziner, Aharon			Relationships Between Workplace Deviance Interacted With Gender and Marital Status: The Correspondence Analysis Approach	PSYCHOLOGICAL REPORTS												This exploratory study employed correspondence analysis to examine how employees' gender and marital status might affect levels of interpersonal and organizational deviant workplace behaviors in the workplace. The subjects were 122 employees from a large electricity supplier company in Israel. Four levels of deviant behaviors relating to interpersonal and organizational deviance behaviors were ge…					Chernyak-Hai, Lily/HPE-5642-2023; Kim, Se-Kang/AAN-1024-2021	Chernyak-Hai, Lily/0000-0003-1033-4779; Kim, Se-Kang/0000-0003-0928-3396													0033-2941	1558-691X				AUG	2019	122	4
J	Wang, YR; Ford, MT; Crede, MT; Harms, PD; Lester, PB				Wang, Yi-Ren; Ford, Michael T. T.; Crede, Marcus T.; Harms, P. D.; Lester, Paul B. B.			A Meta-Analysis on the Crossover of Workplace Traumatic Stress Symptoms Between Partners	JOURNAL OF APPLIED PSYCHOLOGY												Workers who are exposed to severe situations such as death, harassment, and others' suffering at work are vulnerable to symptoms of posttraumatic stress disorder (PTSD) and severe distress. This distress may extend to their intimate partners, despite their lack of firsthand experience with the traumatic stressors. Although theory and empirical research suggest that employees' traumatic distress c…						Crede, Marcus/0000-0001-7836-1285; Lester, Paul/0000-0002-6943-032X; Wang, Yi-Ren/0000-0001-5705-3822													0021-9010	1939-1854				JUL	2023	108	7
J	Marchiondo, LA; Fisher, GG; Cortina, LM; Matthews, RA				Marchiondo, Lisa A.; Fisher, Gwenith G.; Cortina, Lilia M.; Matthews, Russell A.			Disrespect at Work, Distress at Home: A Longitudinal Investigation of Incivility Spillover and Crossover Among Older Workers	WORK AGING AND RETIREMENT												The prevalence of workplace mistreatment toward older adults is well-documented, yet its effects are understudied. We applied the strength and vulnerability integration model (SAVI) to hypothesize that, despite its low intensity, workplace incivility has numerous deleterious outcomes for older employees over time. Specifically, we investigated whether and how incivility relates to well-being outs…																			2054-4642	2054-4650				JUL	2020	6	3
J	Lagios, C; Stinglhamber, F; Restubog, SLD; Lagios, N; Brison, N; Caesens, G				Lagios, Constantin; Stinglhamber, Florence; Restubog, Simon Lloyd D.; Lagios, Nicolas; Brison, Noemie; Caesens, Gaetane			When organizational dehumanization hits home: Short-scale validation and test of a spillover-crossover model	JOURNAL OF OCCUPATIONAL AND ORGANIZATIONAL PSYCHOLOGY												Organizational dehumanization, a concept that has garnered increasing scholarly attention, still faces two significant limitations within the current literature. First, there is a lack of rigorously validated scales in the field. Second, the effects of organizational dehumanization on the family domain have been largely overlooked. In light of these gaps, we embarked on a comprehensive research p…						Lagios, Constantin/0000-0003-4956-0036; Caesens, Gaetane/0000-0002-6505-4523; Brison, Noemie/0000-0001-9230-2310; Stinglhamber, Florence/0000-0002-4013-1625; Lagios, Nicolas/0000-0002-9693-7935													0963-1798	2044-8325				2024 JAN 22	2024
J	da Silva, AF; da Costa, SFG; Batista, PSD; Zaccara, AAL; Costa, ICP; Duarte, MCS				da Silva, Alana Franco; Geraldo da Costa, Solange Fatima; de Souza Batista, Patricia Serpa; Lacet Zaccara, Ana Aline; Pinto Costa, Isabelle Cristinne; Souto Duarte, Marcella Costa			Moral harassment: a study with nurses of the family health strategy	REVISTA DE PESQUISA-CUIDADO E FUNDAMENTAL ONLINE												Objective: Investigating the occurrence of the practice of moral harassment in the workplace of nurses of the Family Health Strategy; ascertaining who are the harassers; identifying the characteristics of aggressors; verifying the consequences of the moral harassment practice for the health of the professional. Method: this is an exploratory research, with quantitative approach, developed at Fami…					Costa, Isabelle/D-4857-2014; Costa, Isabelle/AAY-7815-2020	Costa, Isabelle/0000-0002-2611-8643													2175-5361					JAN-MAR	2015	7	1
J	Markiewicz, K; Gas, ZB				Markiewicz, Katarzyna; Gas, Zbigniew B.			NATURE OF THE INTERACTIONS BETWEEN WORK AND FAMILY SATISFACTION IN WOMEN	ACTA NEUROPSYCHOLOGICA												Background: The aim of the present study was to specify the nature of the relationships between work and marital satisfaction in the women. In addition it aimed at revealing as to whether demographic variables, such as age, position, length of service, marriage duration, and the number of children have an impact upon the work and marital satisfaction in working women. Material/Methods: The presen…					Markiewicz, Katarzyna/GNW-4719-2022	Markiewicz, Katarzyna/0000-0003-2779-5889													1730-7503	2084-4298					2020	18	1
J	Wang, ZJ; Jex, SM; Peng, YS; Liu, LD; Wang, SS				Wang, Zhongjun; Jex, Steve M.; Peng, Yisheng; Liu, Lidan; Wang, Sisi			Emotion Regulation in Supervisory Interactions and Marital Well-Being: A Spillover-Crossover Perspective	JOURNAL OF OCCUPATIONAL HEALTH PSYCHOLOGY												interacting with supervisors, employees often engage in emotion regulation (i.e., surface acting and deep acting), and the consequences may extend beyond work boundaries. Based on the spillover-crossover model and the strength model of self-control, we examined the relationship between employee emotion regulation during supervisory interactions and marital well-being (i.e., spouse's perceived mar…					li, sixuan/KGR-3943-2024	Peng, Yisheng/0000-0003-2994-1448													1076-8998	1939-1307				AUG	2019	24	4
J	Huang, SH; Yin, HB				Huang, Shenghua; Yin, Hongbiao			The relationships between paternalistic leadership, teachers' emotional labor, engagement, and turnover intention: A multilevel SEM analysis	TEACHING AND TEACHER EDUCATION												This multilevel analysis investigated the mediating effects of emotional labor strategies between paternalistic leadership and teacher outcomes. With a sample of 1384 teachers, we found stronger and positive relationships between benevolence and deep acting/expression of naturally felt emotions, and between authoritarianism and surface acting. The total indirect effects between benevolence and wo…																			0742-051X	1879-2480				JUN	2024	143
J	Mutambudzi, M				Mutambudzi, Miriam			Association between workplace psychosocial factors and mental health in Black, Hispanic, and White women: Cross-sectional findings from the National Health Interview Survey	WOMEN & HEALTH												Research evaluating the relation of workplace psychosocial factors to mental health among U.S. women of different racial/ethnic backgrounds is limited. This study investigated the relationship between work-related psychosocial factors and mental health among non-Hispanic Black, Hispanic, and non-Hispanic White women using data from the 2010 National Health Interview Survey. Independent variables …						Mutambudzi, Miriam/0000-0002-4827-3898													0363-0242	1541-0331					2017	57	10
J	Samsudin, EZ; Yaacob, SS; Wee, CX; Ruzlin, ANM; Azzani, M; Jamil, AT; Muzaini, K; Ibrahim, K; Suddin, LS; Selamat, MI; Saman, MSA; Abdullah, NN; Ismail, N; Yasin, SM; Azhar, ZI; Ismail, Z; Isa, MR; Mohamad, M				Samsudin, Ely Zarina; Yaacob, Siti Sara; Wee, Chen Xin; Ruzlin, Aimi Nadira Mat; Azzani, Meram; Jamil, Ahmad Taufik; Muzaini, Kamarulzaman; Ibrahim, Khalid; Suddin, Leny Suzana; Selamat, Mohamad Ikhsan; Saman, Mohd Shahril Ahmad; Abdullah, Nik Nairan; Ismail, Nurhuda; Yasin, Siti Munira; Azhar, Zahir Izuan; Ismail, Zaliha; Isa, Mohamad Rodi; Mohamad, Mariam			Prevalence of cyberbullying victimisation and its association with family dysfunction, health behaviour and psychological distress among young adults in urban Selangor, Malaysia: a cross-sectional study	BMJ OPEN												Background Cyberbullying is a growing public health concern with clear, negative impacts on the mental, physical and social health of targeted victims. Previous research on cyberbullying has largely focused on examining its occurrence among children and adolescents. The present study aims to examine the prevalence of cyberbullying victimisation and its association with family dysfunction, health …					Azhar, Zahir Izuan/KDM-5556-2024; Suddin, Leny/JAL-0238-2023; Azzani, Meram/V-5525-2019	Azhar, Zahir Izuan/0000-0002-7505-0438; Suddin, Leny/0000-0003-2085-0822; Azzani, Meram/0000-0002-7939-1539													2044-6055					NOV	2023	13	11
J	Chan, XW; Kalliath, T; Cheng, D				Chan, Xi Wen; Kalliath, Thomas; Cheng, David			When the boss is blue: examining the effects of supervisors' negative emotions on subordinates' cognitive work engagement and family undermining	PERSONNEL REVIEW												Purpose Research has largely shown that supervisors' negative emotions lead to subordinates' negative emotions and detrimental work outcomes, but recent studies are showing that supervisor negative emotions may yield both negative and positive subordinate behaviours. Drawing on the work-home resources model, this research sought to unpack the interpersonal, cross-domain effects of supervisor nega…					Chan, Xi Wen/GQZ-5230-2022	Chan, Xi Wen/0000-0002-1301-4386													0048-3486	1758-6933				FEB 5	2021	50	2
J	Lambert, EG; Liu, JH; Jiang, SH; Zhang, JW; Kelley, TM				Lambert, Eric G.; Liu, Jianhong; Jiang, Shanhe; Zhang, Jinwu; Kelley, Thomas M.			The antecedents of job involvement: An exploratory study among Chinese prison staff	INTERNATIONAL JOURNAL OF LAW CRIME AND JUSTICE												Staff are an obvious and important resource for correctional organizations across the globe. One important area that concerns staff is job involvement (i.e., the psychosocial bonds between staff members and their jobs). The majority of the limited research on how work environment factors affect correctional personnel has examined U.S. staff. To fill this void, the current study used the job deman…					Liu, Jianhong/AAD-8620-2019	Liu, Jianhong/0000-0001-5278-9283													1756-0616	1876-763X				SEP	2018	54
J	Chen, YC; Guo, YLL; Lin, LC; Lee, YJ; Hu, PY; Ho, JJ; Shiao, JSC				Chen, Yi-Chuan; Guo, Yue-Liang Leon; Lin, Li-Chan; Lee, Yu-Ju; Hu, Pei-Yi; Ho, Jiune-Jye; Shiao, Judith Shu-Chu			Development of the Nurses' Occupational Stressor Scale	INTERNATIONAL JOURNAL OF ENVIRONMENTAL RESEARCH AND PUBLIC HEALTH												Although nurses work in stressful environments, stressors in such environments have yet to be clearly assessed. This study aimed to develop a Nurses' Occupational Stressor Scale (NOSS) with high reliability and validity. Candidate questions for the NOSS were generated by expert consensus following focus group feedback, and were used to survey in 2013. A shorter version was then developed after ex…					Guo, Yue-Liang Leon/ABF-2314-2020	Chen, Yi-Chuan/0000-0001-7848-1383; SHIAO, JUDITH SHU-CHU/0000-0002-6725-0034; GUO, Yue Leon/0000-0002-8530-4809														1660-4601				JAN 2	2020	17	2
J	Mattar, DM; Haddad, J; Nammour, C				Mattar, Dorine Maurice; Haddad, Joy; Nammour, Celine			Employee workplace wellbeing amid disruptions	MANAGEMENT RESEARCH REVIEW												PurposeThis study aims to assess the effect of job insecurity, customer incivility and work-life imbalance on Lebanese bank employee workplace well-being (EWW), while investigating the moderating role that positive and negative affect might have.Design/methodology/approachQuantitative data was collected from 202 respondents and analyzed using structural equation modeling system through IBM SPSS a…																			2040-8269	2040-8277				APR 9	2024	47	5
J	Laine, H; Saastamoinen, P; Lahti, J; Rahkonen, O; Lahelma, E				Laine, Hanna; Saastamoinen, Peppiina; Lahti, Jouni; Rahkonen, Ossi; Lahelma, Eero			The associations between psychosocial working conditions and changes in common mental disorders: a follow-up study	BMC PUBLIC HEALTH												Background: Common mental disorders (CMD) are prevalent in working populations and have adverse consequences for employee well-being and work ability, even leading to early retirement. Several studies report associations between psychosocial working conditions and CMD. However, there is a lack of longitudinal research within a broad framework of psychosocial working conditions and improvement in …					Lahelma, Eero T/ABC-8716-2020; Portela, Luciana F/A-3487-2014; Lahti, Jouni/AAG-1771-2020	Lahelma, Eero T/0000-0002-1064-1333; Rahkonen, Ossi/0000-0002-7202-3274													1471-2458					JUN 11	2014	14
J	Lambert, EG; Gordon, J; Paoline, EA; Hogan, NL				Lambert, Eric G.; Gordon, Jill; Paoline, Eugene A., III; Hogan, Nancy L.			Workplace demands and resources as antecedents of jail officer perceived danger at work	JOURNAL OF CRIME & JUSTICE												Studies have revealed that some, but not all, jail custody officers fear workplace victimization. The job demands-resources theoretical model holds that job demands result in strain, increasing the chances of negative outcomes, such as job burnout, decreased job satisfaction, and fear of being harmed on the job. This framework also contends that job resources help reduce psychological strain, and…																			0735-648X	2158-9119					2018	41	1
J	Lagios, C; Restubog, SLD; Garcia, PRJM; He, YQ; Caesens, G				Lagios, Constantin; Restubog, Simon Lloyd D.; Garcia, Patrick Raymund James M.; He, Yaqing; Caesens, Gaetane			A trickle-out model of organizational dehumanization and displaced aggression	JOURNAL OF VOCATIONAL BEHAVIOR												In this paper, we integrate displaced aggression theory with organizational dehumanization research to examine the trickle-out effects of organizational dehumanization. Specifically, we argue that supervisors who feel dehumanized by their organization will displace their aggression toward their subordinates by engaging in supervisor undermining behaviors. Undermined subordinates, in turn, will di…						Caesens, Gaetane/0000-0002-6505-4523; Lagios, Constantin/0000-0003-4956-0036; Garcia, Patrick Raymund James Matutina/0000-0002-1451-0752													0001-8791	1095-9084				MAR	2023	141
S	Hobfoll, SE; Halbesleben, J; Neveu, JP; Westman, M		Morgeson, F		Hobfoll, Stevan E.; Halbesleben, Jonathon; Neveu, Jean-Pierre; Westman, Mina			Conservation of Resources in the Organizational Context: The Reality of Resources and Their Consequences	ANNUAL REVIEW OF ORGANIZATIONAL PSYCHOLOGY AND ORGANIZATIONAL BEHAVIOR, VOL 5	Annual Review of Organizational Psychology and Organizational Behavior											Over the past 30 years, conservation of resources (COR) theory has become one of the most widely cited theories in organizational psychology and organizational behavior. COR theory has been adopted across the many areas of the stress spectrum, from burnout to traumatic stress. Further attesting to the theory's centrality, COR theory is largely the basis for the more work-specific leading theory o…						Halbesleben, Jonathon/0000-0002-5375-7459													2327-0608	2327-0616					2018	5
J	Weuve, C; Pitney, WA; Martin, M; Mazerolle, SM				Weuve, Celest; Pitney, William A.; Martin, Malissa; Mazerolle, Stephanie M.			Perceptions of Workplace Bullying Among Athletic Trainers in the Collegiate Setting	JOURNAL OF ATHLETIC TRAINING												Context: Bullying has received a vast amount of attention in the recent past. One form of bullying, workplace bullying (WPB), has been a substantial concern explored in many health professions that can negatively influence a health care provider's role in an organization. To date, however, WPB has not been investigated in athletic training contexts. Objective: To examine the perceptions of certif…																			1062-6050	1938-162X				SEP-OCT	2014	49	5
J	Harris, DA; Giuffre, P				Harris, Deborah A.; Giuffre, Patti			The Price You Pay'': How Female Professional Chefs Negotiate Work and Family	GENDER ISSUES												Work-family conflict can act as an important, and gendered, mechanism underlying women's under-representation in male-dominated occupations. This study uses in-depth interviews to explore the experiences of female professional chefs in order to understand how women in a prestigious, yet male-dominated service occupation manage barriers relating to their balance of work and family responsibilities…																			1098-092X	1936-4717				JUN	2010	27	1-2
J	Xie, J; Huang, QH; Yan, M; Liang, YY				Xie, Jun; Huang, Qihai; Yan, Ming; Liang, Yongyi			It is Tough to Detach from Gossip: The Impact of Perceived Negative Workplace Gossip on Life Satisfaction	JOURNAL OF BUSINESS AND PSYCHOLOGY												Gossip is ubiquitous in organizations and human life. Previous research has examined the detrimental effects of negative workplace gossip on employees' work-related outcomes. However, less attention has been devoted to how and when perceived negative workplace gossip affects the general well-being of targeted employees. Drawing on the social-evaluative threat literature and the stressor-detachmen…						Xie, Jun/0000-0002-4620-053X; LIANG, yongyi/0000-0003-3859-7482; Yan, Ming/0000-0002-6919-4689													0889-3268	1573-353X				APR	2024	39	2
J	Liu, X; Zhang, YC; Chen, WS; Li, WD; Ni, D				Liu, Xin; Zhang, Yucheng; Chen, Wansi; Li, Wen-Dong; Ni, Dan			Bringing contribution-receipt (im)balance to team-member exchange research: A moderated mediation model	JOURNAL OF ORGANIZATIONAL BEHAVIOR												While emerging studies pay much attention to the team-member exchange (TMX) relationship, they have produced mixed findings on TMX consequences. To clarify such inconsistencies, our research highlights the importance of distinguishing TMX contribution from TMX receipt and investigates the influence of TMX contribution-receipt (im)balance. Specifically, drawing upon conservation of resources (COR)…					liu, lin/JFK-3401-2023; Liu, Yuxuan/JVO-7759-2024; tian, ye/KGL-6485-2024; Han, Jian/ABZ-1060-2022; liu, huan/JEO-4705-2023; Han, Liang/KFR-6745-2024; liu, sha/JXL-6600-2024; Li, YiXue/JRW-6306-2023; LI, SHA/JNR-9956-2023; Li, Wen-Dong/S-4942-2018; Zhang, Yucheng/Z-1425-2018	Han, Jian/0000-0002-0647-4050; Li, Wen-Dong/0000-0002-8357-7539; Zhang, Yucheng/0000-0001-9435-6734; Liu, Xin/0000-0001-7600-4858; Ni, Dan/0000-0002-5161-4454													0894-3796	1099-1379				MAY	2023	44	4
J	Hameed, Z; Khan, IU; Chudhery, MAZ; Ding, DH				Hameed, Zahid; Khan, Ikram Ullah; Chudhery, Muhammad Adnan Zahid; Ding, Donghong			Incivility and Counterproductive Work Behavior: A Moderated Mediation Model of Emotional Regulation and Psychological Distress	INTERNATIONAL JOURNAL OF APPLIED BEHAVIORAL ECONOMICS												This research aims to extend the literature on stress by exploring the relationship between incivility and employees' counterproductive work behavior (CWB). We investigate the mediating role of psychological distress (PD) to understand the relationship of family and workplace incivility with CWB. The study also evaluates the moderation effect of emotional regulation between incivility and PD. Ana…					Hameed, Zahid/AAA-5041-2021; Khan, Ikram Ullah/C-6130-2018; Chudhery, Muhammad Adnan Zahid/AAA-7460-2022	Khan, Ikram Ullah/0000-0002-1024-0185; Chudhery, Muhammad Adnan Zahid/0000-0003-4705-7146; Hameed, Zahid/0000-0002-2413-6143													2160-9802	2160-9810				JUL-SEP	2017	6	3
J	Weuve, C; Pitney, WA; Martin, M; Mazerolle, SM				Weuve, Celest; Pitney, William A.; Martin, Malissa; Mazerolle, Stephanie M.			Experiences With Workplace Bullying Among Athletic Trainers in the Collegiate Setting	JOURNAL OF ATHLETIC TRAINING												Context: Workplace bullying (WPB) is a series of persistent negative interactions that affect a clinician's ability to perform his or her role. Although WPB has been studied in other health professions, to date, no information exists pertaining to WPB in athletic training. Objective: To determine the prevalence of WPB in the collegiate setting and examine factors that influence its occurrence. De…																			1062-6050	1938-162X				SEP-OCT	2014	49	5
J	Gulseren, DB; Aycan, Z				Gulseren, Duygu Biricik; Aycan, Zeynep			Health life agreement: Conceptualization of a new construct arid measurement	JOURNAL OF WORKPLACE BEHAVIORAL HEALTH												Health-life agreement (HLA) is the ability to meet demands in three life domains (i.e. work, family, and self) to the level of personal satisfaction without experiencing emotions that can affect the self or the others negatively. In this study, the authors developed a scale to measure the construct of HLA. The results of the k-means cluster analysis revealed four different profiles of HLA (i.e. h…					Biricik Gulseren, Duygu/ABA-4993-2021; Biricik Gulseren, Duygu/JBR-8196-2023; Aycan, Zeynep/Y-8845-2018														1555-5240	1555-5259					2019	34	1
J	Lambert, EG; Elechi, OO; Otu, S				Lambert, Eric G.; Elechi, O. Oko; Otu, Smart			Testing the job demands-resources model in explaining life satisfaction of Nigerian correctional staff	PSYCHOLOGY CRIME & LAW												The bulk of correctional staff life satisfaction research has focused on staff in Western nations, particularly the United States. The current study examined how workplace variables are related to life satisfaction among Nigerian correctional staff, and it used the Job Demands-Resources Model as a theoretical framework. This model postulates that workplace variables can be broken into job demands…																			1068-316X	1477-2744				MAY 28	2022	28	5
J	Evans, JB; Slaughter, JE; Ganster, ML				Evans, Jonathan B.; Slaughter, Jerel E.; Ganster, Mahira L.			Sins of Commission and Omission: The Implications of an Active-Passive Categorization of Counterproductive Work Behavior	JOURNAL OF BUSINESS ETHICS												This paper introduces an active-passive framework to the conceptualization and measurement of counterproductive work behavior (CWB), in order to establish a dimension that categorizes the content of behaviors within the existing interpersonally directed (CWBI) and organizationally directed (CWBO) framework. Doing so provides new insights into the relationship between workplace counterproductivity…																			0167-4544	1573-0697				SEP	2023	187	1
B	Dugan, AG; Magley, VJ		Levin, BL; Becker, MA		Dugan, Alicia G.; Magley, Vicki J.			Services in the Workplace	PUBLIC HEALTH PERSPECTIVE OF WOMEN'S MENTAL HEALTH																																	978-1-4419-1525-2				2010
J	Bilodeau, J; Marchand, A; Demers, A				Bilodeau, Jaunathan; Marchand, Alain; Demers, Andree			Work, family, work-family conflict and psychological distress: A revisited look at the gendered vulnerability pathways	STRESS AND HEALTH												Abstact This paper revisited the vulnerability hypothesis to explain the greater level of psychological distress among working women compared to working men. A comprehensive vulnerability model was tested in which work and family stressors and psychosocial resources are directly related to psychological distress and indirectly through work-to-family (WFC) and family-to-work (FWC) conflicts. Data …					Bilodeau, Jaunathan/AAA-4902-2021														1532-3005	1532-2998				FEB	2020	36	1
J	Khoshkar, PG; Farmanesh, P; Nweke, G				Khoshkar, Parisa Gharibi; Farmanesh, Panteha; Nweke, Gabriel			ASSESSING THE IMPACT OF BURNOUT SYNDROME ON ROMANTIC RELATIONSHIP SATISFACTION: THE DARK SIDE OF WORKPLACE BULLYING	SOUTH EAST EUROPEAN JOURNAL OF ECONOMICS AND BUSINESS												The present study addressed the issue of whether occupational Burnout Syndrome (BS) is associated with Romantic Relationship Dissatisfaction (RRS) among academics; it was also expected that Workplace Bullying (WPB) moderates the relationship between these variables. A cross-sectional study was conducted by delivering the questionnaire surveys to the recruited sample group of 320 university lectur…					farmanesh, panteha/GPK-7842-2022; farmanesh, panteha/AAG-4522-2021	farmanesh, panteha/0000-0001-6630-4435; G. Khoshkar, Parisa/0000-0003-1148-930X													1840-118X	2233-1999				JUN	2020	15	1
S	Naiman-Sessions, M; Henley, MM; Roth, LM		Kronenfeld, JJ		Naiman-Sessions, Miriam; Henley, Megan M.; Roth, Louise Marie			BEARING THE BURDEN OF CARE: EMOTIONAL BURNOUT AMONG MATERNITY SUPPORT WORKERS	HEALTH AND HEALTH CARE CONCERNS AMONG WOMEN AND RACIAL AND ETHNIC MINORITIES	Research in the Sociology of Health Care											This research examines effects on emotional burnout among maternity support workers (MSWs) that support women in labor (labor and delivery (L&D) nurses and doulas). The emotional intensity of maternity support work is likely to contribute to emotional distress, compassion fatigue, and burnout. This study uses data from the Maternity Support Survey (MSS) to analyze emotional burnout among 807 L&D …																			0275-4959		978-1-78743-149-2; 978-1-78743-150-8				2017	35
J	Jahng, KE				Jahng, Kyung Eun			Narratives of Working Mothers Experiencing Workplace Bullying: Trauma Transferred to Young Children	FAMILY RELATIONS												Objective To examine how workplace bullying experienced by South Korean working mothers is connected to the displacement of the mothers' anger and anxiety onto their young children. Background Workplace bullying has become a nationally and internationally recognized occupational health and safety issue in recent years. Despite an increasing number of working mothers, there is no research on the r…						Jahng, Kyung Eun/0000-0002-7251-7864													0197-6664	1741-3729				APR	2020	69	2
J	Zaman, U; Nawaz, S; Shafique, O; Rafique, S				Zaman, Umer; Nawaz, Shahid; Shafique, Owais; Rafique, Saba			Making of rebel talent through workplace ostracism: A moderated-mediation model involving emotional intelligence, organizational conflict and knowledge sharing behavior	COGENT BUSINESS & MANAGEMENT												Workplace deviant behavior (WDB) and workplace ostracism (WO) have emerged as one of the most toxic behaviors that breed self-protection and self-interest in today's organizations. However, limited evidence is available on the underlying factors, such as organizational conflict (OC), knowledge-sharing behavior (KSB) and emotional intelligence (EI), in explaining the WO-WDB relationship. Hence, th…					Zaman, Umer/AAD-5227-2021; Nawaz, Muhammad Shahid/AAY-1835-2021	Zaman, Umer/0000-0002-3729-3543; Nawaz, Muhammad Shahid/0000-0001-9741-4450													2331-1975					JAN 1	2021	8	1
J	Shah, SJ; Huang, C				Shah, Syed Jamal; Huang, Cheng			COVID-19 and health-care worker's combating approach: an exhausting job demand to satisfy	INTERNATIONAL JOURNAL OF CONFLICT MANAGEMENT												Purpose This study aims to investigate the relationship between person-role conflict, psychological capital and emotional exhaustion. Specifically, the research explores how person-role conflict magnified due to daily contact with COVID-19 carriers leads doctors and nurses to experience emotional exhaustion. Moreover, psychological capital function as an explanatory mechanism between stressor str…																			1044-4068	1758-8545				OCT 5	2021	32	5
J	Grady, MD; Levenson, JS				Grady, Melissa D.; Levenson, Jill S.			Prevalence Rates of Adverse Childhood Experiences in a Sample of Minor-Attracted Persons: A Comparison Study	TRAUMATOLOGY												Sexual abuse prevention efforts need to focus on understanding the potential risk factors and treatment needs of minor-attracted persons (MAPs). The aim of this exploratory study was to describe the adverse childhood experiences (ACEs) of male MAPs and compare these to rates of ACES in the general male population (n = 7,970) and in groups of individuals who have been convicted of sexual offenses …																				1085-9373				JUN	2021	27	2
J	Courcy, F; Morin, AJS; Madore, I				Courcy, Francois; Morin, Alexandre J. S.; Madore, Isabelle			The Effects of Exposure to Psychological Violence in the Workplace on Commitment and Turnover Intentions: The Moderating Role of Social Support and Role Stressors	JOURNAL OF INTERPERSONAL VIOLENCE												Exposure to workplace violence has been identified as a serious and universal issue facing modern organizations. The present study focuses more specifically on exposure to psychological violence, and its association with turnover intentions as mediated by workplace affective commitment. In addition, we also explore the moderating role of various facets of job demands (role stressors) and resource…					Morin, Alexandre J.S./E-4109-2012; Morin, Alexandre J.S./ABA-9402-2020	Morin, Alexandre J.S./0000-0001-6898-4788;													0886-2605	1552-6518				OCT	2019	34	19
J	Dreher, A; Yusuf, R; Ashraf, H; Ahmed, SAKS; Gao, W; Strümpell, C; Loerbroks, A				Dreher, Annegret; Yusuf, Rita; Ashraf, Hasan; Ahmed, Syed A. K. Shifat; Gao, Wei; Struempell, Christian; Loerbroks, Adrian			Workplace stressors and their association with hair cortisol concentrations among ready-made garment workers in Bangladesh: A cross-sectional study	JOURNAL OF OCCUPATIONAL HEALTH												ObjectivesPsychosocial working conditions of ready-made garment (RMG) workers have been associated with poorer self-reported health outcomes. However, no such research has been done with respect to physiological markers that are considered to reflect stress. We consequently aimed to investigate associations of psychosocial working conditions with such a marker, that is, hair cortisol, among RMG w…																			1341-9145	1348-9585				JAN	2023	65	1
J	Hutchings, K; Moyle, CL; Chai, A; Garofano, N; Moore, S				Hutchings, Kate; Moyle, Char-lee; Chai, Andreas; Garofano, Nicole; Moore, Stewart			Segregation of women in tourism employment in the APEC region	TOURISM MANAGEMENT PERSPECTIVES												Women represent a majority of the tourism workforce globally, yet they remain under-represented in management roles and over-represented in part-time/casual work and low paid jobs. Prior research suggests women in employment, generally, and in tourism employment, specifically, experience gender discrimination, labour market and workplace segregation, work/family conflict, and other barriers to th…					; McLennan, Char-lee/C-5617-2018	Hutchings, Kate/0000-0001-6190-2698; McLennan, Char-lee/0000-0001-6090-4309; Chai, Andreas/0000-0003-0838-9324													2211-9736	2211-9744				APR	2020	34
J	Viotti, S				Viotti, Sara			Work-related stress among correctional officers: A qualitative study	WORK-A JOURNAL OF PREVENTION ASSESSMENT & REHABILITATION												BACKGROUND: Correctional officers (COs) are exposed to various factors likely to jeopardize their health and safety. Even if numerous studies have been focused on work-related stress among COs, few studies have been carried out in Italy. OBJECTIVE: Indentify the work-related factors and comprehend how they negatively affect the COs' psychological health in the Italian penal system. METHODS: A qua…					viotti, sara/L-2650-2015	viotti, sara/0000-0001-9026-9334													1051-9815	1875-9270					2016	53	4
J	Michel, JS; Hargis, MB				Michel, Jesse S.; Hargis, Michael B.			What motivates deviant behavior in the workplace? An examination of the mechanisms by which procedural injustice affects deviance	MOTIVATION AND EMOTION												This research examines the motivational and social-cognitive processes underlying the procedural injustice and deviance relationship. Based on psychological need and self-determination theories, it was hypothesized that intrinsic motivation would mediate the relationship between procedural injustice and deviance. Based on the general aggression model and social-cognitive theory, it was hypothesiz…						Michel, Jesse/0000-0002-6152-0793													0146-7239	1573-6644				FEB	2017	41	1
J	Ahangaran, MR; Dehpahlavani, M				Ahangaran, Mohammad Rasool; Dehpahlavani, Meisam			The Role of Family in Abnormality and Crime in Children with a Case Study	INTERNATIONAL JOURNAL OF PEDIATRICS-MASHHAD												Introduction Family is one of the most important grounds of crime and crime victimization development. The experts, welfare workers, lawyers and sociologists argue that the factor or factors should be identified that provide the kind of conditions under which the individuals abuse, tolerate or accept the crime in order to secure the society, reduce the social harms and finally propose the procedu…																			2345-5047	2345-5055				NOV	2014	2	4
J	Choi, DW; Han, KT; Jeon, J; Ju, YJ; Park, EC				Choi, Dong-Woo; Han, Kyu-Tae; Jeon, Jooeun; Ju, Young-Jun; Park, Eun-Cheol			Association between family conflict resolution methods and depressive symptoms in South Korea: a longitudinal study	ARCHIVES OF WOMENS MENTAL HEALTH												We investigated the relationship between family conflict resolution and depression, focusing on each component of family conflict resolution to determine which factors have stronger associations with depression. We used data from 2008 to 2015 of the Korea Welfare Panel Study. Our final sample included 3565 participants. For each participant, we included at least 2-8 years of follow-up data with a…					Park, Eun-Cheol/O-5644-2019; Ju, Yeong Jun/ABF-3080-2020; Ju, Yeong Jun/AAN-6269-2021	Park, Eun-Cheol/0000-0002-2306-5398; Ju, Yeong Jun/0000-0003-4891-0524; Jeon, Jooeun/0000-0001-7284-3793; Choi, Dong-Woo/0000-0001-5462-7579													1434-1816	1435-1102				FEB	2020	23	1
J	Hourani, LL; Williams, J; Lattimore, PK; Morgan, JK; Hopkinson, SG; Jenkins, L; Cartwright, J				Hourani, Laurel L.; Williams, Jason; Lattimore, Pamela K.; Morgan, Jessica K.; Hopkinson, Susan G.; Jenkins, Linda; Cartwright, Joel			Workplace victimization risk and protective factors for suicidal behavior among active duty military personnel	JOURNAL OF AFFECTIVE DISORDERS												Background: Workplace victimization is a potential risk factor for suicidal behaviors (SB) among military personnel that has been largely overlooked. This paper examines both the impact of workplace victimization on reported SB and several potential protective factors associated with such suicidal behaviors in a large sample of active duty soldiers. Methods: A case-control study was conducted wit…					Morgan, Jessica/Q-2066-2019; Cartwright, Joel/AAY-8695-2020	Morgan, Jessica/0000-0003-2071-2681; Cartwright, Joel/0000-0002-9244-4586; Williams, Jason/0000-0002-3804-2594; Lattimore, Pamela/0000-0001-9870-8258; Hourani, Laurel/0000-0001-8617-1617													0165-0327	1573-2517				AUG 15	2018	236
J	Anicich, EM; Hirsh, JB				Anicich, Eric M.; Hirsh, Jacob B.			THE PSYCHOLOGY OF MIDDLE POWER: VERTICAL CODE-SWITCHING, ROLE CONFLICT, AND BEHAVIORAL INHIBITION	ACADEMY OF MANAGEMENT REVIEW												Decades of research have demonstrated that having or lacking power can influence how people think and behave in organizations. By contrasting the experiences associated with high- and low-power states, however, this research has neglected the psychological and behavioral correlates of middle power, which is the subjective sense that one's power is neither consistently higher nor lower than the po…						Hirsh, Jacob/0000-0002-3595-8417													0363-7425	1930-3807				OCT 1	2017	42	4
J	Chen, YS; Li, PB; Yang, CJ				Chen, Yashuo; Li, Pengbo; Yang, Chunjiang			Examining the Effects of Overtime Work on Subjective Social Status and Social Inclusion in the Chinese Context	INTERNATIONAL JOURNAL OF ENVIRONMENTAL RESEARCH AND PUBLIC HEALTH												Although researchers have argued that long work hours have been shown to threaten individual health, lead to work-family conflict, and reduce job performance, the effect of overtime work on social-related outcomes has received little attention. Based on the framework of relative deprivation, we attempt to address this important issue by exploring whether, why, and when individuals' overtime work …					li, pengbo/JBJ-1843-2023; li, pengbo/HJZ-5072-2023	Yang, Chunjiang/0000-0002-3250-2932														1660-4601				MAY	2020	17	9
J	Hardin, R; Taylor, EA; Sleadd, E				Hardin, Robin; Taylor, Elizabeth A.; Sleadd, Emily			Female Students' Experiences of Sexual Harassment in the Sport Management Internship Setting	SPORT MANAGEMENT EDUCATION JOURNAL												Internships provide professional preparation for aspiring sport management professionals, because they allow for professional and personal growth, as well as for being exposed to a professional work environment. Unfortunately, part of the exposure to a professional work environment also means being subjected to its negative aspects, which include sexual harassment. The purpose of this study was t…						, Elizabeth Taylor/0009-0002-8979-6481													1938-6974	2163-2367				OCT	2021	15	2
J	Minnotte, KL				Minnotte, Krista Lynn			PERCEIVED DISCRIMINATION AND WORK-TO-LIFE CONFLICT AMONG WORKERS IN THE UNITED STATES	SOCIOLOGICAL QUARTERLY												Following scholarship that highlights the importance of negative workplace relationships in predicting conflict between work and nonwork domains, this study examines whether perceptions of sex, race, and age discrimination are related to work-to-life conflict using data from the 2002 National Study of the Changing Workforce (N = 2,335). The potential moderating role of workplace social support, i…																			0038-0253					SPR	2012	53	2
J	Haines, VY; Marchand, A; Harvey, S				Haines, Victor Y., III; Marchand, Alain; Harvey, Steve			Crossover of workplace aggression experiences in dual-earner couples	JOURNAL OF OCCUPATIONAL HEALTH PSYCHOLOGY												This study investigates whether workplace aggression experienced by one or both members of a couple accounts for increases in the psychological distress of the victim's partner. Viewing the work-family interface and stress-strain processes as dyadic, and open to interindividual and interdomain contagion, analyses were conducted on matched data from a large-scale population health survey containin…																			1076-8998	1939-1307				OCT	2006	11	4
J	Worley, RM; Worley, VB; Lambert, EG				Worley, Robert M.; Worley, Vidisha Barua; Lambert, Eric G.			Deepening the Guard-Inmate Divide: An Exploratory Analysis of the Relationship between Staff-Inmate Boundary Violations and Officer Attitudes regarding the Mistreatment of Prisoners	DEVIANT BEHAVIOR												Some correctional officers end their careers in disgrace when they engage in acts of cruelty against the very inmates they are paid to protect. In the present study, we administered 501 questionnaires to prison guards within the Texas Department of Criminal Justice in order to identify characteristics of officers who may possess attitudes favorable to the mistreatment of inmates. We found that yo…																			0163-9625	1521-0456				APR 3	2021	42	4
J	Marchand, A; Harvey, S; Haines, V				Marchand, Alain; Harvey, Steve; Haines, Victor, II			Crossover of workplace aggression on to partner's alcohol intake	INTERNATIONAL JOURNAL OF WORKPLACE HEALTH MANAGEMENT												Purpose - This study aims to investigate the crossover of workplace aggression experienced by members of dual-earner couples on alcohol intake of the partner Design/methodology/approach - Cross-sectional community data come from the 1998 Quebec Health and Social Survey containing a sub-sample of 5,778 individuals nested in 2,889 dual-earner couples. Data on alcohol intake, workplace aggression (p…																			1753-8351	1753-836X					2009	2	1
J	Helfers, RC; Reynolds, PD; Scott, DM				Helfers, Richard C.; Reynolds, Paul D.; Scott, David M.			Being a Blue Blood: A Phenomenological Study on the Lived Experiences of Police Officers' Children	POLICE QUARTERLY												There has been speculation by researchers regarding the potential fears, concerns, and difficulties experienced by children of police officers, such as fears about their parent being injured or killed while on duty, ridicule and bullying, or being personally assaulted. More disheartening are the increased potential stressors facing police officers' children due to increased community hostility ac…					Helfers, Richard/AAO-9540-2021	Helfers, Richard/0000-0003-1082-1294													1098-6111	1552-745X				JUN	2021	24	2
J	Mefteh, KY; Dessie, GM; Teshome, WL				Mefteh, Kidus Yenealem; Dessie, Gebremeskel Mesafint; Teshome, Wossen Lulie			The Lived Experience of Waitresses in Hospitality Sector: A Phenomenological Study on Work Related Abuse and its Coping Mechanisms among Selected Waitresses in Hospitality Sector in Bahirdar City, Northwestern Ethiopia	QUALITATIVE REPORT												A significantly high number of employed women work in vulnerable work environment. Waitresses' working in the hospitality sector experience different kind of work-related abuse. This study aims to explore waitresses work related abuse and its coping mechanisms in the hospitality sector in Bahirdar city, Ethiopia. A descriptive phenomenological study was conducted to describe the lived experience …					Mefteh, Kidus Yenealem/AGC-4749-2022	Mefteh, Kidus Yenealem/0000-0002-1067-5613													2160-3715					JUN	2022	27	6
J	Steffens, MC; Viladot, MA; Scheifele, C				Steffens, Melanie C.; Angels Viladot, Maria; Scheifele, Carolin			Male Majority, Female Majority, or Gender Diversity in Organizations: How Do Proportions Affect Gender Stereotyping and Women Leaders' Well-Being?	FRONTIERS IN PSYCHOLOGY												Whereas popular wisdom often centers on character differences between women and men when explaining work-related behavior, Kanter (1977) predicted that the proportion of women and men present in organizations is the crucial factor: With unequal proportions, women (similar to other minority persons) are singled out as tokens and gender becomes salient, which has been theorized to have a range of n…						Scheifele, Carolin/0000-0001-6676-4810													1664-1078					MAY 9	2019	10
J	Shihadeh, ES; Ousey, GC				Shihadeh, ES; Ousey, GC			Industrial restructuring and violence: The link between entry-level jobs, economic deprivation, and black and white homicide	SOCIAL FORCES												Although low-skill, entry-level employment has facilitated the social mobility of central city populations, evidence confirms that these once plentiful jobs are disappearing This shift in the industrial structure of central cities has been especially detrimental to the economic and social well-being of low-skill city residents and may be linked to the rates of violence in urban communities. Using…					Ousey, Graham/K-6198-2019	Ousey, Graham/0000-0001-6892-0231													0037-7732					SEP	1998	77	1
J	Zhang, XX; Wang, J				Zhang, Xi-Xi; Wang, Jun			Why do multi-child mothers suffer from employment exclusion? Analysis based on Chinese women's evidence	GENDER IN MANAGEMENT												Purpose The purpose of this study is to examine the lasting effect of reproductive behaviour on career cycles for women. Women are the main bearers of population reproduction and family division of labour and a source of innovation for social and economic construction. However, few studies have used a comprehensive theoretical framework to research why female employees suffer from employment excl…																			1754-2413	1754-2421				AUG 22	2022	37	7
J	Butt, HP; Tariq, H; Weng, QX; Sohail, N				Butt, Hirra Pervez; Tariq, Hussain; Weng, Qingxiong; Sohail, Nadeem			I see you in me, and me in you The moderated mediation crossover model of work passion	PERSONNEL REVIEW												Purpose Based on the theory of crossover, the purpose of this paper is to explore the limited but growing body of research on positive crossover, wherein the authors investigated the direct and indirect crossover of work passion between the dyadic setting of leader and followers. The authors hypothesized that the leader's (follower's) work passion influence follower's (leader's) work passion thro…					Tariq, Hussain/Q-2924-2019; Butt, Hirra Pervez/JBJ-7289-2023; Weng, Qingxiong/AAV-1266-2021	Tariq, Hussain/0000-0002-9538-9797; Butt, Hirra Pervez/0000-0002-5200-1465; Weng, Qingxiong/0000-0002-5426-6029													0048-3486	1758-6933				AUG 2	2019	48	5
J	Meier, LL; Cho, E				Meier, Laurenz L.; Cho, Eunae			Work Stressors and Partner Social Undermining: Comparing Negative Affect and Psychological Detachment as Mechanisms	JOURNAL OF OCCUPATIONAL HEALTH PSYCHOLOGY												With the mounting evidence that employees' work experiences spill over into the family domain and cross over to family members, it is important to understand the underlying mechanism through which work experiences affect the family domain and what factors may alleviate the adverse impact of work stress. Expanding previous research that mainly focused on the affect-based mechanism (negative affect…						Meier, Laurenz/0000-0002-5675-1562; Cho, Eunae/0000-0002-5481-2720													1076-8998	1939-1307				JUN	2019	24	3
J	Christiansen, EJ; Evans, WP				Christiansen, EJ; Evans, WP			Adolescent victimization - Testing models of resiliency by gender	JOURNAL OF EARLY ADOLESCENCE												The present study examined how risk and protective factors were associated with adolescent victimization by testing four competing models from resiliency research-the compensatory, risk-protective, protective-protective, and challenge models. Models were tested separately by gender The data for this study were based on a multistate project that surveyed 992 eighth-grade students between the ages …																			0272-4316	1552-5449				AUG	2005	25	3
J	Silverman, JG; Decker, MR; Gupta, J; Maheshwari, A; Patel, V; Willis, BM; Raj, A				Silverman, J. G.; Decker, M. R.; Gupta, J.; Maheshwari, A.; Patel, V.; Willis, B. M.; Raj, A.			Experiences of sex trafficking victims in Mumbai, India	INTERNATIONAL JOURNAL OF GYNECOLOGY & OBSTETRICS												Objective: To explore mechanisms and contexts related to sex trafficking victimization among South Asian women and girls rescued from brothels in Mumbai, India. Methods: Records of residents at a major non-governmental organization providing rescue, shelter and care of minor girls and of women held against their wilt in brothels in Mumbai were systematically reviewed (n = 160). Descriptive statis…						Decker, Michele/0000-0002-7085-7080; Raj, Anita/0000-0002-8127-5123													0020-7292	1879-3479				JUN	2007	97	3
B	Cinamon, RG		Nota, L; Soresi, S		Cinamon, Rachel Gali			The challenge of career counseling and guidance for adolescents and young adults in areas of global migration and multicultural societies The case of Israeli Arabs	COUNSELING AND COACHING IN TIMES OF CRISIS AND TRANSITION: FROM RESEARCH TO PRACTICE																	Cinamon, Rachel Gali/AAI-1984-2019	Cinamon, Rachel Gali/0000-0002-2700-1738															978-1-315-26659-6; 978-1-138-29008-2				2018
J	Rosen, CC; Gabriel, AS; Lee, HW; Koopman, J; Johnson, RE				Rosen, Christopher C.; Gabriel, Allison S.; Lee, Hun Whee; Koopman, Joel; Johnson, Russell E.			When lending an ear turns into mistreatment: An episodic examination of leader mistreatment in response to venting at work	PERSONNEL PSYCHOLOGY												Venting-an emotion-focused form of coping involving the discharge of negative feelings to others-is common in organizational settings. Venting may benefit the self via the release of negative emotion, or by acting as a catalyst for changes to problematic work situations. Nonetheless, venting might have unintended consequences via its influence on those who are the recipients of venting from other…					Johnson, Russell/GXZ-5020-2022	Johnson, Russell/0000-0002-1123-9207; Lee, Hun Whee/0000-0002-3599-0732													0031-5826	1744-6570				MAR	2021	74	1
J	Busnello, GF; Trindade, LD; Dal Pai, D; Beck, CLC; Ribeiro, OMPL; Borges, EMD; Schoeninger, MD				Busnello, Grasiele Fatima; Trindade, Leticia de Lima; Dal Pai, Daiane; Colome Beck, Carmem Lucia; Pimenta Lopes Ribeiro, Olga Maria; das Neves Borges, Elisabete Maria; Schoeninger, Maiara Dais			Violence against nursing workers: repercussions on patient access and safety	REVISTA BRASILEIRA DE ENFERMAGEM												Objectives: to analyze the repercussions of violence against nursing professionals, in the access and safety of patients in Family Health Strategy. Methods: a mixed study, with 169 nursing professionals. We used a socio-labor questionnaire, Survey Questionnaire Workplace Violence in the Health Sector, a patient safety instrument and interviews. Results: verbal aggression was related to support (p…					Borges, Elisabete/AAB-7160-2020; Ribeiro, Olga Maria Pimenta/ABR-9585-2022; Trindade, Leticia de Lima/ABU-8004-2022	Borges, Elisabete/0000-0002-6478-1008; Ribeiro, Olga Maria Pimenta/0000-0001-9982-9537; Trindade, Leticia de Lima/0000-0002-7119-0230; Busnello, Grasiele/0000-0002-2027-0089; SCHOENINGER, MAIARA/0000-0002-0095-1485													0034-7167	1984-0446					2022	75	4
J	Nozarpour, J; Fallahi-Khoshknab, M; Arsalani, N; Tabrizi, KN; Ahmadi, F				Nozarpour, Jasem; Fallahi-Khoshknab, Masoud; Arsalani, Narges; Tabrizi, Kian Norouzi; Ahmadi, Fazlollah			Violence against the elderly: a concept analysis utilising Walker and Avant's approach	FAMILY MEDICINE AND PRIMARY CARE REVIEW												Background. Violence against the elderly is one of the major social health problems in today's societies, and its incidence has i ncreased sharply in the last two decades. There are numerous challenges related to this issue. Objectives. The present study wasn conducted to analyse the concept of violence against the elderly. Material and methods. The present study was conducted using Walker and Av…					Fallahi-Khoshknab, Masoud/E-3150-2014	Fallahi-Khoshknab, Masoud/0000-0003-0507-0107													1734-3402	2449-8580					2022	24	3
J	Adams, J; Dudenhöffer, S; Claus, M; Kimbel, R; Letzel, S; Rose, DM				Adams, J.; Dudenhoeffer, S.; Claus, M.; Kimbel, R.; Letzel, S.; Rose, D. -M.			Coping patterns in special school staff: demographic and organizational factors	OCCUPATIONAL MEDICINE-OXFORD												Teachers' mental health is commonly discussed in organizational health studies, but studies in special schools are rare. Work-related coping and experience patterns (WCEPs) have been shown to be associated with mental health and intentions to leave. The influence of organizational factors on coping patterns has not been examined. To assess the distribution of WCEPs in special school staff and to …																			0962-7480	1471-8405				MAR	2016	66	2
J	Beauregard, TA; Adisa, TA				Beauregard, T. Alexandra; Adisa, Toyin Ajibade			Enactors or reactors? Work-life border management for women in law in Nigeria	COMMUNITY WORK & FAMILY												Work-family border theory casts individuals as protagonists who are enactive rather than reactive in shaping borders between work and personal life domains. To what extent is this the case in strongly patriarchal contexts that constrain women's personal agency? This qualitative study conducted with 32 female lawyers, magistrates and justices in Nigeria shows how participants engage in new border …																			1366-8803	1469-3615				JAN 1	2023	26	1
J	Lee, J; Chun, J; Kim, J; Lee, J; Lee, S				Lee, Jungup; Chun, JongSerl; Kim, Jinyung; Lee, Jieun; Lee, Serim			A Social-Ecological Approach to Understanding the Relationship between Cyberbullying Victimization and Suicidal Ideation in South Korean Adolescents: The Moderating Effect of School Connectedness	INTERNATIONAL JOURNAL OF ENVIRONMENTAL RESEARCH AND PUBLIC HEALTH												Background: Cyberbullying victimization and suicidal ideation are both ongoing deleterious social problems in South Korea. Using the social-ecological approach, this study examined the association between cyberbullying victimization and suicidal ideation as well as the buffering role of school connectedness in this relationship. Methods: A nationally representative sample of 7333 adolescents from…					Lee, Jungup/GQI-2952-2022; Lee, Serim/HTP-1330-2023; Kim, Jennifer/AAT-8000-2021	Lee, Serim/0000-0003-3051-6625; Kim, Jennifer/0000-0003-1992-0424; Lee, Jieun/0000-0001-5080-9447; Lee, Jungup/0000-0002-8243-0543														1660-4601				OCT	2021	18	20
J	French, KA; Drummond, L; Storey, R				French, Kimberly A.; Drummond, Lindsey; Storey, Rebecca			Childhood Psychological Maltreatment and Work-Family Conflict Throughout Adulthood: A Test of Self-Concept and Social Mechanisms	JOURNAL OF OCCUPATIONAL HEALTH PSYCHOLOGY												This study uses a life course stress and attachment framework to examine the relationship between childhood psychological maltreatment and adulthood work interference with family (WIF) and family interference with work (FIW). We analyze longitudinal survey data across 20 years collected in the Midlife Development in the United States (MIDUS) study (N = 307). We suggest childhood psychological mal…																			1076-8998	1939-1307				JUN	2022	27	3
J	Wishart, M; Davis, C; Pavlis, A; Hallam, KT				Wishart, Madeline; Davis, Cassandra; Pavlis, Alexia; Hallam, Karen T.			Increased mental health and psychosocial risks in LGBQ youth accessing Australian youth AOD services	JOURNAL OF LGBT YOUTH												Research has consistently demonstrated that young people who identify as lesbian, gay, bisexual, or queer (LGBQ) show greater levels of psychosocial risk than general cohorts of young people. Young people engaged with youth alcohol and other drug (AOD) services are some of the most marginalized of all young people. Hitherto research is yet to investigate if young people identifying as LGBQ fare w…						Hallam, Karen/0000-0003-0495-5341; Pavlis, Alexia/0000-0003-4619-5280; Wishart, Madeline/0000-0002-5165-1407													1936-1653	1936-1661				JUL 2	2020	17	3
J	Young, M; Wheaton, B				Young, Marisa; Wheaton, Blair			The Impact of Neighborhood Composition on Work-Family Conflict and Distress	JOURNAL OF HEALTH AND SOCIAL BEHAVIOR												Theories of work-family conflict (WFC) and health remain limited because they emphasize individual-level antecedents to the exclusion of broader contexts, such as residential neighborhoods. We address this issue by focusing on the impact of neighborhood social composition on WFC. Among couples with children we assess whether socially similar neighbors relative to oneself reduce perceptions and me…																			0022-1465	2150-6000				DEC	2013	54	4
J	Kwan, HK; Chen, Y; Tang, GY; Zhang, XM; Le, JQ				Kwan, Ho Kwong; Chen, Yang; Tang, Guiyao; Zhang, Xiaomeng; Le, Jiaqi			Power distance orientation alleviates the beneficial effects of empowering leadership on actors' work engagement via negative affect and sleep quality	ASIA PACIFIC JOURNAL OF MANAGEMENT												Although many studies have explored the benefits of empowering leadership for followers, the beneficial effect of such behavior for actors who demonstrate empowering leadership has been overlooked. Applying conservation of resources theory, we propose and test a model that determines why and when empowering leadership benefits actors. We use an experience sampling survey to examine the effect of …																			0217-4561	1572-9958				2024 FEB 6	2024
J	Little, LM; Masterson, CR				Little, Laura M.; Masterson, Courtney R.			MOTHER'S REENTRY: A RELATIVE CONTRIBUTION PERSPECTIVE OF DUAL-EARNER PARENTS' ROLES, RESOURCES, AND OUTCOMES	ACADEMY OF MANAGEMENT JOURNAL												The reentry period after maternity leave can be a stressful but important transition for mothers, their significant others, and their organizations. In the present study, we integrate conservation of resources theory, the crossover model, and the relative contribution model to understand the influence of perceived organizational support during reentry on both mothers' and their significant others…																			0001-4273	1948-0989				DEC	2023	66	6
J	Sui, GY; Liu, GC; Jia, LQ; Wang, L; Yang, GL				Sui, Guoyuan; Liu, Guangcong; Jia, Lianqun; Wang, Lie; Yang, Guanlin			Associations of workplace violence and psychological capital with depressive symptoms and burn-out among doctors in Liaoning, China: a cross-sectional study	BMJ OPEN												Objectives The purpose of this study was to (1) Identify the prevalence of workplace violence among doctors in Liaoning, China. (2) Examine the relationships between workplace violence and psychological capital with depressive symptoms and burn-out in Chinese doctors. Design A quantitative, cross-sectional study. Setting Eight hospitals in Liaoning Province were surveyed using a self-reported que…																			2044-6055					MAY	2019	9	5
J	Morrow, DF				Morrow, DF			Social work practice with gay, lesbian, bisexual, and transgender adolescents	FAMILIES IN SOCIETY-THE JOURNAL OF CONTEMPORARY HUMAN SERVICES												The author addresses social work practice with gay, lesbian, bisexual, and transgender (GLBT) youth. Identity development, including disclosure and the emergence of sexuality are discussed, along with family and school issues. Particular emphasis is given to a number of risk factors that GLBT youth encounter: emotional distress, isolation, internalized homophobia/transphobia, depression, substanc…																			1044-3894					JAN-MAR	2004	85	1
J	Settles, IH; O'Connor, RC; Yap, SCY				Settles, Isis H.; O'Connor, Rachel C.; Yap, Stevie C. Y.			Climate Perceptions and Identity Interference Among Undergraduate Women in STEM: The Protective Role of Gender Identity	PSYCHOLOGY OF WOMEN QUARTERLY												In a study of 639 female undergraduates in science, technology, engineering, and mathematics (STEM) majors, we found that the relation between a negative academic climate and more interference between identities as women and as scientists, and lower science performance perceptions, was mediated by lower psychological well-being. We also found partial support for gender identity (centrality, priva…																			0361-6843	1471-6402				DEC	2016	40	4
J	Knappert, L; Kornau, A; Figengül, M				Knappert, Lena; Kornau, Angela; Figengul, Meltem			Refugees' exclusion at work and the intersection with gender: Insights from the Turkish-Syrian border	JOURNAL OF VOCATIONAL BEHAVIOR												Today, about three million Syrian refugees are living in Turkey. This study investigates one key driver of refugees' societal integration, their inclusion or exclusion at work, with a particular focus on the intersection of refugee status and gender. To that end, we conducted and analyzed 20 semistructured interviews with male and female refugees, employers, and experts from governmental and nong…					Knappert, Lena/KAM-0969-2024	Knappert, Lena/0000-0002-0249-5057													0001-8791	1095-9084				APR	2018	105
J	Michel, JS; Pace, VL; Edun, A; Sawhney, E; Thomas, J				Michel, Jesse S.; Pace, Victoria L.; Edun, Anya; Sawhney, Ena; Thomas, Jeffrey			Development and Validation of an Explicit Aggressive Beliefs and Attitudes Scale	JOURNAL OF PERSONALITY ASSESSMENT												This work outlines the development and validation of a new self-report measure that assesses explicit aggressive beliefs and attitudes within the normal adult population (using 7 samples, total N = 3,533). These explicit aggressive beliefs and attitudes are expected to reflect aggressive biases including hostile attribution, potency, retribution, victimization by powerful others, derogation of ta…						Michel, Jesse/0000-0002-6152-0793													0022-3891	1532-7752				MAY 4	2014	96	3
J	Lee, NY; Kim, C				Lee, Na Yeon; Kim, Changsook			Why Are Women Journalists Leaving the Newsroom in South Korea? Gendered and Emerging Factors that Influence the Intention to Leave	JOURNALISM PRACTICE												The purpose of this study is to examine whether and to what extent traditionally gendered factors of newsroom culture as well as emerging factors that originated following the introduction of the new media environment are positively associated with South Korean women journalists' intention to leave newsroom careers. In addition, this study explores what roles career generation gaps play in the re…																			1751-2786	1751-2794				2022 OCT 11	2022
J	Gorman, EH; Mosseri, S				Gorman, Elizabeth H.; Mosseri, Sarah			How organizational characteristics shape gender difference and inequality at work	SOCIOLOGY COMPASS												Why should students and scholars who are interested in gender difference and inequality study organizations? In recent years, as research on organizations has migrated to business schools and become less connected to other subfields of the discipline, the value of organizational sociology has become less evident to many. Yet characteristics of organizations contribute in important ways to produci…					Mosseri, Sarah/X-5638-2019	Mosseri, Sarah/0000-0002-9548-6984													1751-9020					MAR	2019	13	3
J	Almgren, G; Guest, A; Immerwahr, G; Spittel, M				Almgren, G; Guest, A; Immerwahr, G; Spittel, M			Joblessness, family disruption, and violent death in Chicago, 1970-90	SOCIAL FORCES												Violent deaths, defined as homicides suicides and accidents, are leading causes of death among working-age populations While large-scale population studies and community case studies have established common linkages between race, ses age, joblessness, and all three forms of violent death, they have tended to be cross-sectional and to be focused on one cause of violent death to the exclusion of ot…																			0037-7732					JUN	1998	76	4
J	Wesselink, AK; Hatch, EE; Wise, LA; Rothman, KJ; Vieira, VM; Aschengrau, A				Wesselink, Amelia K.; Hatch, Elizabeth E.; Wise, Lauren A.; Rothman, Kenneth J.; Vieira, Veronica M.; Aschengrau, Ann			Exposure to tetrachloroethylene-contaminated drinking water and time to pregnancy	ENVIRONMENTAL RESEARCH												Background: The synthetic solvent tetrachloroethylene (PCE), commonly used in dry cleaning operations, is a human neurotoxicant and carcinogen. However, its effect on reproduction is poorly understood, as prior studies have been limited to small occupational cohorts. We examined the association between PCE exposure from contamination of the public drinking water supply and time-to-pregnancy (TTP)…						Wesselink, Amelia/0000-0002-3929-4451; Wise, Lauren/0000-0003-2138-3752													0013-9351	1096-0953				NOV	2018	167
J	Begum, S; Dwivedi, SN; Pandey, A; Mittal, S				Begum, Shahina; Dwivedi, S. N.; Pandey, Arvind; Mittal, Suneeta			Association between domestic violence and unintended pregnancies in India: Findings from the National Family Health Survey-2 data	NATIONAL MEDICAL JOURNAL OF INDIA												Background. Violence against women, especially by their husbands, is a serious public health Issue that is associated with physical, reproductive and mental health consequences. The association between physical violence and unintended pregnancies has not been explored in India. Methods. Data were drawn from the second round of the National Family Health Survey (NFHS-2), India conducted in 1998-99…						Begum, Shahina/0000-0001-5590-2210													0970-258X					JUL-AUG	2010	23	4
J	Wright, MO; Crawford, E; Del Castillo, D				Wright, Margaret O'Dougherty; Crawford, Emily; Del Castillo, Darren			Childhood emotional maltreatment and later psychological distress among college students: The mediating role of maladaptive schemas	CHILD ABUSE & NEGLECT					Biennial Meeting of the Society-for-Research-in-Child-Development	MAR-APR -, 2007	Boston, MA	Soc Res Child Dev				Objective: Theoretically, exposure to experiences of emotional abuse (EA) and emotional neglect (EN) in childhood may threaten the security of attachment relationships and result in maladaptive models of self and self-in-relation to others. The purpose of this study was to explore the extent to which EA and EN treatment by parents contributed uniquely to young adult maladaptive long-term outcome …																			0145-2134	1873-7757				JAN	2009	33	1
J	Tennakoon, KLUS; Taras, DG				Tennakoon, K. L. Uthpala Senarathne; Taras, Daphne G.			The relationship between cell phone use and sense of security: A two-nation study	SECURITY JOURNAL												This study assesses the sense of security associated with cell phone use in two distinctly-different countries using the ecological systems theory perspective. Triangulating multiple data collection methods, the study explores: (a) the characteristics of individuals who associate the cell phone with perceived security, (b) actual cell phone usage for security and (c) the cognitive mechanisms link…																			0955-1662	1743-4645				OCT	2012	25	4
J	Yun, I; Kim, SG; Jung, S; Borhanian, S				Yun, Ilhong; Kim, Seung-Gon; Jung, Sejong; Borhanian, Shahin			A study on police stressors, coping strategies, and somatization symptoms among South Korean frontline police officers	POLICING-AN INTERNATIONAL JOURNAL OF POLICE STRATEGIES & MANAGEMENT												Purpose - Using a sample of male police officers in South Korea, the purpose of this paper is to examine whether police stressors revealed in the western literature are also applicable in the South Korean context. Design/methodology/approach - Officers stationed at 16 frontline substations in a large metropolitan city reported the frequency with which they had been exposed to seven classes of pol…																			1363-951X	1758-695X					2013	36	4
J	McDonald, L; Conrad, T; Fairtlough, A; Fletcher, J; Green, L; Moore, L; Lepps, B				McDonald, Lynn; Conrad, Tammy; Fairtlough, Anna; Fletcher, Joan; Green, Liz; Moore, Liz; Lepps, Betty			An evaluation of a groupwork intervention for teenage mothers and their families	CHILD & FAMILY SOCIAL WORK												This paper describes the implementation of a specific, community-based, multi-family group (MFG) intervention strategy (Families and Schools Together [FAST] babies) aimed at improving the outcomes for infants of teenage mothers in 11 Canadian communities. The aims of this social work group intervention were (1) to engage the teenage mothers into a socially inclusive experience that might challeng…																			1356-7500					FEB	2009	14	1
J	Like, TZ; Cobbina, JE				Like, Toya Z.; Cobbina, Jennifer E.			Emotional Girls and Rational Boys: The Gendering of Violence Among Urban, African American Youth	CRIME & DELINQUENCY												Much scholarship has given primacy to neighborhood context and its effect on youth violence within disadvantaged communities. The structural features of these environments, including various forms of disadvantage such as extreme poverty, unemployment and family disruption, have resulted in cultural adaptations that embrace the use of violence and the construction of violent identities as a means …																			0011-1287	1552-387X				MAR	2019	65	3
J	Singh, P; Rasania, SK				Singh, Pallika; Rasania, Sanjeev Kumar			Determinants of Health-Related Quality Of Life among Post-Partum Women Residing in a Resettlement Colony of East Delhi.	INDIAN JOURNAL OF COMMUNITY HEALTH												The postpartum period marks a transition phase in the life of the mother as well as the whole family. Health Related Quality of Life (HRQoL) is an important aspect for not only mother's physical and psychological health. The study was conducted in a resettlement colony, Kalyanpuri located in Delhi, India with a sample size of 330 post-partum women and the data was collected in the 6th week of pos…																			0971-7587	2248-9509				APR-JUN	2022	34	2
J	Fitzsimmons, TW; Callan, VJ				Fitzsimmons, Terrance W.; Callan, Victor J.			Applying a capital perspective to explain continued gender inequality in the C-suite	LEADERSHIP QUARTERLY												Women are still not progressing into executive, CEO or board roles in substantial numbers. We argue that gendered forces operating at societal, organizational, and individual levels inhibit the accumulation of valuable career capital. These forces, typically in combination across a variety of contexts in the life-cycle, create substantial and cumulative limitations upon the ability of women to ac…					Callan, Victor/J-5511-2013	Callan, Victor/0000-0002-4305-2615; Fitzsimmons, Terrance/0000-0003-3547-7426													1048-9843	1873-3409				JUN	2016	27	3
J	Mukherjee, A				Mukherjee, Anuradha			Intimate Partner Violence in (Un)-Romantic Relations: Its Spatial Dimensions in the Indian Context	GLOBAL SOCIAL WELFARE												Partner abuse is a significant contributor to total crimes in India. Atrocities against women in conjugal relations form the core of intimate partner violence (IPV). The National Crime Records Bureau (NCRB) shows spike in the number of cases reported from 4.8% in 2001 to 20.5% 2021 under cruelty against women by their spouses. This apparently means a dismal situation, but it also implies that rep…						MUKHERJEE, ANURADHA/0000-0002-9966-4522													2196-8799					DEC	2023	10	4
J	Taylor, EA; Siegele, JL; Smith, AB; Hardin, R				Taylor, Elizabeth A.; Siegele, Jessica L.; Smith, Allison B.; Hardin, Robin			Applying Career Construction Theory to Female National Collegiate Athletic Association Division I Conference Commissioners	JOURNAL OF SPORT MANAGEMENT												Women's participation in collegiate sport has increased dramatically since the passage of Title IX, but there has not been a corresponding increase in the percentage of women in administrative positions. Women have, however, been successful obtaining leadership positions in conference offices, as more than 30% of National Collegiate Athletic Association Division I conference commissioners were wo…					Smith, Allison/HHT-0449-2022	, Elizabeth Taylor/0009-0002-8979-6481; Smith, Allison/0000-0002-9602-591X													0888-4773	1543-270X				JUL	2018	32	4
J	Greguletz, E; Diehl, MR; Kreutzer, K				Greguletz, Elena; Diehl, Marjo-Riitta; Kreutzer, Karin			Why women build less effective networks than men: The role of structural exclusion and personal hesitation	HUMAN RELATIONS												Studies have shown that women's professional networks are often less powerful and effective than men's in terms of exchanged benefits, yet the motivations that underlie the networking behaviours remain less well understood. Based on an interview study of 37 high-profile female leaders working in large German corporations, we found that not only the extrinsic barrier of structural exclusion from p…					Diehl, Marjo-Riitta/AAT-7547-2021; Kreutzer, Karin/AAK-5263-2021	Kreutzer, Karin/0000-0002-1089-5309; Diehl, Marjo-Riitta/0000-0003-4553-4295													0018-7267	1741-282X				JUL	2019	72	7
J	Sawrikar, P; Katz, I				Sawrikar, Pooja; Katz, Ilan			Barriers to disclosing child sexual abuse (CSA) in ethnic minority communities: A review of the literature and implications for practice in Australia	CHILDREN AND YOUTH SERVICES REVIEW												Research on child sexual abuse (CSA) among ethnic minority communities in Australia is essentially absent. To begin to address the gap, a systematic literature review was conducted; which necessarily borrowed from overseas to help inform the national context. A wide array of barriers to disclosure were identified, suggesting that this is a fundamental issue for ethnic minorities. The most signifi…					Sawrikar, Pooja/AAF-5189-2019; DSILVA, BROOKE/HCI-4879-2022	Sawrikar, Pooja/0000-0002-4296-1657; Katz, Ilan/0000-0001-9002-0205													0190-7409	1873-7765				DEC	2017	83
J	Erickson, S; Block, S				Erickson, Shane; Block, Susan			The social and communication impact of stuttering on adolescents and their families	JOURNAL OF FLUENCY DISORDERS												Purpose: Stuttering can cause wide ranging psychosocial impact. This is particularly the case for adolescents who may face additional physical, emotional and personality changes as they become adults. This study reports the findings of an investigation into the social and communication impacts of stuttering on Australian adolescents seeking treatment for stuttering and their families. Method: A c…																			0094-730X	1873-801X				DEC	2013	38	4
J	Paul, S				Paul, Sohini			Women's Labour Force Participation and Domestic Violence: Evidence from India	JOURNAL OF SOUTH ASIAN DEVELOPMENT												Domestic violence is recognized as a serious violation of women's basic rights. Conventional economic models of domestic violence suggest that higher labour force participation by women leads to a decrease in domestic violence. In this article, we study the relationship between women's employment and domestic violence using the ecological framework of violence developed by Heise (1998). We use a …																			0973-1741	0973-1733				AUG	2016	11	2
J	Aslan, G; Kant, E				Aslan, Gulpinar; Kant, Elif			Relationship between social exclusion and anxiety in older people during the COVID-19 pandemic	GERIATRICS & GERONTOLOGY INTERNATIONAL												Aim This study aims to determine the relationship between social exclusion and anxiety in older people during the COVID-19 pandemic. Methods This descriptive research was conducted with individuals aged >= 65 years who were registered with Family Health Centers between July and September 2021. The sample size was calculated using a sampling method with an unknown population and was determined as …					ASLAN, Gülpınar/AGY-9019-2022														1444-1586	1447-0594				MAR	2022	22	3
J	Leban, L; Delacruz, DJ				Leban, Lindsay; Delacruz, Delilah J. J.			Gendered Relationships Between Adverse Childhood Experiences, Negative Emotional States, and Violent Delinquency	JOURNAL OF INTERPERSONAL VIOLENCE												Adverse childhood experiences (ACEs) have been linked to a host of negative health and behavioral outcomes, including crime, delinquency, and violence. Recent work on ACEs suggests that the impact of ACEs differs by gender, but research is unclear on the mechanisms of this relationship and how they impact violent delinquency. To explore whether and how the impact of ACEs on violent delinquency va…																			0886-2605	1552-6518				AUG	2023	38	15-16
J	Wu, YF; Wang, PC; Chen, YC				Wu, Yi-Fang; Wang, Po-Chang; Chen, Yi-Chuan			Gender Differences and Work-Family Conflicts among Emergency Physicians with Intention to Leave	EMERGENCY MEDICINE INTERNATIONAL												Backgrounds. The objective of this study was to investigate the relationships among intention to leave, emergency physician clinical activities, work-family conflicts, and gender differences in emergency physicians (EPs). Methods. The survey instrument was a self-administered questionnaire containing basic demographic information and characteristics of clinical activities. The work-family conflic…						Wu, Yi-Fang/0000-0003-4287-8850													2090-2840	2090-2859					2018	2018
J	Pape, K; Bjorngaard, JH; De Ridder, KAA; Westin, S; Holmen, TL; Krokstad, S				Pape, Kristine; Bjorngaard, Johan Hakon; De Ridder, Karin A. A.; Westin, Steinar; Holmen, Turid Lingaas; Krokstad, Steinar			Medical benefits in young Norwegians and their parents, and the contribution of family health and socioeconomic status. The HUNT Study, Norway	SCANDINAVIAN JOURNAL OF PUBLIC HEALTH												Aims: Family and intergenerational perspectives might contribute to a better understanding of why young people in many European countries experience work impairment and end up being dependent on public benefits for life sustenance. The aim of this cohort study was to explore the relationship between the receipt of medical benefits in parents and their young adult offspring and the contributions o…					De Ridder, Karin/AAH-6973-2019; De Ridder, Karin/KFB-0647-2024	Krokstad, Steinar/0000-0002-2932-6675													1403-4948	1651-1905				JUL	2013	41	5
J	Green, BL; Dass-Brailsford, P; de Mendoza, AH; Mete, M; Lynch, SM; DeHart, DD; Belknap, J				Green, Bonnie L.; Dass-Brailsford, Priscilla; de Mendoza, Alejandra Hurtado; Mete, Mihriye; Lynch, Shannon M.; DeHart, Dana D.; Belknap, Joanne			Trauma Experiences and Mental Health Among Incarcerated Women	PSYCHOLOGICAL TRAUMA-THEORY RESEARCH PRACTICE AND POLICY												Objective: Female offenders have different risk factors for offending than do male offenders, and elevated rates of interpersonal victimization such as physical, emotional, and sexual abuse, and family and community violence, are common in histories of incarcerated women. We used factor analysis to examine patterns of traumatic events experienced by women in jail and explored how these patterns w…					Lynch, Shannon M/J-5060-2019; DeHart, Dana/AAO-4765-2020	Lynch, Shannon M/0000-0002-3674-7806; DeHart, Dana/0000-0002-6437-7531													1942-9681	1942-969X				JUL	2016	8	4
J	Bernardo, C; Paleti, R; Hoklas, M; Bhat, C				Bernardo, Christina; Paleti, Rajesh; Hoklas, Megan; Bhat, Chandra			An empirical investigation into the time-use and activity patterns of dual-earner couples with and without young children	TRANSPORTATION RESEARCH PART A-POLICY AND PRACTICE												This paper examines the time-use patterns of adults in dual-earner households with and without children as a function of several individual and household socio-demographics and employment characteristics. A disaggregate activity purpose classification including both in-home and out-of-home activity pursuits is used because of the travel demand relevance of out-of-home pursuits, as well as to exam…					Bhat, Chandra/AAC-6965-2019; Bhat, Chandra R/B-3952-2013	Bhat, Chandra/0000-0002-0715-8121; Bhat, Chandra R/0000-0002-0715-8121													0965-8564					JUN	2015	76
J	Saleh, A; Potter, GG; McQuoid, DR; Boyd, B; Turner, R; MacFall, JR; Taylor, WD				Saleh, A.; Potter, G. G.; McQuoid, D. R.; Boyd, B.; Turner, R.; MacFall, J. R.; Taylor, W. D.			Effects of early life stress on depression, cognitive performance and brain morphology	PSYCHOLOGICAL MEDICINE												Background. Childhood early life stress (ELS) increases risk of adulthood major depressive disorder (MDD) and is associated with altered brain structure and function. It is unclear whether specific ELSs affect depression risk, cognitive function and brain structure. Method. This cross-sectional study included 64 antidepressant-free depressed and 65 never-depressed individuals. Both groups reporte…					Taylor, Warren D/J-3687-2014														0033-2917	1469-8978				JAN	2017	47	1
J	Klumb, PL; Voelkle, MC; Siegler, S				Klumb, Petra L.; Voelkle, Manuel C.; Siegler, Sebastian			How negative social interactions at work seep into the home: A prosocial and an antisocial pathway	JOURNAL OF ORGANIZATIONAL BEHAVIOR												We combined Bakker and Demerouti's spillover-crossover model with Taylor's biobehavioral perspective, tested the comprehensive model, and pursued a set of gender-related research questions. Negative work interactions were expected to entail two strain responses, high- and low-arousal negative affect. Both should be related to cortisol secretion but transmitted via different social pathways, a pos…					Voelkle, Manuel/AER-9765-2022														0894-3796	1099-1379				JUN	2017	38	5
J	Donovan, KL; Brassard, MR				Donovan, Kera L.; Brassard, Marla R.			Trajectories of maternal verbal aggression across the middle school years: Associations with negative view of self and social problems	CHILD ABUSE & NEGLECT												Objective: The primary research objective was to explore the relationship between trajectories of maternal verbal aggression (VA) experienced by low-income, community middle school students across a three-year period and outcomes that have been found to be related to VA in previous work, including a negative view of self and social problems. Method: Longitudinal data were collected from 421 youth…					Brassard, Marla R/Q-1218-2015														0145-2134	1873-7757				OCT	2011	35	10
J	Elhinnawy, H; Kennedy, M; Gomes, S				Elhinnawy, Hind; Kennedy, Morag; Gomes, Silvia			From public to private: the gendered impact of COVID-19 pandemic on work-life balance and work-family balance	COMMUNITY WORK & FAMILY												This article provides insights into the ways flexible, hybrid and work-from-home arrangements have impacted women during COVID-19 lockdowns in the UK. Based on 10 in-depth interviews with women living and working in the East Midlands, England, who turned to work from home during COVID lockdowns, this study found that despite heightened care needs and the additional burdens women faced during the …					Gomes, Silvia/J-8559-2019	Gomes, Silvia/0000-0001-5503-0037													1366-8803	1469-3615				2023 OCT 5	2023
J	Shaffer, CM; Corona, R; Sullivan, TN; Fuentes, V; McDonald, SE				Shaffer, Carla M.; Corona, Rosalie; Sullivan, Terri N.; Fuentes, Vanessa; McDonald, Shelby E.			Barriers and Supports to Dating Violence Communication between Latina Adolescents and Their Mothers: A Qualitative Analysis	JOURNAL OF FAMILY VIOLENCE												Few Latinx parents and adolescents talk with one another about dating violence, yet communication with parents could help adolescents make better decisions about dating relationships. Seventeen Latina adolescents (15-17 years old) and their mothers living in Washington D.C and central Virginia participated in semi-structured interviews to explore their perceptions of dating violence behavior and …						McDonald, Shelby/0000-0001-6094-6234													0885-7482	1573-2851				FEB	2018	33	2
J	Socratous, M; Galloway, L; Kamenou-Aigbekaen, N				Socratous, Maria; Galloway, Laura; Kamenou-Aigbekaen, Nicolina			Motherhood: an impediment to workplace progression? The case of Cyprus	EQUALITY DIVERSITY AND INCLUSION												Purpose - The purpose of this paper is to identify potential explanations on why motherhood affects the non-progression of women, in Cyprus, to the top of the organisational ladder. Design/methodology/approach - For the purposes of the study a qualitative approach was taken and semi-structured interviews were used. The interviews were conducted with specific, preselected employment groups. These …					Socratous, Maria/P-6773-2015	Socratous, Maria/0000-0002-1535-5440; Galloway, Laura/0000-0001-5948-4546													2040-7149	2040-7157					2016	35	5-6
J	Bradley, EH; Curry, LA; Taylor, LA; Pallas, SW; Talbert-Slagle, K; Yuan, C; Fox, A; Minhas, D; Ciccone, DK; Berg, D; Pérez-Escamilla, R				Bradley, Elizabeth H.; Curry, Leslie A.; Taylor, Lauren A.; Pallas, Sarah Wood; Talbert-Slagle, Kristina; Yuan, Christina; Fox, Ashley; Minhas, Dilpreet; Ciccone, Dana Karen; Berg, David; Perez-Escamilla, Rafael			A model for scale up of family health innovations in low-income and middle-income settings: a mixed methods study	BMJ OPEN												Background: Many family health innovations that have been shown to be both efficacious and cost-effective fail to scale up for widespread use particularly in low-income and middle-income countries (LMIC). Although individual cases of successful scale-up, in which widespread take up occurs, have been described, we lack an integrated and practical model of scale-up that may be applicable to a wide …					curry, leslie/AAA-6100-2022; Fox, Ashley/JXM-3309-2024; Curry, Leslie A/ABA-1890-2021	curry, leslie/0000-0002-3419-4654; Pallas, Sarah/0000-0002-9719-6278; Fox, Ashley/0000-0003-4106-7853													2044-6055						2012	2	4
J	DiPietro, SM				DiPietro, Stephanie M.			Roads diverged: An examination of violent and nonviolent pathways in the aftermath of the Bosnian war	CRIMINOLOGY												Despite renewed interest among criminologists in war and genocide, still understudied are the implications of mass violence for human development and behavior over the life course. By drawing on detailed life history data gathered from 55 male Bosnian refugees and nationals, in this work, I examine the shared beginnings of men who experienced the Bosnian war and genocide (1992-1995) in their yout…																			0011-1384	1745-9125				FEB	2019	57	1
J	Arboit, J; Padoin, SMD; Vieira, LB				Arboit, Jaqueline; de Mello Padoin, Stela Maris; Vieira, Leticia Becker			Violence against women in Primary Health Care: Potentialities and limitations to identification	ATENCION PRIMARIA												Objective: To determine the potential and limitations of Primary Health Care professionals to identify situations of violence against women. Location: A municipality of Rio Grande do Sul, Brazil. Design: Descriptive and exploratory study with a qualitative approach. Participants: Twenty-one health professionals of three Family Health Strategy units, as well as one Basic Health Unit. The inclusion…					Padoin, Stela Maris de Mello/AAZ-3120-2020	Padoin, Stela Maris de Mello/0000-0003-3272-054X													0212-6567	1578-1275				JAN	2020	52	1
J	Cosson, B; Graham, E				Cosson, Barbara; Graham, Elinor			'I felt like a third wheel': Fathers' stories of exclusion from the 'parenting team'	JOURNAL OF FAMILY STUDIES												This research reports on the perceptions of 27 fathers involved in five focus groups which were conducted in late 2009 on behalf of Tweddle Child and Family Health Service in Melbourne. The fathers in this research highlight their encounters with services that frequently presume they are secondary or part-time parents. While cultural assumptions about paternal incompetence sit comfortably alongsi…						Cosson, Barbara/0000-0002-1772-9821													1322-9400					DEC	2012	18	2-3
J	Rodriguez, R; Macias, RL; Perez-Garcia, R; Landeros, G; Martinez, A				Rodriguez, Rebecca; Macias, R. Lillianne.; Perez-Garcia, Reyna; Landeros, Griselda; Martinez, Aida			Action Research at the Intersection of Structural and Family Violence in an Immigrant Latino Community: a Youth-Led Study	JOURNAL OF FAMILY VIOLENCE												The current study addresses the lack of research exploring the social and emotional impact of anti-immigrant policy on Latino communities, and the intersection of anti-immigrant climates with other family stressors, like domestic violence (DV). In this paper we describe a qualitative study led by the participatory action research group La Voz Juvenile de Caminar Latino. Youth researchers conducte…						Rodriguez, Rebecca/0000-0003-1708-6931													0885-7482	1573-2851				NOV	2018	33	8
J	Westring, AF; Speck, RM; Sammel, MD; Scott, P; Tuton, LW; Grisso, JA; Abbuhl, S				Westring, Alyssa Friede; Speck, Rebecca M.; Sammel, Mary Dupuis; Scott, Patricia; Tuton, Lucy Wolf; Grisso, Jeane Ann; Abbuhl, Stephanie			A Culture Conducive to Women's Academic Success: Development of a Measure	ACADEMIC MEDICINE												Purpose The work environment culture inhibits women's career success in academic medicine. The lack of clarity and consistency in the definition, measurement, and analysis of culture constrains current research on the topic. The authors addressed this gap by defining the construct of a culture conducive to women's academic success (CCWAS) and creating a measure (i.e., tool) to evaluate it. Method…					Grisso, Jeane Ann/C-2027-2012	Sammel, Mary/0000-0003-1248-4199													1040-2446	1938-808X				NOV	2012	87	11
J	Lin, MC; Giles, H				Lin, Mei-Chen; Giles, Howard			The dark side of family communication: a communication model of elder abuse and neglect	INTERNATIONAL PSYCHOGERIATRICS												To further address the potential factors that lead up to elder abuse in domestic settings, this paper proposes a model from a communication approach to explain dyadic influences between the family caregiver and the elderly care receiver that give rise to the abuse. That is, dysfunctional communication between the caregivers and care receivers may, therefore, increase the likelihood of elder abuse…																			1041-6102	1741-203X				AUG	2013	25	8
J	Chiesa, AM; Fracolli, LA				Chiesa, A. M.; Fracolli, L. A.			An educational process to strengthen primary care nursing practices in Sao Paulo, Brazil	INTERNATIONAL NURSING REVIEW												To describe the experience of a registered nurse (RN) training process related to the Family Health Program (FHP) developed in the city of Sao Paulo, Brazil. The FHP is a national, government strategy to restructure primary care services. It focuses on the family in order to understand its physical and social structure in regards to the health-illness process. In the FHP, the RN is a member of a …					Fracolli, Lislaine Aparecida/Y-5976-2019; Chiesa, Anna/D-9211-2012	Fracolli, Lislaine Aparecida/0000-0002-0936-4877; Chiesa, Anna/0000-0002-8343-3922													0020-8132					DEC	2007	54	4
J	Cho, Y; Park, J; Ju, B; Han, SJ; Moon, H; Park, S; Ju, A; Park, E				Cho, Yonjoo; Park, Jiwon; Ju, Boreum; Han, Soo Jeoung; Moon, Hanna; Park, Sohee; Ju, Ahreum; Park, Eugene			Women Leaders' Work-Life Imbalance in South Korean Companies: A Collaborative Qualitative Study	HUMAN RESOURCE DEVELOPMENT QUARTERLY												The purpose of this collaborative qualitative study was to investigate the lived experience of women leaders in South Korean companies who manage their work and life and develop their leadership in the face of organizational and cultural constraints. Critical to this investigation was the understanding of three concepts represented in the literature on women in leadership: cultural context, work-…					Park, Sohee/IQW-3799-2023; Cho, Yonjoo/B-7294-2012														1044-8004	1532-1096				WIN	2016	27	4
J	Phipps, R; Stivers, R; Dawson, V; Harris, J				Phipps, Ricardo; Stivers, Rachel; Dawson, Vanity; Harris, Jennifer			Thematic Analysis of Intergenerational Transmission of Trauma in Latinx Immigrant Families in the Southern US	INTERNATIONAL JOURNAL FOR THE ADVANCEMENT OF COUNSELLING												Immigration is a growing social dynamic in many countries, eliciting a variety of different responses. Proponents of immigration note how the influx of new people into the United States (US) has enhanced the workforce and brought cultural enrichment; others have attributed to immigrants, particularly undocumented, a rise in crime and strains on social services. Consequently, immigrants often cont…																			0165-0653	1573-3246				JUN	2022	44	2
J	Moradi, G; Khoshravesh, S; Hosseiny, M				Moradi, Ghobad; Khoshravesh, Sahar; Hosseiny, Mozhgan			Situation of linkage between sexual and reproductive health and HIV-related policies in Islamic Republic of Iran - a rapid assessment in 2011-2	INTERNATIONAL JOURNAL OF HEALTH POLICY AND MANAGEMENT												The number of sexual transmission of HIV is increasing globally. Sexual and Reproductive Health (SRH) issues and HIV/AIDS related problems are rooted in common grounds such as poverty, gender inequality, and social exclusion. As a result, international health organizations have suggested the integration of SRH services with HIV/AIDS services as a strategy to control HIV and to improve people's ac…					Moradi, Ghobad/R-1267-2016; khoshravesh, sahar/H-6818-2016	Moradi, Ghobad/0000-0003-2612-6528; khoshravesh, sahar/0000-0003-1629-1386; IJHPM, IJHPM/0000-0002-4107-8686														2322-5939				MAR	2015	4	3
J	Sahoo, H; Pradhan, MR				Sahoo, Harihar; Pradhan, Manas Ranjan			DOMESTIC VIOLENCE IN INDIA: AN EMPIRICAL ANALYSIS	MAN IN INDIA												Domestic violence is one of the crimes against women that are linked to their disadvantageous position in the society. Domestic violence refers to violence against women especially in matrimonial homes. Therefore, domestic violence is recognized as the significant barriers of the empowerment of women, with consequences of women's health, their health-seeking behaviour and their adoption of small …					Pradhan, Manas Ranjan/AAO-4604-2020; Sahoo, Harihar/ABC-8192-2020	Pradhan, Manas Ranjan/0000-0002-7011-894X; Sahoo, Harihar/0000-0001-9171-1948													0025-1569					JUL-SEP	2009	89	3
J	Toh, GW; Koh, WL; Ho, J; Chia, J; Maulod, A; Tirtajana, I; Yang, P; Lee, M				Toh, Gerard W. W.; Koh, Wee Ling; Ho, Jack; Chia, Jackson; Maulod, Ad; Tirtajana, Irene; Yang, Peter; Lee, Mathia			Experiences of conflict, non-acceptance and discrimination are associated with poor mental well-being amongst LGBTQ-identified individuals in Singapore	EQUALITY DIVERSITY AND INCLUSION												PurposeHealth disparities affecting lesbian, gay, bisexual, transgender and queer (LGBTQ) populations have been reported in many countries. For Singapore, no large quantitative studies on mental health and well-being in the local LGBTQ community have been published. The authors conducted a community-based survey (National LGBT Census Singapore, 2013; NLCS2013) that covered a comprehensive set of …					Yang, Peter/IAM-7620-2023	Lee, Mathia/0000-0003-1169-1532													2040-7149	2040-7157				JUN 19	2023	42	5
J	Yoon, JH; Kang, MY				Yoon, Jin-Ha; Kang, Mo-Yeol			The crossover effect of spouses' long working hours on depressive symptoms and suicidal ideation	INDUSTRIAL HEALTH												To examine the association between spouses' weekly working hours (SWWH) and psychological symptoms such as depressive symptom and suicidal ideation. We used data from the fourth and fifth Korean National Health and Nutrition Examination Survey (2007-2012). We collected information about general characteristics, depressive symptoms, suicidal ideation, and working hours. After inclusion and exclusi…						Yoon, Jin-Ha/0000-0003-4198-2955													0019-8366	1880-8026				SEP	2016	54	5
J	Lloyd, C				Lloyd, C			Risk factors for problem drug use: identifying vulnerable groups	DRUGS-EDUCATION PREVENTION AND POLICY												There has been a growing intel cst in the risk factors associated with the onset of problem drug use-as distinct from the onset of experimental use. This paper reviews research that has focused on these factors. The literature is divided into retrospective studies of problem users and prospective, longitudinal studies of young people. Risk factors include having parents or siblings with problem d…					McCarthy, Jodie/B-5760-2012														0968-7637					NOV	1998	5	3
J	Koesling, D; Bozzaro, C				Koesling, D.; Bozzaro, C.			Chronic pain patients' need for recognition and their current struggle	MEDICINE HEALTH CARE AND PHILOSOPHY												Chronic pain patients often miss receiving acknowledgement for the multidimensional struggles they face with their specific conditions. People suffering from chronic pain experience a type of invisibility that is also borne by other chronically ill people and their respective medical conditions. However, chronic pain patients face both passive and active exclusion from social participation in act…					Koesling, Dominik/GQA-7575-2022	Koesling, Dominik/0000-0002-7640-6467													1386-7423	1572-8633				DEC	2021	24	4
J	Dalal, K; Yasmin, M; Dahlqvist, H; Klein, GO				Dalal, Koustuv; Yasmin, Masuma; Dahlqvist, Helene; Klein, Gunnar O.			Do electronic and economic empowerment protect women from intimate partner violence (IPV) in India?	BMC WOMENS HEALTH												Background: Intimate partner violence (IPV) is a major public health problem. Electronic empowerment has several positive impacts on health. No study has examined whether electronic empowerment prevents intimate partner violence. Economic empowerment has positive and negative effects on IPV victimization. The current study was conducted to investigate whether economic and electronic empowerment o…					Dalal, Koustuv/O-6737-2017	Dalal, Koustuv/0000-0001-7393-796X														1472-6874				DEC 9	2022	22	1
J	Meltzer-Brody, S; Larsen, JT; Petersen, L; Guintivano, J; Di Florio, A; Miller, WC; Sullivan, PF; Munk-Olsen, T				Meltzer-Brody, S.; Larsen, J. T.; Petersen, L.; Guintivano, J.; Di Florio, A.; Miller, W. C.; Sullivan, P. F.; Munk-Olsen, T.			Adverse life events increase risk for postpartum psychiatric episodes: A population-based epidemiologic study	DEPRESSION AND ANXIETY												Background: Trauma histories may increase risk of perinatal psychiatric episodes. We designed an epidemiological population-based cohort study to explore if adverse childhood experiences (ACE) in girls increases risk of later postpartum psychiatric episodes. Methods: Using Danish registers, we identified women born in Denmark between January 1980 and December 1998 (129,439 childbirths). Exposure …					Meltzer-Brody, Samantha/KHC-5206-2024; Miller, William C/H-4800-2014; Munk-olsen, Trine/AAS-3546-2021; Meltzer-Brody, Samantha/J-6926-2019; Meltzer-Brody, Samantha/Q-5026-2018	Miller, William C/0000-0002-1934-7827; Munk-olsen, Trine/0000-0002-0786-7147; Larsen, Janne Tidselbak/0000-0002-0385-1017; Meltzer-Brody, Samantha/0000-0002-8509-408X; Petersen, Liselotte Vogdrup/0000-0002-0479-5379													1091-4269	1520-6394				FEB	2018	35	2
J	Mclaren, H; Taylor, R; Patmisari, E; Mclaren, C; Jones, M; Hamiduzzaman, M				Mclaren, Helen; Taylor, Renee; Patmisari, Emi; Mclaren, Carla; Jones, Michelle; Hamiduzzaman, Mohammad			Community Cultural Wealth among a South Australian Muslim Population: A Reflective Evaluation of Strengthening Family Health and Wellbeing	RELIGIONS												Muslims living in non-Muslim countries may experience marginality, which has associations with exclusion, poor socio-emotional health, higher rates of family violence, and poor quality of life. Faith-based strategies have the potential to bridge the gaps and improve the outcomes for these communities. We undertook a reflective evaluation of the individual and group interventions of a Muslim start…						Patmisari, Emi/0000-0003-2108-8411; Jones, Michelle/0000-0002-6694-4288; McLaren, Helen/0000-0002-1959-8319; Hamiduzzaman, Mohammad/0000-0001-6027-1564														2077-1444				MAR	2024	15	3
J	Honnef, F; da Costa, MC; Arboit, J; da Silva, EB; Marques, KA				Honnef, Fernanda; da Costa, Marta Cocco; Arboit, Jaqueline; da Silva, Ethel Bastos; Marques, Karoline Ardenghi			Social representations of domestic violence against women and men in the rural settings	ACTA PAULISTA DE ENFERMAGEM												Objective: To understand the social representations of domestic violence in rural settings, from the perspective of women and men living within these contexts. Methods: A qualitative, exploratory, descriptive study, from the Social Representations theoretical-methodological perspective. The scenario was composed of two small municipalities in the state of Rio Grande do Sul, in which more than hal…																			0103-2100	1982-0194				JUL-AUG	2017	30	4
J	Rose, SMSF; Eslinger, JG; Zimmerman, L; Scaccia, J; Lai, BS; Lewis, C; Alisic, E				Rose, Sophia Miryam Schussler-Fiorenza; Eslinger, Jessica G.; Zimmerman, Lindsey; Scaccia, Jamie; Lai, Betty S.; Lewis, Catrin; Alisic, Eva			Adverse Childhood Experiences, Support, and the Perception of Ability to Work in Adults with Disability	PLOS ONE												Objective To examine the impact of adverse childhood experiences (ACEs) and support on self-reported work inability of adults reporting disability. Participants Adults (ages 18-64) who participated in the Behavioral Risk Factor Surveillance System in 2009 or 2010 and who reported having a disability (n = 13,009). Design and Main Outcome Measures The study used a retrospective cohort design with w…					Schüssler-Fiorenza Rose, Sophia Miryam/IRZ-0657-2023	Schüssler-Fiorenza Rose, Sophia Miryam/0000-0002-6311-6671; Alisic, Eva/0000-0002-7225-606X													1932-6203					JUL 5	2016	11	7
J	da Silva, MCD; Paz, EPA				Dias da Silva, Maria Cristina; Araujo Paz, Elisabete Pimenta			Nursing care experiences with Hansen's disease patients: contributions from hermeneutics	ACTA PAULISTA DE ENFERMAGEM												Objective: To analyze the experience of caring for Hansen's disease patients in the practice of nurses in the city of Rio de Janeiro. Methods: Qualitative study based on philosophical hermeneutics conducted in the programmatic areas of health in the city of Rio de Janeiro, which presented high or medium rates of Hansen's disease detection in 2014. Services with the following profiles were selecte…																			0103-2100	1982-0194				JUL-AUG	2017	30	4
J	Camille, LT; Christine, R; Elise, E; Charles, MK; Marion, T; Cyril, T				Camille, Louise Tarquinio; Christine, Rotonda; Elise, Eby; Charles, Martin-Krumm; Marion, Trousselard; Cyril, Tarquinio			Psychometric validation of the French version of the adverse childhood experiences international questionnaire (ACE-IQ)	CHILDREN AND YOUTH SERVICES REVIEW												Objective: Since Dr. Vincent Felitti conducted his seminal work on adverse childhood experiences (ACEs) in the 1980 ' s, a large body of literature has emerged concerning the relation between early life adversity and physical and psychological health outcomes in adulthood. The objective of this study was to assess the psychometric properties of the French version of the Adverse Childhood Experien…																			0190-7409	1873-7765				JUL	2023	150
J	Ali, R; Sohail, R				Ali, Rabia; Sohail, Rabia			Hegemonic masculinity: representation of women surgeons in leadership positions in Pakistan	LEADERSHIP IN HEALTH SERVICES												Purpose Surgery is predominantly a masculine profession worldwide and has largely excluded women in leadership positions. This paper aims to examine the representation of women surgeons in leadership positions in Pakistan. Design/methodology/approach Data were drawn from larger qualitative research examining the experiences of women surgeons in Pakistani hospitals. The data comprises in-depth int…					Ali, Rabia/ACK-6751-2022	Ali, Rabia/0000-0001-6386-8200													1751-1879	1751-1887				JUN 28	2022	35	3
J	DENGLER, R; RUSHTON, L; ROBERTS, HR; MAGOWAN, R				DENGLER, R; RUSHTON, L; ROBERTS, HR; MAGOWAN, R			RESULTS FROM A LIFE-STYLE SURVEY - TRENT HEALTH	HEALTH EDUCATION RESEARCH												The objective of this work was to examine the efficiency of a postal survey in generating data relevant to Trent Regional Health Authority's need for baseline measures as indicators for health promotion, as specified in its strategy for health promotion. A representative sample, by District, was identified using Family Health Service Authority registers as the sampling frame, stratified by age (1…																			0268-1153					SEP	1994	9	3
J	Arnon, S; Klomek, AB; Visoki, E; Moore, TM; Argabright, ST; DiDomenico, GE; Benton, TD; Barzilay, R				Arnon, Shay; Klomek, Anat Brunstein; Visoki, Elina; Moore, Tyler M.; Argabright, Stirling T.; DiDomenico, Grace E.; Benton, Tami D.; Barzilay, Ran			Association of Cyberbullying Experiences and Perpetration With Suicidality in Early Adolescence	JAMA NETWORK OPEN												IMPORTANCE Adolescent suicidality (ie, suicidal ideation or attempts) is a major public health concern. Cyberbullying experiences and perpetration have become increasingly prevalent and are associated with mental health burden, but their roles as independent suicidality risk factors remain unclear. Data are needed to clarify their contribution to teen suicidality to inform suicide prevention effo…					Barzilay, Ran/AAW-3557-2020	Barzilay, Ran/0000-0002-3247-2331; Argabright, Stirling/0000-0002-6489-6024													2574-3805					JUN 27	2022	5	6
J	Bonyani, M; Ostadhashemi, L; Arashi, M; Gravandi, FA				Bonyani, Maryam; Ostadhashemi, Leila; Arashi, Maliheh; Gravandi, Fardin Alipour			Exploring the Challenges of Families With Mentally Retarded Children in Care Centers Under the Supervision of the Welfare Organization of Tehran in the COVID-19 Pandemic Conditions: A Qualitative Study	ARCHIVES OF REHABILITATION												Objective Families with mentally-retarded children need more support than other families in overcoming crises and achieving social adjustment. So, it seems necessary to pay special attention to these families durinzg the COVID-19 pandemic and identify their experiences and challenges to provide more support for this vulnerable group. Therefore, the present study was carried out in care centers un…					of Rehabilitation, Archives/AAY-7903-2021														2538-6247						2023	23	4
J	Robles, R; Fresán, A; Vega-Ramírez, H; Cruz-Islas, J; Rodríguez-Pérez, V; Domínguez-Martínez, T; Reed, GM				Robles, Rebeca; Fresan, Ana; Vega-Ramirez, Hamid; Cruz-Islas, Jeremy; Rodriguez-Perez, Victor; Dominguez-Martinez, Tecelli; Reed, Geoffrey M.			Removing transgender identity from the classification of mental disorders: a Mexican field study for ICD-11	LANCET PSYCHIATRY												Background The conceptualisation of transgender identity as a mental disorder has contributed to precarious legal status, human rights violations, and barriers to appropriate health care among transgender people. The proposed reconceptualisation of categories related to transgender identity in WHO's forthcoming International Classification of Diseases (ICD)-11 removes categories related to transg…					Vega, Edgardo/GQR-1311-2022; Robles, Rebeca/GOV-6128-2022; Fresan, Ana/AAR-1908-2021; Garcia, Rebeca/GRJ-1228-2022	Robles, Rebeca/0000-0001-5958-7393; Rodriguez, Victor/0000-0001-6615-8482; Dominguez, Tecelli/0000-0003-4369-8288; Vega-Ramirez, Hamid/0000-0003-0390-9992; Fresan, Ana/0000-0001-9160-6988													2215-0374					SEP	2016	3	9
J	Krishnamoorthy, P; Alyaarubi, S; Abish, S; Gale, M; Albuquerque, P; Jabado, N				Krishnamoorthy, Preetha; Alyaarubi, Saif; Abish, Sharon; Gale, Marie; Albuquerque, Pedro; Jabado, Nada			Primary hyperparathyroidism mimicking vaso-occlusive crises in sickle cell disease	PEDIATRICS												We report a case of bone pain associated with primary hyperparathyroidism in a patient with sickle cell disease. A 17-year-old girl with sickle cell disease ( SS phenotype) was seen for bilateral knee and back pain. She had had recurrent severe vaso-occlusive crises and acute chest syndrome in the course of her disease. In the last 2 years, she had frequent visits to the emergency department for …					Al-Yaarubi, Saif/O-7957-2018; Jabado, Nada/AAN-4026-2020	Al-Yaarubi, Saif/0000-0003-0228-1304;													0031-4005					AUG	2006	118	2
[truncated: 22 more columns]
