# Supplementary material for: The relationship between workplace bullying and family functioning: A systematic review
Source: PLoS One. 2024 Sep 17;19(9):e0310300. doi: 10.1371/journal.pone.0310300 (PMC11407676; doi:10.1371/journal.pone.0310300)
Supplement: S2 File — (ZIP) [file pone.0310300.s005.zip › S5-File-Search Results from Four Databases/Search results from Scopus Databases (359).csv]

Author	Author full names	ID	Title	Year	Source								DOI	Link	Abstract		Type				EID
Mitchell R.H.B.; Ani C.; Cyr C.; Irvine J.; Joffe A.R.; Skinner R.; Wong S.; Stang A.S.; Laffin M.; Korczak D.J.	Mitchell, Rachel HB (55448692900); Ani, Cornelius (6602548260); Cyr, Claude (7003816690); Irvine, James (7101655584); Joffe, Ari R (55382763900); Skinner, Robin (26538737500); Wong, Sam (55357356300); Stang, Antonia S (15056978100); Laffin, Melanie (57286825200); Korczak, Daphne J (10439676300)	55448692900; 6602548260; 7003816690; 7101655584; 55382763900; 26538737500; 55357356300; 15056978100; 57286825200; 10439676300	Near-Fatal Self-Harm Among Canadian Adolescents	2022	Canadian Journal of Psychiatry	67	8		598	607	9	3	10.1177/07067437211058602	https://www.scopus.com/inward/record.uri?eid=2-s2.0-85120647960&doi=10.1177%2f07067437211058602&partnerID=40&md5=67681e82f94820d69ba660c4e4196f19	Objective: To evaluate the clinical features of Canadian adolescents admitted to the intensive care unit (ICU) for medically serious self-harm. Methods: 2700 Canadian paediatricians were surveyed monthly over two years (January 2017 to December 2018) through the Canadian Paediatric Surveillance Program to ascertain data from eligible cases. Results: Ninety-three cases (73 female; age 15.2 ± 1.5) …	Adolescent; Aged; Alberta; Child; Drug Overdose; Female; Humans; Male; Mental Disorders; Mental Health Services; Self-Injurious Behavior; Suicide, Attempted; antidote; psychotropic agent; abuse; academic failure; adolescent; Alberta; anxiety disorder; Article; automutilation; British Columbia; bullying; Canadian; child; child psychiatry; clinical feature; cyberbullying; death; depression; dialysi…	Article	Final	All Open Access; Green Open Access; Hybrid Gold Open Access	Scopus	2-s2.0-85120647960
Sulistiowati N.M.D.; Keliat B.A.; Ismail R.I.; Besral; Triana I.K.D.L.	Sulistiowati, Ni Made Dian (57208327455); Keliat, Budi Anna (59018363400); Ismail, Raden Irawati (55996895500); Besral (23972174200); Triana, I Ketut Dian Lanang (58245674600)	57208327455; 59018363400; 55996895500; 23972174200; 58245674600	The effectiveness of mental health nursing promotive and preventive model on protective factors, risk factors and adolescents’ mental health	2023	Pediatria Medica e Chirurgica	45	S1	317				0	10.4081/pmc.2023.317	https://www.scopus.com/inward/record.uri?eid=2-s2.0-85150978925&doi=10.4081%2fpmc.2023.317&partnerID=40&md5=c8a487c10b861a7717366aedef00294d	Adolescents are at risk in experiencing mental health problems if the risk factors owned are more than the protective factors. This study aims to identify the effectiveness of Mental Health nursing promotive and preventive models on protective factors, risk factors and Adolescents’ Mental Health. This research was with quasi-experiment, design employed randomization control group pre and post-tes…	Adolescent; Humans; Mental Health; Protective Factors; Psychiatric Nursing; Risk Factors; Surveys and Questionnaires; adolescent; Article; basic needs; behavior; behavioral addiction; bullying; Bullying Questionnaire; burnout; child; clinical effectiveness; construct validity; controlled study; coping behavior; Depression, Anxiety and Stress Scale-21; emotional stability; emotional stress; emotio…	Article	Final	All Open Access; Gold Open Access	Scopus	2-s2.0-85150978925
Quade M.J.; Wan M.; Carlson D.S.; Kacmar K.M.; Greenbaum R.L.	Quade, Matthew J. (37077910500); Wan, Maggie (57210400888); Carlson, Dawn S. (7403297495); Kacmar, K. Michele (7003567557); Greenbaum, Rebecca L. (24343584000)	37077910500; 57210400888; 7403297495; 7003567557; 24343584000	Beyond the Bottom Line: Don’t Forget to Consider the Role of the Family	2021	Journal of Management							23	10.1177/01492063211030546	https://www.scopus.com/inward/record.uri?eid=2-s2.0-85110978925&doi=10.1177%2f01492063211030546&partnerID=40&md5=c5dfbeb1a1a3b7f96814f74c98ae5320	Our work investigates the influence of supervisor bottom-line mentality (SBLM) (i.e., a one-dimensional focus on bottom-line outcomes to the exclusion of other organizational priorities) on employees’ organizational commitment via the work-family interface as well as the crossover effects of SBLM on the organizational commitment of the employees’ spouse. More specifically, we examined how SBLM co…		Article	Article in press		Scopus	2-s2.0-85110978925
Ye Y.; Zhu H.; Chen Y.; Kwan H.K.; Lyu Y.	Ye, Yijiao (57194193212); Zhu, Hong (55717910800); Chen, Yuanyi (35209787900); Kwan, Ho Kwong (27867787900); Lyu, Yijing (57014714000)	57194193212; 55717910800; 35209787900; 27867787900; 57014714000	Family ostracism and proactive customer service performance: An explanation from conservation of resources theory	2021	Asia Pacific Journal of Management	38	2		645	667	22	32	10.1007/s10490-019-09677-x	https://www.scopus.com/inward/record.uri?eid=2-s2.0-85069210058&doi=10.1007%2fs10490-019-09677-x&partnerID=40&md5=29df9ee14db50b3c325dda3903fefd57	Despite the burgeoning interest in work-family conflict, little is known about how family stressors influences employees’ attitudes and behaviors in the workplace. This study focused on family ostracism and investigated its impact on employees’ proactive customer service performance (PCSP). Drawing on conservation of resources (COR) theory, this study further examined the mediating role of emotio…		Article	Final		Scopus	2-s2.0-85069210058
da Silva F.V.; Jales R.D.; Pereira I.L.; de Almeida L.R.; Nogueira J.A.; de Almeida S.A.	da Silva, Francisca Vilena (57222670511); Jales, Renata Dantas (57222670759); Pereira, Ivoneide Lucena (57222668011); de Almeida, Luana Rodrigues (57203959297); Nogueira, Jordana de Almeida (27267810100); de Almeida, Sandra Aparecida (27267504200)	57222670511; 57222670759; 57222668011; 57203959297; 27267810100; 27267504200	Childhood transgenderity under the perspective of elementary school teachers; [A transgeneridade infantil sob a ótica de professores de ensino fundamental]	2021	Revista Latino-Americana de Enfermagem	29		e3459				2	10.1590/1518-8345.3792.3459	https://www.scopus.com/inward/record.uri?eid=2-s2.0-85109409930&doi=10.1590%2f1518-8345.3792.3459&partnerID=40&md5=c5c371e3b96b49b44ae0246b3914a107	Objective: to analyze teachers’ conceptions about transgenderity in childhood and to identify the possibilities and limits of working with these children in the school context. Method: a qualitative research study, carried out with 23 teachers from two municipal elementary schools. Semi-structured interviews were used to produce empirical material. As an analytical resource, the content analysis …	Child; Female; Gender Identity; Humans; Male; Qualitative Research; School Teachers; Schools; Students; child; female; gender identity; human; male; qualitative research; school; school teacher; student	Article	Final	All Open Access; Gold Open Access; Green Open Access	Scopus	2-s2.0-85109409930
Stewart J.; Forth A.; Beaudette J.	Stewart, Jayme (57559003800); Forth, Adelle (6603538928); Beaudette, Janelle (56891406400)	57559003800; 6603538928; 56891406400	Working With a Psychopath: Is There Light at the End of the Tunnel?	2022	International Journal of Offender Therapy and Comparative Criminology	66	15		1726	1751	25	3	10.1177/0306624X211058957	https://www.scopus.com/inward/record.uri?eid=2-s2.0-85119469844&doi=10.1177%2f0306624X211058957&partnerID=40&md5=d7af0c6166efe46d33e3f720c9bcd3c7	Having a supervisor with psychopathic characteristics is related to being bullied, poorer job satisfaction, work/family life conflict, financial instability, and distress. To date, all research on corporate psychopathy victims considers how they are negatively impacted rather than potential positive outcomes. In response, this study examined how working with a psychopath impacts posttraumatic gro…	Adaptation, Psychological; Bullying; Family Relations; Humans; Job Satisfaction; Stress Disorders, Post-Traumatic; Surveys and Questionnaires; bullying; coping behavior; family relation; human; job satisfaction; posttraumatic stress disorder; psychology; questionnaire	Article	Final	All Open Access; Green Open Access; Hybrid Gold Open Access	Scopus	2-s2.0-85119469844
Ju L.; Zhao W.; Wu C.; Li H.; Ning X.	Ju, Lei (57219108117); Zhao, Wanyu (57219110743); Wu, Chunlin (56674871700); Li, Haofan (57219111567); Ning, Xin (55424136400)	57219108117; 57219110743; 56674871700; 57219111567; 55424136400	Abusive supervisors and employee work-to-family conflict in Chinese construction projects: how does family support help?	2020	Construction Management and Economics	38	12		1158	1178	20	21	10.1080/01446193.2020.1817962	https://www.scopus.com/inward/record.uri?eid=2-s2.0-85091266771&doi=10.1080%2f01446193.2020.1817962&partnerID=40&md5=664faeccf1ece4186a6555488f0747ce	Work to family conflict (WFC) experienced by employees working in the construction industry has received significant attention from researchers. However, workplace bullying and incivility are rarely considered in relation to WFC, and even more rarely in the context of Chinese construction. Consequently, this study aims to examine how abusive supervisors can influence WFC for employees. Through tw…	China; Construction industry; Construction projects; Construction workers; Psychological distress; Well being; Work pressures; Workplace bullying; construction; employment; psychology; workplace; Supervisory personnel	Article	Final		Scopus	2-s2.0-85091266771
Dreher A.; Yusuf R.; Ashraf H.; Ahmed S.A.K.S.; Gao W.; Strümpell C.; Loerbroks A.	Dreher, Annegret (57214506816); Yusuf, Rita (56672605800); Ashraf, Hasan (15055271200); Ahmed, Syed A. K. Shifat (57895185200); Gao, Wei (56658934900); Strümpell, Christian (26039583100); Loerbroks, Adrian (23980583600)	57214506816; 56672605800; 15055271200; 57895185200; 56658934900; 26039583100; 23980583600	Workplace stressors and their association with hair cortisol concentrations among ready-made garment workers in Bangladesh: A cross-sectional study	2023	Journal of Occupational Health	65	1	e12426				0	10.1002/1348-9585.12426	https://www.scopus.com/inward/record.uri?eid=2-s2.0-85172206848&doi=10.1002%2f1348-9585.12426&partnerID=40&md5=46fa32dc0b66e1815b3eb49392ce68da	Objectives: Psychosocial working conditions of ready-made garment (RMG) workers have been associated with poorer self-reported health outcomes. However, no such research has been done with respect to physiological markers that are considered to reflect stress. We consequently aimed to investigate associations of psychosocial working conditions with such a marker, that is, hair cortisol, among RMG…	Adult; Bangladesh; Child; Chromatography, Liquid; Clothing; Cross-Sectional Studies; Female; Hair; Humans; Hydrocortisone; Male; Stress, Psychological; Tandem Mass Spectrometry; Workplace; hydrocortisone; adult; Bangladesh; chemistry; child; cross-sectional study; female; hair; human; liquid chromatography; male; mental stress; psychology; tandem mass spectrometry; workplace	Article	Final	All Open Access; Gold Open Access; Green Open Access	Scopus	2-s2.0-85172206848
Diong S.J.J.; Jashnani A.; Drake A.W.; Bee C.; Findeisen F.; Dollinger G.; Wang F.; Rajpal A.; Strop P.; Lee P.S.	Diong, S.J.J. (57567841900); Jashnani, Aarti (56460297500); Drake, Andrew W. (7103355391); Bee, Christine (55203245500); Findeisen, Felix (58564951700); Dollinger, Gavin (57212565007); Wang, Feng (57204624852); Rajpal, Arvind (6701455917); Strop, Pavel (7006903830); Lee, Peter S. (55246766200)	57567841900; 56460297500; 7103355391; 55203245500; 58564951700; 57212565007; 57204624852; 6701455917; 7006903830; 55246766200	Biophysical characterization of PVR family interactions and therapeutic antibody recognition to TIGIT	2023	mAbs	15	1	2253788				1	10.1080/19420862.2023.2253788	https://www.scopus.com/inward/record.uri?eid=2-s2.0-85169998756&doi=10.1080%2f19420862.2023.2253788&partnerID=40&md5=5a6a113a3ca2c9c30a549295252c9678	The clinical successes of immune checkpoint blockade have invigorated efforts to activate T cell-mediated responses against cancer. Targeting members of the PVR family, consisting of inhibitory receptors TIGIT, CD96, and CD112R, has been an active area of clinical investigation. In this study, the binding interactions and molecular assemblies of the PVR family receptors and ligands have been asse…	Antibodies, Monoclonal; Humans; Ligands; Neoplasms; Receptors, Immunologic; T-Lymphocytes; antibody; CD96 antigen; chimeric antigen receptor; cytotoxic T lymphocyte antigen 4; domvanalimab; epitope; kifunensine; monoclonal antibody; monomer; nectin 2; nivolumab; osteonectin; programmed death 1 receptor; T cell immunoreceptor with immunoglobulin G and ITIM domain; tiragolumab; unclassified drug; i…	Article	Final	All Open Access; Gold Open Access; Green Open Access	Scopus	2-s2.0-85169998756
Zhang H.; Zhou H.; Cao R.	Zhang, Huiping (36703441800); Zhou, Huazhen (57202681697); Cao, Ruixin (51260969700)	36703441800; 57202681697; 51260969700	Bullying Victimization Among Left-Behind Children in Rural China: Prevalence and Associated Risk Factors	2021	Journal of Interpersonal Violence	36	15-16		NP8414	NP8430	16	41	10.1177/0886260519843287	https://www.scopus.com/inward/record.uri?eid=2-s2.0-85064672820&doi=10.1177%2f0886260519843287&partnerID=40&md5=0d78fe5de341a730b84d65bc01da7808	Bullying victimization among Chinese school-aged children has recently been recognized as a serious problem. However, studies on the prevalence and correlates of bullying victimization among left-behind children—whose parents live and work in urban areas while they remain at home in a rural area—have fallen far behind. We conducted a study based on one representative sample of 742 left-behind chi…	Bullying; Child; China; Crime Victims; Humans; Peer Group; Prevalence; Risk Factors; article; bullying; child; China; domestic violence; female; human; human tissue; juvenile; major clinical study; male; prevalence; risk factor; China; crime victim; epidemiology; peer group; prevalence; risk factor	Article	Final		Scopus	2-s2.0-85064672820
Reininghaus U.; Daemen M.; Postma M.R.; Schick A.; Hoes-Van Der Meulen I.; Volbragt N.; Nieman D.; Delespaul P.; De Haan L.; Van Der Pluijm M.; Breedvelt J.J.F.; Van Der Gaag M.; Lindauer R.; Boehnke J.R.; Viechtbauer W.; Van Den Berg D.; Bockting C.; Van Amelsvoort T.	Reininghaus, Ulrich (35796165100); Daemen, Maud (57226691333); Postma, Mary Rose (57211691460); Schick, Anita (55520644500); Hoes-Van Der Meulen, Iris (57262983100); Volbragt, Nele (58786977000); Nieman, Dorien (7102429077); Delespaul, Philippe (7003439610); De Haan, Lieuwe (7005592387); Van Der Pluijm, Marieke (57204774119); Breedvelt, Josefien Johanna Froukje (56331785000); Van Der Gaag, Mark (…	35796165100; 57226691333; 57211691460; 55520644500; 57262983100; 58786977000; 7102429077; 7003439610; 7005592387; 57204774119; 56331785000; 57211064266; 57190078383; 36957299000; 8920585400; 54384164400; 8921403800; 6701774874	Transdiagnostic Ecological Momentary Intervention for Improving Self-Esteem in Youth Exposed to Childhood Adversity: The SELFIE Randomized Clinical Trial	2024	JAMA Psychiatry	81	3		227	239	12	2	10.1001/jamapsychiatry.2023.4590	https://www.scopus.com/inward/record.uri?eid=2-s2.0-85181012989&doi=10.1001%2fjamapsychiatry.2023.4590&partnerID=40&md5=2f95b6415518efc192c9e63392ff708c	Importance: Targeting low self-esteem in youth exposed to childhood adversity is a promising strategy for preventing adult mental disorders. Ecological momentary interventions (EMIs) allow for the delivery of youth-friendly, adaptive interventions for improving self-esteem, but robust trial-based evidence is pending. Objective: To examine the efficacy of SELFIE, a novel transdiagnostic, blended E…	Adolescent; Adult; Adverse Childhood Experiences; Female; Humans; Personality Disorders; Quality of Life; Treatment Outcome; Young Adult; adult; Article; bullying; child neglect; childhood adversity; confidence interval; controlled study; ecological momentary assessment; effect size; emotional abuse; family conflict; female; follow up; human; intention to treat analysis; major clinical study; mal…	Article	Final	All Open Access; Hybrid Gold Open Access	Scopus	2-s2.0-85181012989
Gori A.; Topino E.; Russo S.; Griffiths M.D.	Gori, Alessio (25936190500); Topino, Eleonora (57215923551); Russo, Sara (57217391496); Griffiths, Mark D. (7201549643)	25936190500; 57215923551; 57217391496; 7201549643	Pilot Study on Childhood Trauma and Love Addiction: Exploring the Mediation of Unbalanced Family Functioning	2024	Psychological Trauma: Theory, Research, Practice, and Policy							0	10.1037/tra0001669	https://www.scopus.com/inward/record.uri?eid=2-s2.0-85189155099&doi=10.1037%2ftra0001669&partnerID=40&md5=26fb79d487b9e9b83c0f68bd4d35a273	Objective: The general aim of the present study was the exploration of the relationships between childhood trauma subdimensions (physical abuse, emotional abuse, sexual abuse, physical neglect, and emotional neglect), unbalanced family functioning patterns (disengaged, enmeshed, rigid, and chaotic), and love addiction. Method: A sample of 910 individuals (76.6% female; Mage =30 years, SD= 10.55) …		Article	Article in press		Scopus	2-s2.0-85189155099
Sevimli S.; Sevimli B.S.	Sevimli, Sukran (56103510000); Sevimli, Barış Sarp (57336404900)	56103510000; 57336404900	Challenges and ethical issues related to COVID-19 contact tracing teams in turkey	2021	Journal of Multidisciplinary Healthcare	14			3151	3159	8	1	10.2147/JMDH.S327302	https://www.scopus.com/inward/record.uri?eid=2-s2.0-85119007167&doi=10.2147%2fJMDH.S327302&partnerID=40&md5=75a4c857cb616d54eec3358b7292fdd6	Objective: The purpose of this study was to determine and evaluate the challenges and ethical issues faced by COVID-19 filiation (contact tracing) teams and report the experiences of team members. Methods: This is a descriptive study conducted to evaluate the performance of contact tracing field teams established by the Ministry of Health to identify, refer, and follow-up persons who tested posit…	Article; communication skill; contact examination; coronavirus disease 2019; descriptive research; family conflict; fear; follow up; harassment; health belief; human; infection prevention; medical ethics; mobile application; pandemic; qualitative research; respect; responsibility; risk benefit analysis; risk reduction; social stigma; social support; solidarity; threat; trust; Turkey (republic)	Article	Final	All Open Access; Gold Open Access; Green Open Access	Scopus	2-s2.0-85119007167
Lazarevic V.; Crovetto F.; Shapiro A.F.; Nguyen S.	Lazarevic, Vanja (36010702400); Crovetto, Flavia (57204122679); Shapiro, Alyson F. (7403333340); Nguyen, Stephanie (57217314141)	36010702400; 57204122679; 7403333340; 57217314141	Family dynamics moderate the impact of discrimination on wellbeing for Latino young adults.	2021	Cultural Diversity and Ethnic Minority Psychology	27	2		214	226	12	10	10.1037/cdp0000344	https://www.scopus.com/inward/record.uri?eid=2-s2.0-85087069449&doi=10.1037%2fcdp0000344&partnerID=40&md5=dbb161c8400636393a81643df8b546ef	Objectives: This study examined family dynamics as a moderator of the association between discrimination and both depression and life satisfaction for Latino youth. Specifically, we hypothesized that discrimination would have a negative impact on depression and life satisfaction. We also hypothesized that negative family dynamics would compound the negative impact of discrimination, whereas posit…	Adolescent; Adult; Depression; Family Relations; Female; Hispanic Americans; Humans; Male; Young Adult; adult; Article; Center for Epidemiological Studies Depression Scale; clinical feature; clinical outcome; controlled study; depression; descriptive research; disease association; educational status; ethnicity; family conflict; family interaction; female; harassment; Hispanic; human; intimacy; li…	Article	Final		Scopus	2-s2.0-85087069449
Walker A.	Walker, Amy (57214221811)	57214221811	‘I don’t know where all the cutlery is’: exploring materiality and homemaking in post-separation families	2022	Social and Cultural Geography	23	2		210	226	16	7	10.1080/14649365.2019.1705995	https://www.scopus.com/inward/record.uri?eid=2-s2.0-85078427305&doi=10.1080%2f14649365.2019.1705995&partnerID=40&md5=7ed640565098eb019e3e4538b5973610	This paper explores the ways in which home is experienced by children within post-separation families, who spend time within more than one parental home. To do so it draws on semi-structured interviews with fifteen young adults looking back on their childhood experiences. It argues that for these young people, home is a complex achievement, created and constrained, in part, through emotional enco…	child care; cognition; cultural conflict; cultural identity; divorce; family structure; marriage	Article	Final		Scopus	2-s2.0-85078427305
Koesling D.; Bozzaro C.	Koesling, D. (57206480405); Bozzaro, C. (36173815800)	57206480405; 36173815800	Chronic pain patients’ need for recognition and their current struggle	2021	Medicine, Health Care and Philosophy	24	4		563	572	9	6	10.1007/s11019-021-10040-5	https://www.scopus.com/inward/record.uri?eid=2-s2.0-85118362287&doi=10.1007%2fs11019-021-10040-5&partnerID=40&md5=dc9422722d0e37323cfcdc6c9a34ef44	Chronic pain patients often miss receiving acknowledgement for the multidimensional struggles they face with their specific conditions. People suffering from chronic pain experience a type of invisibility that is also borne by other chronically ill people and their respective medical conditions. However, chronic pain patients face both passive and active exclusion from social participation in act…	Chronic Disease; Chronic Pain; Humans; Workplace; chronic disease; chronic pain; human; workplace	Article	Final	All Open Access; Green Open Access; Hybrid Gold Open Access	Scopus	2-s2.0-85118362287
Pluut H.; Ilies R.; Su R.; Weng Q.; Liang A.X.	Pluut, Helen (55562201800); Ilies, Remus (6602888748); Su, Runkun (57215610332); Weng, Qingxiong (35241521600); Liang, Alyssa X. (57449843600)	55562201800; 6602888748; 57215610332; 35241521600; 57449843600	How Social Stressors at Work Influence Marital Behaviors at Home: An Interpersonal Model of Work–Family Spillover	2022	Journal of Occupational Health Psychology	27	1		74	88	14	16	10.1037/ocp0000298	https://www.scopus.com/inward/record.uri?eid=2-s2.0-85124497686&doi=10.1037%2focp0000298&partnerID=40&md5=32b970b4e02a3e21f0dc85caf9bc2273	Drawing on conservation of resources and related theories, this study develops and tests an interpersonal model of work–family spillover. Our model specifies how social stressors at work (i.e., workplace incivility, abusive supervision, interpersonal conflict) result in the experience of a social-based form of work–family conflict, ultimately influencing marital behaviors at home, on a daily basi…	Burnout, Professional; Humans; Incivility; Interpersonal Relations; Spouses; Workplace; adult; Article; conflict; depersonalization; emotional stress; employee; family conflict; female; health survey; human; incivility; male; personal experience; professional burnout; social behavior; social stress; spouse; trust; burnout; human relation; incivility; workplace	Article	Final	All Open Access; Green Open Access	Scopus	2-s2.0-85124497686
Copson R.; Murphy A.M.; Cook L.; Neil E.; Sorensen P.	Copson, Ruth (57506738100); Murphy, Anne M (57210536597); Cook, Laura (57196481331); Neil, Elsbeth (16053449300); Sorensen, Pernille (56982458600)	57506738100; 57210536597; 57196481331; 16053449300; 56982458600	Relationship-based practice and digital technology in child and family social work: Learning from practice during the COVID-19 pandemic	2022	Developmental Child Welfare	4	1		3	19	16	12	10.1177/25161032221079325	https://www.scopus.com/inward/record.uri?eid=2-s2.0-85126585817&doi=10.1177%2f25161032221079325&partnerID=40&md5=245817f2faa36d2767fd7d2a1bcb814b	Vital services provided by social workers to children in care or on the edge of care were largely delivered “online” during the COVID-19 pandemic. This paper explores the potential impact of these changes on vulnerable children and their families. Relationship-based practice is integral to social work and the shift to digital communication during the COVID-19 pandemic has led to accelerated pract…		Article	Final	All Open Access; Green Open Access	Scopus	2-s2.0-85126585817
Rohita T.; Nursalam N.; Hadi M.; Efendi F.; Nurkholik D.; Hasanah I.	Rohita, Tita (57216397407); Nursalam, Nursalam (56660628500); Hadi, Muhammad (57203434528); Efendi, Ferry (55301269100); Nurkholik, Dedeng (58093098200); Hasanah, Idyatul (57216630467)	57216397407; 56660628500; 57203434528; 55301269100; 58093098200; 57216630467	Relationship quality of nursing work life and burnout among nurses: A systematic review; [Relación calidad de vida laboral de enfermería y burnout entre enfermeras: Una revisión sistemática]	2022	Gaceta Medica de Caracas	130			S1205	S1214	9	2	10.47307/GMC.2022.130.s5.46	https://www.scopus.com/inward/record.uri?eid=2-s2.0-85147520268&doi=10.47307%2fGMC.2022.130.s5.46&partnerID=40&md5=a9b30a838aef25c1f70e9601198468f1	Introduction: Nurses are professionals who are significantly at risk of experiencing burnout due to their high workload and work stress, most of which are caused by long-term patient interactions. One of the causes of burnout is the occurrence of work-family conflicts, which will cause a decreased quality of nursing work life. Moreover, this study intends to identify the relationship between the …		Article	Final	All Open Access; Hybrid Gold Open Access	Scopus	2-s2.0-85147520268
Lee M.J.; Ryu J.-H.; Lee J.	Lee, Mi Jin (55658028300); Ryu, Jeong-Hee (57719463500); Lee, Juyeon (57719757000)	55658028300; 57719463500; 57719757000	Psychological mistreatment by married children in Korea: using the contextual theory to explain mistreatment of aging parents and parents-in-law	2022	Journal of Elder Abuse and Neglect	34	3		174	197	23	0	10.1080/08946566.2022.2079039	https://www.scopus.com/inward/record.uri?eid=2-s2.0-85131084989&doi=10.1080%2f08946566.2022.2079039&partnerID=40&md5=a8dca93fd8fe379a6d096e0016d2bc5f	Guided by the contextual theory of elder mistreatment, this study examined the psychological mistreatment (PM) of aging parents and parents-in-law by their married children and compared the risk factors of PM. We used nationally representative data on the adverse experiences of Korean adults in 2017 (n=2,974). Results showed similarities and differences in the PM of aging parents and parents-in-l…	Aged; Aging; Elder Abuse; Family; Humans; Male; Parents; Republic of Korea; adult; aged; aging; article; child; daughter-in-law; emotional abuse; family relation; female; full time employment; human; Korea; Korean (people); major clinical study; male; married person; parent-in-law; perception; risk factor; temporary employment; theoretical study; aging; child parent relation; elder abuse; family;…	Article	Final		Scopus	2-s2.0-85131084989
Choudhary P.; Pandita D.; Kunte M.	Choudhary, Pooja (57771605200); Pandita, Deepika (57130751000); Kunte, Monica (57196417177)	57771605200; 57130751000; 57196417177	It doesn’t stop Here: workplace bullying and family incivility mediating role of psychological distress	2023	Current Psychology	42	35		30852	30862	10	2	10.1007/s12144-022-04116-5	https://www.scopus.com/inward/record.uri?eid=2-s2.0-85143670505&doi=10.1007%2fs12144-022-04116-5&partnerID=40&md5=b39163f2f26d827dd0e596571be5498e	Workplace Bullying affects employees in many ways, mentally, physically, and emotionally. The negative consequences of workplace bullying on employee behavior are investigated in this research, which tries to discover how anxiety and psychological stress play a significant role in family conflict. The paper is based on a systematic analysis of relevant literature on workplace bullying, anxiety, p…		Article	Final		Scopus	2-s2.0-85143670505
McDermott E.; Gabb J.; Eastham R.; Hanbury A.	McDermott, Elizabeth (57203080802); Gabb, Jacqui (56304595400); Eastham, Rachael (56919461400); Hanbury, Ali (56919429500)	57203080802; 56304595400; 56919461400; 56919429500	Family trouble: Heteronormativity, emotion work and queer youth mental health	2021	Health (United Kingdom)	25	2		177	195	18	20	10.1177/1363459319860572	https://www.scopus.com/inward/record.uri?eid=2-s2.0-85070393524&doi=10.1177%2f1363459319860572&partnerID=40&md5=08d0bca2f187e4248ee2187be8beb09f	Conflict with the family about sexual orientation and gender diversity is a key risk factor associated with poor mental health in youth populations. Findings presented here derive from a UK study that employed an interdisciplinary critical mental health approach that de-pathologised emotional distress and conceptualised families as social and affective units that are created through everyday prac…	Adolescent; Adult; Cross-Sectional Studies; Emotions; Family Conflict; Female; Humans; Interviews as Topic; Male; Mental Health; Qualitative Research; Sexual and Gender Minorities; Sexual Behavior; Social Marginalization; United Kingdom; Young Adult; adolescent; adult; article; case study; clinical article; emotional stress; emotionality; expectation; female; follow up; human; identity; interpers…	Article	Final	All Open Access; Green Open Access; Hybrid Gold Open Access	Scopus	2-s2.0-85070393524
Castro-Silva C.R.; Abdala C.A.	Castro-Silva, Carlos Roberto (57203000130); Abdala, Christiane Alves (58782903800)	57203000130; 58782903800	The ethical-political role of the Community Health Workers' job in a Vulnerable Territory: contributions of participatory research; [O papel ético-político do trabalho dos Agentes Comunitários de Saúde em um Território Vulnerável: contribuições da pesquisa participativa]	2023	Interamerican Journal of Psychology	57	3	e1684				0	10.30849/ripijp.v57i3.1684	https://www.scopus.com/inward/record.uri?eid=2-s2.0-85180687044&doi=10.30849%2fripijp.v57i3.1684&partnerID=40&md5=8d534a4805ded9491e32b99a98e3ba8b	The consolidation of the Brazilian Unified Health System (SUS) principles requires innovative interventions and strategies, highlighting the proposal of the Family Health Strategy (FHS) as reorganizer of the health system. Although it is important to emphasize the mediation position occupied by Community Health Workers (CHW), such a position must be problematized considering the sociohistorical a…		Article	Final		Scopus	2-s2.0-85180687044
Pastori B.G.; Colmanetti A.B.; de Azevedo Aguiar C.	Pastori, Beatriz Guerta (57767071000); Colmanetti, Andrei Biliato (57767071100); de Azevedo Aguiar, Claudia (57768524400)	57767071000; 57767071100; 57768524400	Perceptions of sex workers about the care received in the health care context	2022	Journal of Human Growth and Development	32	2		275	282	7	1	10.36311/jhgd.v32.10856	https://www.scopus.com/inward/record.uri?eid=2-s2.0-85132987487&doi=10.36311%2fjhgd.v32.10856&partnerID=40&md5=9ea08edf9492159deea95111aea1c371	Objective: sex workers are configured as a historically marginalized group for deviate of the moral and social behavior pattern dictated by conservative dogmas on which Brazil was built. Such exclusion is also expressed in public health policies, where the group is mentioned only in actions and programs aimed at sexually transmitted infections (STIs), which violates basic principles proposed by S…		Article	Final	All Open Access; Bronze Open Access	Scopus	2-s2.0-85132987487
Singkhorn O.; Apidechkul T.; Srichan P.; Mulikaburt T.; Kitchanapaibul S.; Udplong A.; Upala P.; Chomchoei C.; Yeemard F.; Tamornpark R.; Wongnuch P.	Singkhorn, Onnalin (57222465467); Apidechkul, Tawatchai (51060955500); Srichan, Peeradone (57204509671); Mulikaburt, Thanatchaporn (57224188337); Kitchanapaibul, Siwarak (57224189368); Udplong, Anusorn (57224198174); Upala, Panupong (57204488414); Chomchoei, Chalitar (57209575458); Yeemard, Fartima (57217190701); Tamornpark, Ratipark (57200724061); Wongnuch, Pilasinee (57194747025)	57222465467; 51060955500; 57204509671; 57224188337; 57224189368; 57224198174; 57204488414; 57209575458; 57217190701; 57200724061; 57194747025	Influences and patterns of intimate partner violence among married Akha and Lahu women in northern Thailand	2023	BMC Public Health	23	1	228				0	10.1186/s12889-023-15162-4	https://www.scopus.com/inward/record.uri?eid=2-s2.0-85147319298&doi=10.1186%2fs12889-023-15162-4&partnerID=40&md5=13b9acf9ffcdf80a3b7174bfc388f616	Background: Intimate partner violence (IPV) is a major global public health problem. Women are the principal victims of IPV, and some special populations have been particularly impacted. The Akha and Lahu women are vulnerable populations for IPV due to the modernization and changes of their culture and norms. This study aimed to understand premarriage factors related to IPV, including associated …	Adult; Child; Female; Humans; Intimate Partner Violence; Male; Middle Aged; Population Groups; Prevalence; Risk Factors; Sexual Partners; Substance-Related Disorders; Thailand; adult; article; child; education; emotional abuse; expectation; family relation; female; household economic status; human; human experiment; husband; major clinical study; male; married man; married woman; Myanmar; neglect…	Article	Final	All Open Access; Gold Open Access; Green Open Access	Scopus	2-s2.0-85147319298
Zeighami M.; Mangolian Shahrbabaki P.; Zakeri M.A.; Dehghan M.	Zeighami, Maryam (57217118627); Mangolian Shahrbabaki, Parvin (57200179335); Zakeri, Mohammad Ali (57210750770); Dehghan, Mahlagha (55634056800)	57217118627; 57200179335; 57210750770; 55634056800	Loss of Individual and Social Identity: Consequences of Sexual Harassment of Iranian Nurses in the Workplace	2021	Frontiers in Psychology	12		770859				8	10.3389/fpsyg.2021.770859	https://www.scopus.com/inward/record.uri?eid=2-s2.0-85120739689&doi=10.3389%2ffpsyg.2021.770859&partnerID=40&md5=c542710978a05813103d173492083fae	Background: Sexual harassment in the workplace is a common event with negative consequences for victims. Working conditions become unstable because of sexual harassment, and workplace insecurity causes psychological distress and physical problems, as well as a reduction in the quality of care. Therefore, the current study sought to investigate the effects of sexual harassment in the workplace on …		Article	Final	All Open Access; Gold Open Access; Green Open Access	Scopus	2-s2.0-85120739689
Kulik L.	Kulik, Liat (56262637600)	56262637600	Family-Work Conflict and Spousal Aggression: A Comparative Analysis Pre- and Peri- COVID-19 Pandemic	2023	Journal of Aggression, Maltreatment and Trauma	32	5		688	708	20	0	10.1080/10926771.2022.2112335	https://www.scopus.com/inward/record.uri?eid=2-s2.0-85136460850&doi=10.1080%2f10926771.2022.2112335&partnerID=40&md5=113380fa2653220429ffb0ff043d5c62	The main goal of the study was to examine the contribution of the family–work conflict to explaining spousal aggression from a comparative perspective: pre-COVID days versus the peri-COVID-19 pandemic period. The dimensions of aggression included spousal undermining and violent tactics for spousal conflict management as reflected in physical and verbal-emotional violence tactics. The family–work …	adult; aggression; aggression assessment; Article; comparative study; conceptual framework; conflict; conflict management; conflict tactics scale; controlled study; coronavirus disease 2019; emotional abuse; experience; family conflict; Family Work Conflict Questionnaire; father; female; frustration; human; Israeli; Jew; major clinical study; male; mediation analysis; mother; occupation and occup…	Article	Final		Scopus	2-s2.0-85136460850
Pillemer K.; Burnes D.; Hancock D.; Eckenrode J.; Rosen T.; Macneil A.; Lachs M.S.	Pillemer, Karl (7003860409); Burnes, David (23093076400); Hancock, David (57199499448); Eckenrode, John (6701482547); Rosen, Tony (23493733900); Macneil, Andie (57203121387); Lachs, Mark S (7004740680)	7003860409; 23093076400; 57199499448; 6701482547; 23493733900; 57203121387; 7004740680	Lack of Association of Elder Mistreatment With Mortality	2022	Journals of Gerontology - Series A Biological Sciences and Medical Sciences	77	8		1699	1705	6	2	10.1093/gerona/glab348	https://www.scopus.com/inward/record.uri?eid=2-s2.0-85136341207&doi=10.1093%2fgerona%2fglab348&partnerID=40&md5=abe0dbce5cc6bcba78967a25ef0c2858	Background: Prior research is limited and inconsistent on the degree to which elder mistreatment (EM) is associated with mortality. This study uses data from a 10-year, prospective, population-based study of EM to determine the adjusted effects of EM on older adult mortality, after controlling for other health and socioeconomic covariates. Methods: The New York State Elder Mistreatment Prevalence…	Aged; Cross-Sectional Studies; Elder Abuse; Family Relations; Humans; Prevalence; Prospective Studies; Risk Factors; Social Support; aged; article; controlled study; family relation; female; financial abuse; human; human tissue; major clinical study; male; mortality; mortality risk; neglect; New York; prevalence; prospective study; random sample; social support; telephone interview; victim; cross…	Article	Final	All Open Access; Green Open Access	Scopus	2-s2.0-85136341207
Selem K.M.; Shoukat M.H.; Shehata A.E.; Ahmad M.S.; Gursoy D.	Selem, Kareem M. (57437188700); Shoukat, Muhammad Haroon (57316333000); Shehata, Ali Elsayed (57437047800); Ahmad, Muhammad Shakil (46461025400); Gursoy, Dogan (6603436465)	57437188700; 57316333000; 57437047800; 46461025400; 6603436465	From workplace to home: consequences of supervisor bullying in the hospitality setting	2024	Evidence-based HRM							0	10.1108/EBHRM-10-2023-0309	https://www.scopus.com/inward/record.uri?eid=2-s2.0-85183625909&doi=10.1108%2fEBHRM-10-2023-0309&partnerID=40&md5=03c9c0212e0750ded987eb79080895ef	Purpose: This paper highlights the effects of supervisor bullying (SBL) on work–family conflict (WFC), employee voice behavior (EVB), working compulsively (WCO) and working excessively (WEX), as well as the effects of WFC, EVB and WEX on employees' sleeping problems. Design/methodology/approach: Data were gathered from 473 five-star hotel employees, and their responses were analyzed using AMOS v.…		Article	Article in press		Scopus	2-s2.0-85183625909
Dennerlein J.T.; Eyllon M.; Garverich S.; Weinstein D.; Manjourides J.; Vallas S.P.; Lincoln A.K.	Dennerlein, Jack T. (7003268401); Eyllon, Mara (57214319273); Garverich, Suzanne (55781468900); Weinstein, Daniel (57217090834); Manjourides, Justin (23480515000); Vallas, Steven P. (6603287906); Lincoln, Alisa K. (56240973800)	7003268401; 57214319273; 55781468900; 57217090834; 23480515000; 6603287906; 56240973800	Associations between work-related factors and psychological distress among construction workers	2021	Journal of Occupational and Environmental Medicine	63	12		1052	1057	5	13	10.1097/JOM.0000000000002311	https://www.scopus.com/inward/record.uri?eid=2-s2.0-85120989488&doi=10.1097%2fJOM.0000000000002311&partnerID=40&md5=c35f3e1c44b10cc1c11c2aea6d1b8fb2	Objective:Identify work-related factors associated with the mental health and well-being of construction workers.Methods:We completed eight key informant interviews, six worker focus groups, and a survey, informed by the interviews and focus groups, of 259 construction workers on five construction sites. Negative binomial regressions examined associations between psychological distress and work-r…	Construction Industry; Humans; Mental Health; Psychological Distress; Social Support; Stress, Psychological; Surveys and Questionnaires; Workplace; Article; construction worker; controlled study; distress syndrome; family conflict; female; harassment; human; information processing; interview; job security; male; mental health; mental stress; occupational health; psychology; safety climate; social…	Article	Final	All Open Access; Green Open Access	Scopus	2-s2.0-85120989488
Valle M.; Carlson D.S.; Carlson J.R.; Zivnuska S.; Harris K.J.; Harris R.B.	Valle, Matthew (7102142776); Carlson, Dawn S. (7403297495); Carlson, John R. (57207434687); Zivnuska, Suzanne (6508057182); Harris, Kenneth J (35483944900); Harris, Ranida B. (57188668411)	7102142776; 7403297495; 57207434687; 6508057182; 35483944900; 57188668411	Technology-enacted abusive supervision and its effect on work and family	2021	Journal of Social Psychology	161	3		272	286	14	6	10.1080/00224545.2020.1816885	https://www.scopus.com/inward/record.uri?eid=2-s2.0-85091299989&doi=10.1080%2f00224545.2020.1816885&partnerID=40&md5=bc09233e5f3068bf215168db2b69bad6	This study examines the effects of technology-enacted abusive supervision, defined as subordinate perceptions of supervisor’s use of information and communication technologies (ICTs) to engage in hostile communications. This research was designed to examine if technology-enacted abusive supervision has an impact on both the work and family domains. Based on conservation of resources theory, we th…	Emotions; Hostility; Humans; Technology; article; emotional stress; human; incivility; perception; theoretical study; emotion; hostility; technology	Article	Final		Scopus	2-s2.0-85091299989
McLaren H.; Taylor R.; Patmisari E.; McLaren C.; Jones M.; Hamiduzzaman M.	McLaren, Helen (55240556400); Taylor, Renee (57240940300); Patmisari, Emi (57241264700); McLaren, Carla (57442382400); Jones, Michelle (57574818100); Hamiduzzaman, Mohammad (57201153688)	55240556400; 57240940300; 57241264700; 57442382400; 57574818100; 57201153688	Community Cultural Wealth among a South Australian Muslim Population: A Reflective Evaluation of Strengthening Family Health and Wellbeing	2024	Religions	15	3	351				0	10.3390/rel15030351	https://www.scopus.com/inward/record.uri?eid=2-s2.0-85188893421&doi=10.3390%2frel15030351&partnerID=40&md5=8930c91b691a9ee3650c0f0cc7bd98b4	Muslims living in non-Muslim countries may experience marginality, which has associations with exclusion, poor socio-emotional health, higher rates of family violence, and poor quality of life. Faith-based strategies have the potential to bridge the gaps and improve the outcomes for these communities. We undertook a reflective evaluation of the individual and group interventions of a Muslim start…		Article	Final	All Open Access; Gold Open Access	Scopus	2-s2.0-85188893421
Yuan Y.; Wang W.; Song T.; Li Y.	Yuan, Yin (57980470900); Wang, Wei (56948684600); Song, Tingting (57386096100); Li, Yongxin (12139439300)	57980470900; 56948684600; 57386096100; 12139439300	The Mechanisms of Parental Burnout Affecting Adolescents’ Problem Behavior	2022	International Journal of Environmental Research and Public Health	19	22	15139				8	10.3390/ijerph192215139	https://www.scopus.com/inward/record.uri?eid=2-s2.0-85142510365&doi=10.3390%2fijerph192215139&partnerID=40&md5=62d398f595016bde227597afc084d2c8	Parental burnout refers to the feelings of extreme exhaustion that many parents experience due to parenting. Although parental burnout has received considerable interest from researchers, the effects and mechanisms of parental burnout on adolescents’ physical and psychological development remain largely unknown. This study investigated the relationship between parental burnout and adolescents’ pr…	Adolescent; Adolescent Behavior; Aggression; Burnout, Psychological; Female; Humans; Male; Parenting; Problem Behavior; China; adolescence; behavioral response; empirical analysis; health worker; parental care; adolescent; aggression; Article; assessment of humans; behavior; burnout; caregiver; Chinese; chinese short version of the parental burnout assessment; chinese version of the co parenting …	Article	Final	All Open Access; Gold Open Access; Green Open Access	Scopus	2-s2.0-85142510365
van Berkel S.R.; Prevoo M.J.L.; Linting M.; Pannebakker F.; Alink L.R.A.	van Berkel, Sheila R. (52164783700); Prevoo, Mariëlle J. L. (55073759800); Linting, Mariëlle (6504152908); Pannebakker, Fieke (35812251100); Alink, Lenneke R. A. (14043178900)	52164783700; 55073759800; 6504152908; 35812251100; 14043178900	What About the Children? Co-Occurrence of Child Maltreatment and Parental Separation	2024	Child Maltreatment	29	1		53	65	12	1	10.1177/10775595221130074	https://www.scopus.com/inward/record.uri?eid=2-s2.0-85139039059&doi=10.1177%2f10775595221130074&partnerID=40&md5=d5faa95555dcd245b8160b0ae0e5a4e8	The aim of this study was to investigate (a) the extent to which child maltreatment co-occurs with parental separation and (b) associations between different types of child maltreatment and various types of separation-associated interparental conflict. Professionals working with children (N = 785) reported each case of suspected child maltreatment they observed during a 3-month period and indicat…	Child; Child Abuse; Divorce; Family Characteristics; Family Conflict; Humans; Parents; article; child; child abuse; divorce; emotional neglect; family conflict; family structure; female; human; human experiment; major clinical study; male; violence; child parent relation; psychology	Article	Final	All Open Access; Green Open Access; Hybrid Gold Open Access	Scopus	2-s2.0-85139039059
Sarwar A.; Imran M.K.; Hafeez H.; Zaheer M.; Fatima T.	Sarwar, Ambreen (57209774107); Imran, Muhammad Kashif (57650311100); Hafeez, Hira (57210964996); Zaheer, Muhammad (57553252700); Fatima, Tehreem (57200605916)	57209774107; 57650311100; 57210964996; 57553252700; 57200605916	Does workplace ostracism negatively affect family life during a pandemic?	2023	Personnel Review							1	10.1108/PR-02-2022-0128	https://www.scopus.com/inward/record.uri?eid=2-s2.0-85161451811&doi=10.1108%2fPR-02-2022-0128&partnerID=40&md5=4a069a23d507c242b999f80a7fb9a533	Purpose: The study aims to investigate the impact of workplace ostracism (WO) and fear of the COVID-19 pandemic on the family life of restaurant employees. This research is based on the conservation of resources (COR) theory and work–family interface model to understand the theoretical underpinnings of mistreatment in the food sector during the COVID-19 pandemic. Design/methodology/approach: The …		Article	Article in press		Scopus	2-s2.0-85161451811
Abplanalp S.J.; Braff D.L.; Light G.A.; Nuechterlein K.H.; Green M.F.	Abplanalp, Samuel J. (57192926799); Braff, David L. (57207893579); Light, Gregory A. (57204260048); Nuechterlein, Keith H. (7005825347); Green, Michael F. (55498267400)	57192926799; 57207893579; 57204260048; 7005825347; 55498267400	Understanding Connections and Boundaries between Positive Symptoms, Negative Symptoms, and Role Functioning among Individuals with Schizophrenia: A Network Psychometric Approach	2022	JAMA Psychiatry	79	10		1014	1022	8	6	10.1001/jamapsychiatry.2022.2386	https://www.scopus.com/inward/record.uri?eid=2-s2.0-85137428063&doi=10.1001%2fjamapsychiatry.2022.2386&partnerID=40&md5=ed3cba7e2d4eb84f854d3b3576a7eb0a	Importance: Improved understanding of the boundaries and connections between positive symptoms, negative symptoms, and role functioning in schizophrenia is critical, given limited empirical support for clear distinctions among these clinical areas. This study's use of network psychometrics to investigate differential associations and structural overlap between positive symptoms, negative symptoms…	Anhedonia; Cross-Sectional Studies; Humans; Male; Middle Aged; Psychometrics; Schizophrenia; Schizophrenic Psychology; atypical antipsychotic agent; neuroleptic agent; prescription drug; adult; African American; age; alogia; American Indian; anhedonia; Article; Asian; avolition; behavior disorder; blunted affect; Caucasian; community structure; cross-sectional study; delusion; emotion; family rel…	Article	Final	All Open Access; Bronze Open Access; Green Open Access	Scopus	2-s2.0-85137428063
Malik A.H.; Iqbal M.Z.; Ul Haq M.I.	Malik, Annam Hanif (57217852018); Iqbal, Muhammad Zahid (36701424300); Ul Haq, Mian Imran (57217846671)	57217852018; 36701424300; 57217846671	Supervisees’ reactions to a concatenation of supervisors’ resource drain, ego depletion and abusive supervision	2021	International Journal of Conflict Management	32	2		177	198	21	9	10.1108/IJCMA-09-2019-0158	https://www.scopus.com/inward/record.uri?eid=2-s2.0-85087733435&doi=10.1108%2fIJCMA-09-2019-0158&partnerID=40&md5=58dbc39171da4a6f0a990f257b6ce9dc	Purpose: While integrating resource drain theory with ego depletion theory, this paper aims to understand the mechanism underlying the relationship between research supervisors’ interrole conflicts and their supervisees’ reactions. Specifically, this paper makes a case for supervisors’ ego depletion and supervisees’ perception of abusive supervision to mediate the relationship between supervisors…		Article	Final		Scopus	2-s2.0-85087733435
Soneson E.; Puntis S.; Chapman N.; Mansfield K.L.; Jones P.B.; Fazel M.	Soneson, Emma (57203943330); Puntis, Stephen (56586166400); Chapman, Nikki (57457534000); Mansfield, Karen L. (57538099500); Jones, Peter B. (57212581099); Fazel, Mina (6603356374)	57203943330; 56586166400; 57457534000; 57538099500; 57212581099; 6603356374	Happier during lockdown: a descriptive analysis of self-reported wellbeing in 17,000 UK school students during Covid-19 lockdown	2023	European Child and Adolescent Psychiatry	32	6		1131	1146	15	35	10.1007/s00787-021-01934-z	https://www.scopus.com/inward/record.uri?eid=2-s2.0-85124814577&doi=10.1007%2fs00787-021-01934-z&partnerID=40&md5=db6dcc80c1c5f1fe5b716d926fc3eaff	Relatively little research has focused on children and young people (CYP) whose mental health and wellbeing improved during Covid-19 lockdown measures. We aimed to (1) determine the proportion of CYP who self-reported improvement in their mental wellbeing during the first Covid-19 lockdown and (2) describe the characteristics of this group in relation to their peers. We conducted a descriptive an…	Adolescent; Child; Communicable Disease Control; COVID-19; Cross-Sectional Studies; Humans; Self Report; Students; United Kingdom; academic achievement; adolescent; adult; Article; bullying; child; coronavirus disease 2019; cross-sectional study; descriptive research; elementary student; English (language); exercise; family relation; female; friend; high school; high school student; home environm…	Article	Final	All Open Access; Green Open Access; Hybrid Gold Open Access	Scopus	2-s2.0-85124814577
Alves-Costa F.; Lane R.; Gribble R.; Taylor A.; Fear N.T.; MacManus D.	Alves-Costa, Filipa (56595325100); Lane, Rebecca (57218541653); Gribble, Rachael (56071414300); Taylor, Anna (57204898926); Fear, Nicola T. (6603924044); MacManus, Deirdre (24490627200)	56595325100; 57218541653; 56071414300; 57204898926; 6603924044; 24490627200	Perceptions of the impact of military life on Intimate Partner Violence and Abuse victimisation among civilian partners of UK military personnel	2021	SSM - Qualitative Research in Health	1		100006				4	10.1016/j.ssmqr.2021.100006	https://www.scopus.com/inward/record.uri?eid=2-s2.0-85141158490&doi=10.1016%2fj.ssmqr.2021.100006&partnerID=40&md5=c0a310575cfbd7d95dc9229c8819987b	[No abstract available]	adult; Article; family conflict; female; human; job stress; male; mental health; military deployment; military personnel; military service; military spouse; partner violence; personal experience; phenomenology; qualitative research; risk management; thematic analysis; United Kingdom; veteran; victim; vulnerable population	Article	Final	All Open Access; Gold Open Access	Scopus	2-s2.0-85141158490
Lin H.; Yang Z.; Huo S.; Su C.; Zhang Z.; Rao Y.; Yin H.	Lin, Hai (57190165716); Yang, Ziming (57990342800); Huo, Shanshan (57217094993); Su, Caixia (57990452800); Zhang, Zhongsong (57644986300); Rao, Yingting (57898206600); Yin, Hui (57220846774)	57190165716; 57990342800; 57217094993; 57990452800; 57644986300; 57898206600; 57220846774	Factors affecting social phobia among Chinese college students in the context of COVID-19 pandemic: a cross-sectional study	2023	Scientific Reports	13	1	20900				0	10.1038/s41598-023-48225-y	https://www.scopus.com/inward/record.uri?eid=2-s2.0-85178043284&doi=10.1038%2fs41598-023-48225-y&partnerID=40&md5=fd8ef024edc3608c34ec206ef4e3af03	Social phobia (SP) refers to excessive anxiety about social interactions. College students, with their exposure to academic, familial, and job-related pressures, are an ideal population for early screening and intervention of social phobia. Additionally, COVID-19 prevention measures including keeping social distance may further impact social phobia. This study aims to investigate the influencing …	COVID-19; Cross-Sectional Studies; Female; Humans; Pandemics; Phobia, Social; SARS-CoV-2; Students; coronavirus disease 2019; cross-sectional study; female; human; pandemic; psychology; Severe acute respiratory syndrome coronavirus 2; social phobia; student	Article	Final	All Open Access; Gold Open Access	Scopus	2-s2.0-85178043284
Stickley T.; Mazloumi G.; Weightman J.; Charles A.; Watson M.C.	Stickley, Theodore (6602933169); Mazloumi, Ghazal (57220120710); Weightman, Jade (57220122428); Charles, Ashleigh (57188973271); Watson, Michael Craig (35378141400)	6602933169; 57220120710; 57220122428; 57188973271; 35378141400	What school-age children think about mental health: a Salutogenic public consultation survey	2022	International Journal of Health Promotion and Education	60	1		3	14	11	1	10.1080/14635240.2020.1855598	https://www.scopus.com/inward/record.uri?eid=2-s2.0-85097000470&doi=10.1080%2f14635240.2020.1855598&partnerID=40&md5=d6af915ffc88145841a2a41a6bd87c85	The aim of this study was to ascertain the views of children in relation to mental health and where they can seek help if needed. An electronic survey was designed that consisted of open-ended and pre-coded closed questions. The participants were 154 children from Nottingham, UK. Bullying, loneliness and family problems were cited as the main causes for mental distress. Parents and teachers can c…	active listening; adolescent; adult; age; Article; attitude to mental illness; bullying; child; child behavior; consultation; conversation; distress syndrome; education; family conflict; female; health program; health promotion; help seeking behavior; human; human relation; investment; loneliness; male; mental disease; mental health; open ended questionnaire; parent; personal space; personnel man…	Article	Final		Scopus	2-s2.0-85097000470
Samsudin E.Z.; Yaacob S.S.; Xin Wee C.; Mat Ruzlin A.N.; Azzani M.; Jamil A.T.; Muzaini K.; Ibrahim K.; Suddin L.S.; Selamat M.I.; Ahmad Saman M.S.; Abdullah N.N.; Ismail N.; Yasin S.M.; Azhar Z.I.; Ismail Z.; Rodi Isa M.; Mohamad M.	Samsudin, Ely Zarina (56646492400); Yaacob, Siti Sara (57223313289); Xin Wee, Chen (57191506456); Mat Ruzlin, Aimi Nadira (57193639725); Azzani, Meram (56392912100); Jamil, Ahmad Taufik (57740326500); Muzaini, Kamarulzaman (57222511474); Ibrahim, Khalid (58138762300); Suddin, Leny Suzana (57190012423); Selamat, Mohamad Ikhsan (56109315600); Ahmad Saman, Mohd Shahril (57205463042); Abdullah, Nik N…	56646492400; 57223313289; 57191506456; 57193639725; 56392912100; 57740326500; 57222511474; 58138762300; 57190012423; 56109315600; 57205463042; 42861084200; 55675647600; 39962825500; 56084022200; 57215491732; 58730224800; 56575432200	Prevalence of cyberbullying victimisation and its association with family dysfunction, health behaviour and psychological distress among young adults in urban Selangor, Malaysia: A cross-sectional study	2023	BMJ Open	13	11	e072801				0	10.1136/bmjopen-2023-072801	https://www.scopus.com/inward/record.uri?eid=2-s2.0-85178248529&doi=10.1136%2fbmjopen-2023-072801&partnerID=40&md5=3d757444b79b5915ba2a03b49dc0f98b	Background Cyberbullying is a growing public health concern with clear, negative impacts on the mental, physical and social health of targeted victims. Previous research on cyberbullying has largely focused on examining its occurrence among children and adolescents. The present study aims to examine the prevalence of cyberbullying victimisation and its association with family dysfunction, health …	Adolescent; Bullying; Child; Cross-Sectional Studies; Cyberbullying; Female; Health Behavior; Humans; Malaysia; Male; Prevalence; Psychological Distress; Young Adult; adult; Apgar score; Article; cross-sectional study; cyberbullying; distress syndrome; dysfunctional family; environment; family functioning; female; General Health Questionnaire; General Health Questionnaire-12; health behavior; hum…	Article	Final	All Open Access; Gold Open Access; Green Open Access	Scopus	2-s2.0-85178248529
de Lima Marques Alves C.; Aguiar R.S.	de Lima Marques Alves, Cristina (57666491700); Aguiar, Ricardo Saraiva (57428202400)	57666491700; 57428202400	Damage to the health of nursing workers due to the Covid-19 pandemic: An integrative review; [Daños a la salud de los trabajadores de enfermería debido a la pandemia Covid-19: Una revisión integradora]; [Danos à saúde dos trabalhadores de enfermagem devido à pandemia da Covid-19: Uma revisão integrativa]	2022	Enfermeria Global	21			551	566	15	1	10.6018/eglobal.501511	https://www.scopus.com/inward/record.uri?eid=2-s2.0-85129434480&doi=10.6018%2feglobal.501511&partnerID=40&md5=1ab181b4fa7e34859ccb89acfbe03c0b	Objective: To investigate, through an integrative review, the damage to nursing workers’ health due to the Covid-19 pandemic. Method: Integrative literature review performed in MEDLINE/PubMed, SciELO, LILACS and BDENF databases in September 2020, which generated 1,772 references. After removing the duplicates and using the inclusion and exclusion criteria, the final sample was composed of 22 arti…		Article	Final	All Open Access; Gold Open Access	Scopus	2-s2.0-85129434480
Machado I.C.K.; Bernardes J.W.; Monteiro J.K.; Marin A.H.	Machado, Isabel Cristina Kasper (56532357800); Bernardes, Jade Wagner (57201798483); Monteiro, Janine Kieling (36611918000); Marin, Angela Helena (20433874200)	56532357800; 57201798483; 36611918000; 20433874200	Stress, anxiety and depression among gastronomes: association with workplace mobbing and work–family interaction	2021	International Archives of Occupational and Environmental Health	94	8		1797	1807	10	4	10.1007/s00420-021-01745-4	https://www.scopus.com/inward/record.uri?eid=2-s2.0-85111938870&doi=10.1007%2fs00420-021-01745-4&partnerID=40&md5=b112b7e6205671f5489366529e4a83c6	Introduction: The work in commercial restaurant kitchens is characterized by many labor´s demands and strict commands that can cause damage to the mental health of gastronomes. The aim of this study was to verify the presence of stress, anxiety, and depression among gastronomy workers and associate them with the presence of mobbing at work. Still, it sought to evaluate the work-family interferenc…	Adult; Anxiety; Brazil; Bullying; Cross-Sectional Studies; Depression; Family; Female; Humans; Male; Occupational Stress; Restaurants; Surveys and Questionnaires; Workplace; Young Adult; adult; anxiety; Brazil; bullying; catering service; cross-sectional study; depression; family; female; human; job stress; male; psychology; questionnaire; workplace; young adult	Article	Final		Scopus	2-s2.0-85111938870
Nozarpour J.; Fallahi-Khoshknab M.; Arsalani N.; Tabrizi K.N.; Ahmadi F.	Nozarpour, Jasem (57834613100); Fallahi-Khoshknab, Masoud (57195195022); Arsalani, Narges (36190390000); Tabrizi, Kian Norouzi (58294782000); Ahmadi, Fazlollah (55409748700)	57834613100; 57195195022; 36190390000; 58294782000; 55409748700	Violence against the elderly: a concept analysis utilising Walker and Avant’s approach	2022	Family Medicine and Primary Care Review	24	3		245	253	8	0	10.5114/fmpcr.2022.118283	https://www.scopus.com/inward/record.uri?eid=2-s2.0-85145921774&doi=10.5114%2ffmpcr.2022.118283&partnerID=40&md5=eee7c907724724d4f7b476e8727318b5	Background. Violence against the elderly is one of the major social health problems in today’s societies, and its incidence has increased sharply in the last two decades. There are numerous challenges related to this issue. Objectives. The present study wasn conducted to analyse the concept of violence against the elderly. Material and methods. The present study was conducted using Walker and Ava…	abuse; aged; aggression; ambiguity; Article; Cinahl; concept analysis; data base; economic violence; elder abuse; emotional abuse; health care personnel; helplessness; human; human dignity; injury; IranDoc; IranMedex; Magiran; Medline; model; nurse; Ovid; physical violence; Proquest; PsycINFO; ScienceDirect; search engine; self neglect; sexual violence; SID; violence; violence against the elderly…	Article	Final	All Open Access; Gold Open Access	Scopus	2-s2.0-85145921774
Çelebi E.; Pirincci E.; Durmuş A.B.	Çelebi, Evrim (57202942695); Pirincci, Edibe (6507653519); Durmuş, Ayşe Birsen (36851445900)	57202942695; 6507653519; 36851445900	Exposure of married women to spousal violence: A community-based study in Eastern Turkey; [Evli kadınların eş şiddetine maruz kalma durumları: Türkiye’nin Doğusunda toplum tabanlı bir çalışma]	2022	Ulusal Travma ve Acil Cerrahi Dergisi	28	1		69	77	8	1	10.14744/tjtes.2020.47012	https://www.scopus.com/inward/record.uri?eid=2-s2.0-85123053560&doi=10.14744%2ftjtes.2020.47012&partnerID=40&md5=2267b72d484c05ec9ae3f5e58adafbfe	BACKGROUND: Violence against women deprives women of their rights to enjoy equality, security, dignity, self-worth and fundamental freedoms and devalues them; is one of the most significant social facts that force women to exist at a lower social level than men and constitute a significant obstacle to the formation of healthy societies. This study was conducted to determine the status of exposure…	Female; Humans; Male; Risk Factors; Spouse Abuse; Surveys and Questionnaires; Turkey; Violence; adult; article; demographics; education; educational status; emotional abuse; exposure to violence; family health; female; gender; health center; home visit; human; human experiment; human tissue; husband; interview; major clinical study; male; married woman; occupation; perception; physical violence; …	Article	Final	All Open Access; Green Open Access; Hybrid Gold Open Access	Scopus	2-s2.0-85123053560
Layland E.K.; Maggs J.L.; Kipke M.D.; Bray B.C.	Layland, Eric K. (57195512764); Maggs, Jennifer L. (7005855507); Kipke, Michele D. (7004148496); Bray, Bethany C. (57214779327)	57195512764; 7005855507; 7004148496; 57214779327	Intersecting racism and homonegativism among sexual minority men of color: Latent class analysis of multidimensional stigma with subgroup differences in health and sociostructural burdens	2022	Social Science and Medicine	293		114602				10	10.1016/j.socscimed.2021.114602	https://www.scopus.com/inward/record.uri?eid=2-s2.0-85121295536&doi=10.1016%2fj.socscimed.2021.114602&partnerID=40&md5=17910515714797547eb6388b03d6204e	Rationale: Applying an intersectional framework to quantitative public health research among Black and Latino sexual minority men requires analysis that considers interlocking, multidimensional systems of racist and homonegative oppression that fundamentally subvert health. In this study, person-centered methods reflected the complexity of intersecting stigma and how subgroups experience that int…	Adult; Cohort Studies; Humans; Latent Class Analysis; Male; Racism; Sexual and Gender Minorities; Skin Pigmentation; Social Stigma; Young Adult; California; Los Angeles [California]; United States; algorithm; complexity; ethnic minority; gender identity; mental health; public health; racism; socioeconomic status; adult; Article; Black person; California; cohort analysis; family relation; food ins…	Article	Final	All Open Access; Green Open Access	Scopus	2-s2.0-85121295536
Ojwala R.A.; Buckingham S.; Neat F.; Kitada M.	Ojwala, Renis Auma (57203859816); Buckingham, Susan (8507947900); Neat, Francis (56062369300); Kitada, Momoko (56149398600)	57203859816; 8507947900; 56062369300; 56149398600	Understanding women's roles, experiences and barriers to participation in ocean science education in Kenya: recommendations for better gender equality policy	2024	Marine Policy	161		106000				1	10.1016/j.marpol.2023.106000	https://www.scopus.com/inward/record.uri?eid=2-s2.0-85183753093&doi=10.1016%2fj.marpol.2023.106000&partnerID=40&md5=7a8771e82505eda1d7f9b0c984f986e3	Gender equality is critical to achieving transformative action, policies and change towards sustainable ocean management. However, historically women have been largely excluded from ocean science and management programmes, including education. Recent commitment to promoting gender equality in ocean science, notably in the United Nations Decade of Ocean Science for Sustainable Development, aims to…	Kenya; feminism; gender issue; implementation process; perception; sexual violence; sustainable development; United Nations; womens status	Article	Final	All Open Access; Hybrid Gold Open Access	Scopus	2-s2.0-85183753093
Kumar A.; Panigrahi A.	Kumar, Amit (57214420640); Panigrahi, Ansuman (26649078200)	57214420640; 26649078200	Occupational health hazards among health care personnel working in public health facilities in Bhubaneswar, India	2021	Journal of Public Health (Germany)	29	3		633	639	6	1	10.1007/s10389-019-01167-0	https://www.scopus.com/inward/record.uri?eid=2-s2.0-85077068448&doi=10.1007%2fs10389-019-01167-0&partnerID=40&md5=79fdbfa48eda68e08f002f667e918c55	Background: Health care personnel working in public health facilities comprise a major part of the health care workforce in India and are exposed to a variety of workplace hazards. Aim: To assess the occupational health hazards and associated risk factors among health care personnel working in public health facilities in Bhubaneswar. Subject and methods: A cross-sectional study was conducted invo…	adult; Article; cross-sectional study; emotional abuse; family conflict; female; health care facility; health care personnel; health center; health hazard; human; India; infectious waste; job stress; major clinical study; male; needlestick injury; occupational hazard; physical abuse; public health service; risk factor; semi structured interview; sex difference; sexual abuse; verbal hostility; wor…	Article	Final		Scopus	2-s2.0-85077068448
Keilholtz B.; Spencer C.; Vail S.; Palmer M.	Keilholtz, Brooke (57216937174); Spencer, Chelsea (57190973746); Vail, Summer (58002011500); Palmer, Megan (15052457800)	57216937174; 57190973746; 58002011500; 15052457800	COVID-19-Related Stress and Its Association with Intimate Partner Violence Perpetration and Victimization	2023	Behavioral Sciences	13	7	593				2	10.3390/bs13070593	https://www.scopus.com/inward/record.uri?eid=2-s2.0-85166397555&doi=10.3390%2fbs13070593&partnerID=40&md5=62b1fa3d18f1071594c71a1efe712773	Intimate partner violence (IPV) is a pervasive issue, and during the COVID-19 pandemic, it has been speculated that the prevalence rates of IPV increased. This paper aims to understand how pandemic-specific distress was related to experiencing and perpetrating IPV. Using self-reported survey data from 371 individuals living in the United States, this study used multiple logistic regressions to ex…		Article	Final	All Open Access; Gold Open Access; Green Open Access	Scopus	2-s2.0-85166397555
French K.A.; Drummond L.; Storey R.	French, Kimberly A. (55418796400); Drummond, Lindsey (57705854700); Storey, Rebecca (57705298900)	55418796400; 57705854700; 57705298900	Childhood Psychological Maltreatment and Work–Family Conflict Throughout Adulthood: A Test of Self-Concept and Social Mechanisms	2022	Journal of Occupational Health Psychology	27	3		267	285	18	1	10.1037/ocp0000329	https://www.scopus.com/inward/record.uri?eid=2-s2.0-85130611731&doi=10.1037%2focp0000329&partnerID=40&md5=7a2c8a76aead6d7c1a10a419c7020c2e	This study uses a life course stress and attachment framework to examine the relationship between childhood psychological maltreatment and adulthood work interference with family (WIF) and family interference with work (FIW).We analyze longitudinal survey data across 20 years collected in the Midlife Development in the United States (MIDUS) study (N = 307). Wesuggest childhood psychological maltr…	Adult; Family Conflict; Humans; Self Concept; Social Support; Stress, Psychological; adult; adulthood; article; cell proliferation; child; childhood; emotional abuse; emotional attachment; family conflict; female; human; lifespan; major clinical study; male; perception; physiological stress; self concept; social support; sociology; spouse; United States; mental stress; psychology; self concept; s…	Article	Final	All Open Access; Hybrid Gold Open Access	Scopus	2-s2.0-85130611731
Zhang L.; Li J.-M.; Mao M.; Na L.	Zhang, Lanxia (14829930900); Li, Jia-Min (57557402300); Mao, Mengyu (57952626600); Na, Lijie (58828052000)	14829930900; 57557402300; 57952626600; 58828052000	How does abusive supervision differentiation affect employee work-family conflict? A moderated chain mediation model	2024	International Journal of Conflict Management							0	10.1108/IJCMA-07-2023-0138	https://www.scopus.com/inward/record.uri?eid=2-s2.0-85182861194&doi=10.1108%2fIJCMA-07-2023-0138&partnerID=40&md5=c8198ccf657fb983883f8f9234781f0e	Purpose: This study aims to explore the mechanism of abusive supervision differentiation on employee work-family conflict, and examine the chain mediating role of work-related rumination and organizational citizenship behavior/deviant workplace behavior, as well as the moderating role of work-family boundary segmentation preference. Design/methodology/approach: The authors designed two studies: S…		Article	Article in press		Scopus	2-s2.0-85182861194
Ali R.; Sohail R.	Ali, Rabia (56167213500); Sohail, Rabia (57638054500)	56167213500; 57638054500	Hegemonic masculinity: representation of women surgeons in leadership positions in Pakistan	2022	Leadership in Health Services	35	3		443	459	16	0	10.1108/LHS-09-2021-0082	https://www.scopus.com/inward/record.uri?eid=2-s2.0-85128802596&doi=10.1108%2fLHS-09-2021-0082&partnerID=40&md5=0b224fa8926ff2ea79dc9c6d7d02661f	Purpose: Surgery is predominantly a masculine profession worldwide and has largely excluded women in leadership positions. This paper aims to examine the representation of women surgeons in leadership positions in Pakistan. Design/methodology/approach: Data were drawn from larger qualitative research examining the experiences of women surgeons in Pakistani hospitals. The data comprises in-depth i…	Female; Humans; Leadership; Male; Masculinity; Pakistan; Qualitative Research; Surgeons; adult; article; career; city; clinical article; family conflict; female; health care management; human; human experiment; human tissue; implicit bias; interview; leadership; male; masculinity; mentoring; narrative; Pakistan; qualitative research; responsibility; surgeon; thematic analysis; masculinity; Pakist…	Article	Final		Scopus	2-s2.0-85128802596
Al-Badayneh D.M.; Ben Brik A.; Elwakad A.	Al-Badayneh, Diab M. (55151518200); Ben Brik, Anis (58699917000); Elwakad, Amr (58169811000)	55151518200; 58699917000; 58169811000	A partial empirical test of the general strain theory on cyberbullying victimization among expatriate students	2024	Journal of Criminological Research, Policy and Practice	10	1		35	52	17	0	10.1108/JCRPP-03-2023-0013	https://www.scopus.com/inward/record.uri?eid=2-s2.0-85177054056&doi=10.1108%2fJCRPP-03-2023-0013&partnerID=40&md5=1753ffbebc9ca1de2ce685c00eddb391	Purpose: This study aims to examine social determinants and social strains of cyberbullying victimization among expatriate populations in high-income countries such as Qatar. The authors argue that expatriate students will be exposed to stains and pressures due to several factors, such as feeling alienated, lonely, homesick, insecure and helpless. This study examines a partial assumption of gener…		Article	Final		Scopus	2-s2.0-85177054056
Wu W.; Chen H.	Wu, Wensheng (57887667600); Chen, Hao (57888350600)	57887667600; 57888350600	Educational Reward and Punishment and the Effect of Psychological Intervention on Adolescent Depression	2022	Journal of Environmental and Public Health	2022		3919519				0	10.1155/2022/3919519	https://www.scopus.com/inward/record.uri?eid=2-s2.0-85137891506&doi=10.1155%2f2022%2f3919519&partnerID=40&md5=af8d554979704bfe22579431e492720f	Teenage depression, also known as TD, is a common mental illness that is characterized by symptoms such as hopelessness, helplessness, pessimism, depression, and decreased energy. It has always been a hot topic to discuss how rewards and punishments work in education. In order to prevent and treat adolescent depression, this study examines the mechanisms of educational reinforcement and punishmen…	Adolescent; Depression; Humans; Psychosocial Intervention; Punishment; Reward; Students; adolescent; adolescent depression; age; Article; brain region; child growth; childhood trauma; classification algorithm; competitive behavior; coping behavior; correlational study; data mining; depression; economic aspect; educational reward; emotional abuse; emotional neglect; family relation; human; human r…	Article	Final	All Open Access; Gold Open Access; Green Open Access	Scopus	2-s2.0-85137891506
Babalola M.T.; Kwan H.K.; Ren S.; Agyemang-Mintah P.; Chen H.; Li J.	Babalola, Mayowa T. (56392886400); Kwan, Ho Kwong (27867787900); Ren, Shuang (51665996800); Agyemang-Mintah, Peter (57056437600); Chen, Haixiao (57216822053); Li, Jinsong (55974915300)	56392886400; 27867787900; 51665996800; 57056437600; 57216822053; 55974915300	Being ignored by loved ones: Understanding when and why family ostracism inhibits creativity at work	2021	Journal of Organizational Behavior	42	3		349	364	15	30	10.1002/job.2499	https://www.scopus.com/inward/record.uri?eid=2-s2.0-85099064717&doi=10.1002%2fjob.2499&partnerID=40&md5=f6b62e9faa7ac36d0b5217c55bd62987	This paper extends the understandings of the contextual antecedents of employee creativity at work by examining what can happen when employees are ostracized by loved ones at home, a phenomenon referred to as family ostracism. Drawing on insights from the conservation of resources (COR) theory, we examine the moderated multiple mediation relationships between family ostracism and an individual's …		Article	Final		Scopus	2-s2.0-85099064717
Dalal K.; Yasmin M.; Dahlqvist H.; Klein G.O.	Dalal, Koustuv (23469128200); Yasmin, Masuma (57219663542); Dahlqvist, Heléne (56951310300); Klein, Gunnar O. (7403534385)	23469128200; 57219663542; 56951310300; 7403534385	Do electronic and economic empowerment protect women from intimate partner violence (IPV) in India?	2022	BMC Women's Health	22	1	510				2	10.1186/s12905-022-02110-4	https://www.scopus.com/inward/record.uri?eid=2-s2.0-85143631584&doi=10.1186%2fs12905-022-02110-4&partnerID=40&md5=a69b7fcb7d5ca2f6733c2bcb82d33c99	Background: Intimate partner violence (IPV) is a major public health problem. Electronic empowerment has several positive impacts on health. No study has examined whether electronic empowerment prevents intimate partner violence. Economic empowerment has positive and negative effects on IPV victimization. The current study was conducted to investigate whether economic and electronic empowerment o…	Empowerment; Female; Humans; India; Intimate Partner Violence; Prevalence; Risk Factors; Sexual Partners; adolescent; adult; Article; cross-sectional study; economic aspect; economic empowerment; educational status; electronic empowerment; emotional abuse; empowerment; female; female worker; financial management; Hindu; human; India; mass communication; mass medium; partner violence; physical vio…	Article	Final	All Open Access; Gold Open Access; Green Open Access	Scopus	2-s2.0-85143631584
Apak E.; Artan T.; Ozucelik D.N.	Apak, Emrah (57812180900); Artan, Taner (57297401900); Ozucelik, Dogac Niyazi (6506865657)	57812180900; 57297401900; 6506865657	Evaluation of bio-psycho-social and socio-cultural problems of Syrian elderly living in Turkey	2023	International Journal of Social Psychiatry	69	2		454	466	12	2	10.1177/00207640221109165	https://www.scopus.com/inward/record.uri?eid=2-s2.0-85134596621&doi=10.1177%2f00207640221109165&partnerID=40&md5=2c2c5c424bbe6b49c4e9900d6f3ea087	Background: Older persons are among the vulnerable groups most affected by war and migration due to physical weakness, illness, social environment, and cultural adaptation difficulties. Aims: The aim of this study is to determine the economic, biopsychosocial, and socio-cultural problems of the older Syrians living in Turkey. Methods: Convergent mixed design was used within the scope of the resea…	Aged; Aged, 80 and over; Female; Humans; Male; Mental Health; Refugees; Social Work; Syria; Turkey; aged; female; human; male; mental health; psychology; refugee; social work; Syrian Arab Republic; turkey (bird); very elderly	Article	Final		Scopus	2-s2.0-85134596621
Niedhammer I.; Pineau E.; Rosankis E.	Niedhammer, Isabelle (57207560004); Pineau, Elodie (57878611800); Rosankis, Elodie (57223125522)	57207560004; 57878611800; 57223125522	The associations of psychosocial work exposures with suicidal ideation in the national French SUMER study	2024	Journal of Affective Disorders	356			699	706	7	0	10.1016/j.jad.2024.04.070	https://www.scopus.com/inward/record.uri?eid=2-s2.0-85191145475&doi=10.1016%2fj.jad.2024.04.070&partnerID=40&md5=8a48329efe4cf4a89a6a9d29d229552b	Background: The literature remains scarce on the work-related risk factors for suicide and suicidal ideation. The objectives were to explore the associations of psychosocial work exposures with suicidal ideation in a nationally representative sample of the working population. Methods: The study was based on the sample of 25,977 employees (14,682 men and 11,295 women) of the national French 2016–1…	adult; Article; biomechanics; bullying; car driving; cross-sectional study; employee; ethics; family conflict; female; groups by age; healthy worker effect; human; job insecurity; job stress; logistic regression analysis; major clinical study; male; materials handling; night shift; noise; occupation; occupational exposure; occupational health; occupational physician; outcome assessment; Patient H…	Article	Final	All Open Access; Hybrid Gold Open Access	Scopus	2-s2.0-85191145475
Wamser-Nanney R.; Campbell C.L.	Wamser-Nanney, Rachel (55966082800); Campbell, Claudia L. (57201069576)	55966082800; 57201069576	Factors associated with caregiver help seeking behavior among at-risk children	2022	Child Abuse and Neglect	134		105937				0	10.1016/j.chiabu.2022.105937	https://www.scopus.com/inward/record.uri?eid=2-s2.0-85140805291&doi=10.1016%2fj.chiabu.2022.105937&partnerID=40&md5=22a3a1dafdc8d11321a47186d8a3e844	Background: Few at-risk school-age children receive needed psychological help, and our understanding of predictors of service use in this population is limited. Many broader contextual factors have received little attention including caregiver's trauma history and social support, father involvement, family functioning, and neighborhood satisfaction. The links between types of and cumulative maltr…	Caregivers; Child; Child Abuse; Domestic Violence; Female; Help-Seeking Behavior; Humans; Male; Physical Abuse; anxiety; Article; Brief Symptom Inventory; caregiver; child; child abuse; Child Behavior Checklist; depression; domestic violence; emotional abuse; externalizing disorder; family violence; female; help seeking behavior; human; internalization (behavior); Likert scale; longitudinal study…	Article	Final		Scopus	2-s2.0-85140805291
Kaddumukasa M.; Nalubwama H.; Blixen C.; Sewankambo N.; Sajatovic M.; Katabira E.	Kaddumukasa, Mark (8697167500); Nalubwama, Haddy (57009079100); Blixen, Carol (6603965340); Sewankambo, Nelson (56154400200); Sajatovic, Martha (7004338509); Katabira, Elly (6701499800)	8697167500; 57009079100; 6603965340; 56154400200; 7004338509; 6701499800	A mixed-methods, cross-sectional study of perceived stigma among Ugandans with epilepsy	2022	African Health Sciences	22			252	262	10	3	10.4314/ahs.v22i1.32	https://www.scopus.com/inward/record.uri?eid=2-s2.0-85132558383&doi=10.4314%2fahs.v22i1.32&partnerID=40&md5=13aefb06ec27499cabb75a53fd6ff724	Background: Epilepsy is associated with stigma and negatively impacts the lives of people living with epilepsy (PLWE) and their immediate families. More understanding of the stigma and discrimination experienced by PLWE in sub-Saharan Africa is needed. Methods: In a cross-sectional, mixed methods study, forty- eight PLWE who met the study inclusion criteria were enrolled. In depth interviews and …	Adult; Child; Cross-Sectional Studies; Epilepsy; Humans; Seizures; Social Stigma; Uganda; adult; Article; audio recording; clinical article; comparative study; cross-sectional study; disease course; disease duration; emotional abuse; employment status; epilepsy; family conflict; female; groups by age; human; interview; intimacy; Kilifi epilepsy stigma score; male; morbidity; school; scoring syste…	Article	Final	All Open Access; Gold Open Access; Green Open Access	Scopus	2-s2.0-85132558383
Zeighami R.; Sarichloo M.E.; Hosseinkhani Z.; Zeynalzad S.	Zeighami, Reza (56481489200); Sarichloo, Mohammad Ebrahim (57194752744); Hosseinkhani, Zahra (55344020300); Zeynalzad, Saedeh (57223400572)	56481489200; 57194752744; 55344020300; 57223400572	Anxiety disorder of 3-6 year-old children	2021	Journal of Nursing and Midwifery Sciences	8	2		79	84	5	0	10.4103/JNMS.JNMS_107_20	https://www.scopus.com/inward/record.uri?eid=2-s2.0-85105824844&doi=10.4103%2fJNMS.JNMS_107_20&partnerID=40&md5=3f318157c9313db21656df6025a17409	Context: Anxiety is the most common disorder in childhood. Several factors may play a role in anxiety, such as child's emotional and social behavior and mother employment. Aims: the present study aims to evaluate the anxiety disorders of 3-6-year-old children of nurses working in the educational hospitals in the city of Qazvin. Settings and Design: This cross-sectional study was performed in Sept…		Article	Final	All Open Access; Bronze Open Access	Scopus	2-s2.0-85105824844
Singh P.; Rasania S.K.	Singh, Pallika (57821061700); Rasania, Sanjeev Kumar (6602381829)	57821061700; 6602381829	Determinants of Health-Related Quality Of Life among Post-Partum Women Residing in a Resettlement Colony of East Delhi.	2022	Indian Journal of Community Health	34	2		188	195	7	0	10.47203/IJCH.2022.v34i02.010	https://www.scopus.com/inward/record.uri?eid=2-s2.0-85135010042&doi=10.47203%2fIJCH.2022.v34i02.010&partnerID=40&md5=290c254e209554b16162837c3e097169	The postpartum period marks a transition phase in the life of the mother as well as the whole family. Health Related Quality of Life (HRQoL) is an important aspect for not only mother’s physical and psychological health. The study was conducted in a resettlement colony, Kalyanpuri located in Delhi, India with a sample size of 330 post-partum women and the data was collected in the 6th week of pos…		Article	Final	All Open Access; Green Open Access; Hybrid Gold Open Access	Scopus	2-s2.0-85135010042
Phipps R.; Stivers R.; Dawson V.; Harris J.	Phipps, Ricardo (56244916700); Stivers, Rachel (57556287300); Dawson, Vanity (57556104300); Harris, Jennifer (57556287400)	56244916700; 57556287300; 57556104300; 57556287400	Thematic Analysis of Intergenerational Transmission of Trauma in Latinx Immigrant Families in the Southern US	2022	International Journal for the Advancement of Counselling	44	2		298	317	19	1	10.1007/s10447-022-09467-z	https://www.scopus.com/inward/record.uri?eid=2-s2.0-85127342884&doi=10.1007%2fs10447-022-09467-z&partnerID=40&md5=709df1262194621e37e50e72afdde00e	Immigration is a growing social dynamic in many countries, eliciting a variety of different responses. Proponents of immigration note how the influx of new people into the United States (US) has enhanced the workforce and brought cultural enrichment; others have attributed to immigrants, particularly undocumented, a rise in crime and strains on social services. Consequently, immigrants often cont…		Article	Final		Scopus	2-s2.0-85127342884
DiBari J.N.; Rouse L.	DiBari, Jessica N. (26639273300); Rouse, LaToshia (58091864000)	26639273300; 58091864000	Parent Perspectives: Part 1—Considerations for Changing the NICU Culture †	2023	Children	10	11	1735				0	10.3390/children10111735	https://www.scopus.com/inward/record.uri?eid=2-s2.0-85178270764&doi=10.3390%2fchildren10111735&partnerID=40&md5=c46c3ff34a47ab861d199321161397bb	While publications that aim to reflect the parent perspective are increasingly common in the medical literature, few are authored by parents in their own words. As mothers with lived and professional experience in the Neonatal Intensive Care Unit (NICU), we believe this perspective is vital to improving health outcomes. We are writing from a life course health development framework that regards h…	hydrocortisone; anxiety; Article; brain development; clinical practice; depression; distress syndrome; emotional abuse; grief; health care personnel; heart rate; human; lactation; neonatal intensive care unit; parent; postnatal depression; social determinants of health; tracheostomy	Article	Final	All Open Access; Gold Open Access; Green Open Access	Scopus	2-s2.0-85178270764
Bhatia A.; Lokot M.; Kenny L.; Mathpati M.; Cislaghi B.	Bhatia, Amiya (57192838602); Lokot, Michelle (57211411863); Kenny, Leah (57207776100); Mathpati, Mahesh (57204661231); Cislaghi, Beniamino (57194144936)	57192838602; 57211411863; 57207776100; 57204661231; 57194144936	Honor, violence, and children: A systematic scoping review of global evidence	2024	Child Abuse and Neglect	151		106642				0	10.1016/j.chiabu.2024.106642	https://www.scopus.com/inward/record.uri?eid=2-s2.0-85187241026&doi=10.1016%2fj.chiabu.2024.106642&partnerID=40&md5=9834a4ba7fdb7b73686bc378c7ffcf71	Background: Although the harmful effects of honor-based violence (HBV) against women have been well documented, less is known about how HBV affects children and adolescents. Aims: 1) To describe the contexts, research methods and populations included in research on HBV and children; 2) to outline conceptual and methodological approaches, including definitions of honor; 3) to describe how honor-ba…	Adolescent; Child; Female; Homicide; Humans; Male; Marriage; Peer Group; Suicide; Violence; Article; bibliometrics; child neglect; child protection; data extraction; emotional abuse; Europe; exposure to violence; family conflict; female genital mutilation; forced marriage; gang; harassment; homicide; honor killing; honor-based violence; human; hymenoplasty; medical record review; medical research…	Article	Final		Scopus	2-s2.0-85187241026
Toh G.W.; Koh W.L.; Ho J.; Chia J.; Maulod A.; Tirtajana I.; Yang P.; Lee M.	Toh, Gerard W. (58082413300); Koh, Wee Ling (57216339674); Ho, Jack (58082062300); Chia, Jackson (58082236000); Maulod, Ad (57218342803); Tirtajana, Irene (57224939621); Yang, Peter (58081888500); Lee, Mathia (58081537700)	58082413300; 57216339674; 58082062300; 58082236000; 57218342803; 57224939621; 58081888500; 58081537700	Experiences of conflict, non-acceptance and discrimination are associated with poor mental well-being amongst LGBTQ-identified individuals in Singapore	2023	Equality, Diversity and Inclusion	42	5		625	655	30	1	10.1108/EDI-10-2021-0270	https://www.scopus.com/inward/record.uri?eid=2-s2.0-85146988620&doi=10.1108%2fEDI-10-2021-0270&partnerID=40&md5=be3d9820ae4492cf546cd3d72c6bf7c0	Purpose: Health disparities affecting lesbian, gay, bisexual, transgender and queer (LGBTQ) populations have been reported in many countries. For Singapore, no large quantitative studies on mental health and well-being in the local LGBTQ community have been published. The authors conducted a community-based survey (National LGBT Census Singapore, 2013; NLCS2013) that covered a comprehensive set o…		Article	Final	All Open Access; Hybrid Gold Open Access	Scopus	2-s2.0-85146988620
Abas B.; Vo-Thanh T.; Bukhari S.; Villivalam S.; Senbeto D.L.	Abas, Basit (58756078400); Vo-Thanh, Tan (57191736974); Bukhari, Shazia (58755865200); Villivalam, Srikanth (58757131200); Senbeto, Dagnachew Leta (35305774000)	58756078400; 57191736974; 58755865200; 58757131200; 35305774000	Interpersonal deviance, organizational deviance and socio-emotional factors at work: the role of socio-demographic traits	2023	International Journal of Social Economics							0	10.1108/IJSE-04-2023-0304	https://www.scopus.com/inward/record.uri?eid=2-s2.0-85179301219&doi=10.1108%2fIJSE-04-2023-0304&partnerID=40&md5=ef614c087e7e232cc007e07244a52c83	Purpose: The existing hospitality and tourism literature indicates a discrepancy in the findings related to the socio-demographic variables' impact on hotel employees' socio-emotional factors and behavioral outcomes. This study aims to provide a comprehensive understanding of this topic. Design/methodology/approach: Using a questionnaire, primary data were gathered from hotel employees in the Uni…		Article	Article in press		Scopus	2-s2.0-85179301219
Wang S.; Lin X.; Wu J.	Wang, Shuwei (58086692800); Lin, Xiaoxin (58086796900); Wu, Jun (57224882466)	58086692800; 58086796900; 57224882466	The effect of abusive supervision variability on work–family conflict: The role of psychological detachment and optimism	2023	Frontiers in Psychology	13		973634				2	10.3389/fpsyg.2022.973634	https://www.scopus.com/inward/record.uri?eid=2-s2.0-85147212292&doi=10.3389%2ffpsyg.2022.973634&partnerID=40&md5=b555b30747f84a5ee4f65f47bc65e475	Although a number of studies have examined the effects of abusive supervision variability, which refers to leaders engaging in differential abuse toward different subordinates within the team on work-related outcomes, scant research has investigated whether and how abusive supervision variability affects non-work outcomes. Drawing on the conservation of resources theory, the current study explore…		Article	Final	All Open Access; Gold Open Access	Scopus	2-s2.0-85147212292
Park C.K.; Park S.; Jo S.J.	Park, Chan Kyun (57190678832); Park, Sunyoung (57191670792); Jo, Sung Jun (35217733300)	57190678832; 57191670792; 35217733300	The effect of discriminatory culture against women and hierarchical culture on work–family conflict: the mediating role of sexual harassment	2023	Baltic Journal of Management	18	5		612	626	14	1	10.1108/BJM-11-2022-0410	https://www.scopus.com/inward/record.uri?eid=2-s2.0-85164971468&doi=10.1108%2fBJM-11-2022-0410&partnerID=40&md5=c3bc9cc53780991597e8e4d23c7b9aec	Purpose: This study aimed to examine the relationships among discriminary culture against women, hierarchical culture, sexual harassment and work–family conflict in the workplace. Design/methodology/approach: Data were collected from female employees in South Korea. Structural equation modeling was employed to analyze 202 responses obtained through a self-report survey. Findings: The findings ind…		Article	Final		Scopus	2-s2.0-85164971468
Grady M.D.; Levenson J.S.	Grady, Melissa D. (25723194200); Levenson, Jill S. (7103012187)	25723194200; 7103012187	Prevalence Rates of Adverse Childhood Experiences in a Sample of Minor-Attracted Persons: A Comparison Study	2021	Traumatology	27	2		227	235	8	5	10.1037/trm0000273	https://www.scopus.com/inward/record.uri?eid=2-s2.0-85087285932&doi=10.1037%2ftrm0000273&partnerID=40&md5=f16cf1df8b6f5e75659d4d73ed3a76ee	Sexual abuse prevention efforts need to focus on understanding the potential risk factors and treatment needs of minor-attracted persons (MAPs). The aim of this exploratory study was to describe the adverse childhood experiences (ACEs) of male MAPs and compare these to rates of ACEs in the general male population (n = 7,970) and in groups of individuals who have been convicted of sexual offenses …		Article	Final		Scopus	2-s2.0-85087285932
Amani M.A.; Boumeslout S.; Bencharif M.E.A.; Belkourissat M.	Amani, Moulay Ali (57219928028); Boumeslout, Salim (57219930249); Bencharif, Mohammed El Amin (57219923972); Belkourissat, Malik (57219923541)	57219928028; 57219930249; 57219923972; 57219923541	Characteristics and particularities of homicides committed by schizophrenics; [Caractéristiques et particularités des homicides commis par des schizophrènes]	2022	Annales Medico-Psychologiques	180	6		S66	S74	8	0	10.1016/j.amp.2020.10.007	https://www.scopus.com/inward/record.uri?eid=2-s2.0-85096130166&doi=10.1016%2fj.amp.2020.10.007&partnerID=40&md5=3e1fc0c0936f46648770cd009217d29c	Objectives: The objective of this study is to describe the characteristics of schizophrenic homicides, their victims, and the modalities and circumstances of these homicides. Also, compare these homicides to those committed by people free from serious mental disorders. Materials and method: It is a descriptive cross-sectional study concerning the homicides committed by schizophrenics hospitalized…	neuroleptic agent; addiction; adult; age; Article; child abuse; childhood; crime; cross-sectional study; death; delirium; descriptive research; drug dependence; DSM-5; educational status; emotional abuse; family counseling; female; firearm; follow up; homelessness; homicide; human; intoxication; lowest income group; major clinical study; male; medical history; medical record; mental disease; ment…	Article	Final		Scopus	2-s2.0-85096130166
Son Hing L.S.; Sakr N.; Sorenson J.B.; Stamarski C.S.; Caniera K.; Colaco C.	Son Hing, Leanne S. (7801524453); Sakr, Nouran (58041502000); Sorenson, Jessica B. (57192420196); Stamarski, Cailin S. (57328199900); Caniera, Kiah (58203311900); Colaco, Caren (58156738700)	7801524453; 58041502000; 57192420196; 57328199900; 58203311900; 58156738700	Gender inequities in the workplace: A holistic review of organizational processes and practices	2023	Human Resource Management Review	33	3	100968				5	10.1016/j.hrmr.2023.100968	https://www.scopus.com/inward/record.uri?eid=2-s2.0-85153939575&doi=10.1016%2fj.hrmr.2023.100968&partnerID=40&md5=c23d30448c3094c2f263d353c91d39e6	In this paper, we provide a broad, integrative review of the degree to which gender inequities exist in organizational domains and practices covering areas such as performance evaluation, compensation, leadership, work-family conflict, and sexual harassment, spanning the employee lifecycle from selection to exiting the organization. Where the literature allows, we review intersectionality finding…		Article	Final	All Open Access; Hybrid Gold Open Access	Scopus	2-s2.0-85153939575
Beauregard T.A.; Adisa T.A.	Beauregard, T. Alexandra (57212515224); Adisa, Toyin Ajibade (57190299861)	57212515224; 57190299861	Enactors or reactors? Work-life border management for women in law in Nigeria	2023	Community, Work and Family	26	1		58	75	17	1	10.1080/13668803.2021.1968796	https://www.scopus.com/inward/record.uri?eid=2-s2.0-85113754479&doi=10.1080%2f13668803.2021.1968796&partnerID=40&md5=dbb7426bd9455c70629940c7de8b8cc0	Work-family border theory casts individuals as protagonists who are enactive rather than reactive in shaping borders between work and personal life domains. To what extent is this the case in strongly patriarchal contexts that constrain women’s personal agency? This qualitative study conducted with 32 female lawyers, magistrates and justices in Nigeria shows how participants engage in new border …		Article	Final	All Open Access; Green Open Access	Scopus	2-s2.0-85113754479
Li X.; Lin X.	Li, Xing (57395521100); Lin, Xinyue (57221302721)	57395521100; 57221302721	Can’t shake office “Cold Violence” outside workplace: an investigation of how and when workplace ostracism affect employee work-to-family conflict	2024	Current Psychology							0	10.1007/s12144-024-05923-8	https://www.scopus.com/inward/record.uri?eid=2-s2.0-85191258274&doi=10.1007%2fs12144-024-05923-8&partnerID=40&md5=96e61e5dab0fab90eb172cbfb66c4a9c	Workplace ostracism is a recognized work stressor with negative impacts on the victim’s work-related outcomes. However, its implications beyond the workplace have received limited attention, and the potential effect of workplace ostracism as a team climate remains understudied. Drawing on the work-home resources model, we aim to investigate whether the workplace ostracism employees face within th…		Article	Article in press		Scopus	2-s2.0-85191258274
Ruzhenkova V.V.; Khamskaya I.S.; Retyunskiy K.Y.; Boeva A.V.; Zhigulina O.V.	Ruzhenkova, Victoria V. (57841540200); Khamskaya, Inna S. (57219914274); Retyunskiy, Konstantin Yu. (57191899004); Boeva, Alevtina V. (56362628500); Zhigulina, Oxana V. (58793981200)	57841540200; 57219914274; 57191899004; 56362628500; 58793981200	Satisfaction with life as a compliance factor of patients with schizophrenia	2023	Nevrologicheskij Vestnik	55	2	397585	42	51	9	0	10.17816/nb397585	https://www.scopus.com/inward/record.uri?eid=2-s2.0-85181437425&doi=10.17816%2fnb397585&partnerID=40&md5=f05b6e339fa2841e8496a75ea574f5f3	BACKGROUND. One of the main problems of patients in a psychiatric clinic is non-compliance with the order of treatment, which leads to frequent exacerbations of the disease and social exclusion. According to some reports, about 30–50% of patients completely refuse treatment after hospitalization or take medications in reduced doses. Important among the factors affecting the compliance of patients…		Article	Final		Scopus	2-s2.0-85181437425
Tsegay S.M.	Tsegay, Samson Maekele (57192394678)	57192394678	Gender and Family Relations: Experiences of Highly Educated Eritrean Migrants in the UK	2022	Global Social Welfare	9	2		79	88	9	1	10.1007/s40609-021-00217-4	https://www.scopus.com/inward/record.uri?eid=2-s2.0-85114695186&doi=10.1007%2fs40609-021-00217-4&partnerID=40&md5=27a75053afad7da32262de2d21f4e4b9	Using the concept of intersectionality and narrative interviews with eighteen highly educated Eritrean migrants in the UK, this phenomenological study puts gender and family at the centre of socio-cultural integration of migrants. The research findings indicate that migration increases the economic power and freedom of women, helping them improve their social status and lead independent lives. Ho…		Article	Final	All Open Access; Green Open Access	Scopus	2-s2.0-85114695186
Aslan G.; Kant E.	Aslan, Gülpınar (57195229072); Kant, Elif (57408370600)	57195229072; 57408370600	Relationship between social exclusion and anxiety in older people during the COVID-19 pandemic	2022	Geriatrics and Gerontology International	22	3		240	245	5	5	10.1111/ggi.14335	https://www.scopus.com/inward/record.uri?eid=2-s2.0-85122929969&doi=10.1111%2fggi.14335&partnerID=40&md5=a84a0ae3d8fe91abce9c7a6b997e101a	Aim: This study aims to determine the relationship between social exclusion and anxiety in older people during the COVID-19 pandemic. Methods: This descriptive research was conducted with individuals aged ≥65 years who were registered with Family Health Centers between July and September 2021. The sample size was calculated using a sampling method with an unknown population and was determined as …	Aged; Anxiety; COVID-19; Humans; Pandemics; SARS-CoV-2; Social Isolation; SARS-CoV-2 vaccine; aged; anxiety; anxiety assessment; Article; chronic disease; controlled study; coronavirus disease 2019; daily life activity; descriptive research; disease association; educational status; exercise; female; financial management; Geriatric Anxiety Inventory; human; lowest income group; male; pandemic; rur…	Article	Final		Scopus	2-s2.0-85122929969
Busnello G.F.; Trindade L.L.; Pai D.D.; Beck C.L.C.; Ribeiro O.M.P.L.; Borges E.M.D.N.; Schoeninger M.D.	Busnello, Grasiele Fatima (57194340532); Trindade, Letícia de Lima (16069683500); Pai, Daiane Dal (12776998500); Beck, Carmem Lúcia Colomé (7402419203); Ribeiro, Olga Maria Pimenta Lopes (55964342500); Borges, Elisabete Maria Das Neves (37024053900); Schoeninger, Maiara Daís (57933233200)	57194340532; 16069683500; 12776998500; 7402419203; 55964342500; 37024053900; 57933233200	Violence against nursing workers: repercussions on patient access and safety; [Violência contra o trabalhador de enfermagem: repercussões no acesso e segurança do paciente]; [Violencia contra trabajadores de enfermería: repercusiones en el acceso y seguridad de los pacientes]	2022	Revista Brasileira de Enfermagem	75	4	e20210765				3	10.1590/0034-7167-2021-0765	https://www.scopus.com/inward/record.uri?eid=2-s2.0-85140136600&doi=10.1590%2f0034-7167-2021-0765&partnerID=40&md5=2605637e21ec331e8b31a9404f3f11b4	Objectives: to analyze the repercussions of violence against nursing professionals, in the access and safety of patients in Family Health Strategy. Methods: a mixed study, with 169 nursing professionals. We used a socio-labor questionnaire, Survey Questionnaire Workplace Violence in the Health Sector, a patient safety instrument and interviews. Results: verbal aggression was related to support (p…	Aggression; Bullying; Humans; Nursing Staff; Surveys and Questionnaires; Workplace; Workplace Violence; adult; article; bullying; drug safety; fear; human; interview; patient safety; physical violence; primary health care; questionnaire; verbal hostility; victim; violence; worker; workplace violence	Article	Final	All Open Access; Gold Open Access	Scopus	2-s2.0-85140136600
Patwardhan V.	Patwardhan, Vedavati (58824408500)	58824408500	The impact of the Mamata conditional cash transfer program on child nutrition in Odisha, India	2023	Health Economics (United Kingdom)	32	9		2127	2146	19	0	10.1002/hec.4720	https://www.scopus.com/inward/record.uri?eid=2-s2.0-85164463112&doi=10.1002%2fhec.4720&partnerID=40&md5=dab383a31d51380d7be6a197c1e5beb9	Based on a triple difference estimation, this paper shows that the impact of a universal cash transfer on child nutrition differs by household wealth. In 2011, Odisha state in India introduced a conditional maternal cash transfer named “Mamata Scheme”. Using data from the National Family Health Survey, I find that the program reduced child wasting by 7 percentage points, a 39% reduction compared …	Child; Child Nutritional Physiological Phenomena; Female; Food Supply; Humans; India; Infant; Mothers; Socioeconomic Factors; drinking water; adult; Article; body height; body mass; body weight; breast feeding; child; child health; child nutrition; cohort analysis; controlled study; economic incentive; educational status; electricity; female; groups by age; health status; household; household wea…	Article	Final	All Open Access; Hybrid Gold Open Access	Scopus	2-s2.0-85164463112
De Vries T.R.; Arends I.; Oldehinkel A.J.; Bültmann U.	De Vries, Tjeerd Rudmer (57472049100); Arends, Iris (35745476900); Oldehinkel, Albertine J. (6701347101); Bültmann, Ute (6603547181)	57472049100; 35745476900; 6701347101; 6603547181	Associations between type of childhood adversities and labour market participation and employment conditions in young adults	2023	Journal of Epidemiology and Community Health	77	4		230	236	6	1	10.1136/jech-2022-219574	https://www.scopus.com/inward/record.uri?eid=2-s2.0-85150001217&doi=10.1136%2fjech-2022-219574&partnerID=40&md5=cde5447b28eeaad2bbda0a7bdcd0a9dd	Background Cumulative exposure to childhood adversity is associated with a variety of labour market outcomes in young adulthood. It remains largely unclear whether the type of adversity matters in this association. This prospective study examined the differences in exposure to 14 adverse experiences among groups of young adults aged 22 characterised by distinct labour market participation states …	Adolescent; Adult; Employment; Humans; Occupations; Poverty; Prospective Studies; Social Problems; Young Adult; adult; child; education; employment; epidemiology; labor market; public health; unemployment; addiction; adolescent; adult; Article; bullying; child; child abuse; child sexual abuse; childhood adversity; cohort analysis; controlled study; diseases; divorce; education; emotional abuse; e…	Article	Final	All Open Access; Green Open Access; Hybrid Gold Open Access	Scopus	2-s2.0-85150001217
Merla L.; Kilkey M.; Baldassar L.	Merla, Laura (22981200000); Kilkey, Majella (25623385100); Baldassar, Loretta (6505825207)	22981200000; 25623385100; 6505825207	Introduction to the special issue “Transnational care: Families confronting borders”; [Einführung in das Sonderheft „Transnationale Pflege: Familien vor Grenzen”]	2020	Journal of Family Research	32	3		393	414	21	28	10.20377/jfr-420	https://www.scopus.com/inward/record.uri?eid=2-s2.0-85189238661&doi=10.20377%2fjfr-420&partnerID=40&md5=f1cb7f2d426e8c4091e64909d0463041	In this article, we introduce the key themes of our Special Issue on “Transnational care: families confronting borders”. Central to this collection is the question of how family relations and solidarities are impacted by the current scenario of closed borders and increasingly restrictive migration regimes. This question is examined more specifically through the lens of care dynamics within transn…		Article	Final	All Open Access; Gold Open Access	Scopus	2-s2.0-85189238661
Dahl G.B.; Felfe C.; Frijters P.; Rainer H.	Dahl, Gordon B. (7101887682); Felfe, Christina (47961733100); Frijters, Paul (6602105760); Rainer, Helmut (15770150200)	7101887682; 47961733100; 6602105760; 15770150200	Caught between Cultures: Unintended Consequences of Improving Opportunity for Immigrant Girls	2022	Review of Economic Studies	89	5		2491	2528	37	4	10.1093/restud/rdab089	https://www.scopus.com/inward/record.uri?eid=2-s2.0-85160922573&doi=10.1093%2frestud%2frdab089&partnerID=40&md5=f8d19332e812b6a06b9560e52c2628c4	What happens when immigrant girls are given increased opportunities to integrate into the workplace and society, but their parents value more traditional cultural outcomes? We answer this question in the context of a reform which granted automatic birthright citizenship to eligible immigrant children born in Germany after 1 January 2000. Using survey data, we collected from students in 57 schools…	Germany; academic performance; acculturation; citizenship; cultural tradition; game theory; immigration; Islamism; life satisfaction; national identity; parental investment; sex-related difference; social exclusion; student	Article	Final	All Open Access; Green Open Access	Scopus	2-s2.0-85160922573
Moulton J.E.; Corona M.I.V.; Vaughan C.; Bohren M.A.	Moulton, Jessica E. (57222966892); Corona, Martha Isela Vazquez (57392356400); Vaughan, Cathy (56284359400); Bohren, Meghan A. (56158633300)	57222966892; 57392356400; 56284359400; 56158633300	Women's perceptions and experiences of reproductive coercion and abuse: A qualitative evidence synthesis	2021	PLoS ONE	16	12-Dec	e0261551				15	10.1371/journal.pone.0261551	https://www.scopus.com/inward/record.uri?eid=2-s2.0-85122029846&doi=10.1371%2fjournal.pone.0261551&partnerID=40&md5=38123ae78f59c5a1517b48448f8a6814	Background Reproductive coercion and abuse is a major public health issue, with significant effects on the health and well-being of women. Reproductive coercion and abuse includes any form of behaviour that intentionally controls another person's reproductive choices. The aim of this qualitative evidence synthesis is to explore women's experiences of reproductive coercion and abuse globally, to b…	Adolescent; Adult; Coercion; Culture; Female; Humans; Psychology; Qualitative Research; Reproductive Behavior; Spouse Abuse; Young Adult; Africa; anger; Article; Asia; Asia Pacific; contraceptive behavior; cultural factor; data base; data extraction; data synthesis; Europe; experience; family conflict; female; human; information processing; injury; male; mental stress; North America; perception; …	Article	Final	All Open Access; Gold Open Access; Green Open Access	Scopus	2-s2.0-85122029846
Maj M.; van Os J.; De Hert M.; Gaebel W.; Galderisi S.; Green M.F.; Guloksuz S.; Harvey P.D.; Jones P.B.; Malaspina D.; McGorry P.; Miettunen J.; Murray R.M.; Nuechterlein K.H.; Peralta V.; Thornicroft G.; van Winkel R.; Ventura J.	Maj, Mario (7102716455); van Os, Jim (7102358027); De Hert, Marc (7004425915); Gaebel, Wolfgang (12766622100); Galderisi, Silvana (7003306444); Green, Michael F. (55498267400); Guloksuz, Sinan (57215571180); Harvey, Philip D. (7401432064); Jones, Peter B. (57212581099); Malaspina, Dolores (7004389796); McGorry, Patrick (35426378300); Miettunen, Jouko (6701423443); Murray, Robin M. (35406239400); …	7102716455; 7102358027; 7004425915; 12766622100; 7003306444; 55498267400; 57215571180; 7401432064; 57212581099; 7004389796; 35426378300; 6701423443; 35406239400; 7005825347; 7004973265; 7005922805; 57211720800; 7102389014	The clinical characterization of the patient with primary psychosis aimed at personalization of management	2021	World Psychiatry	20	1		4	33	29	152	10.1002/wps.20809	https://www.scopus.com/inward/record.uri?eid=2-s2.0-85099090522&doi=10.1002%2fwps.20809&partnerID=40&md5=4171cca0ade8c4097dc827cc35c4af14	The current management of patients with primary psychosis worldwide is often remarkably stereotyped. In almost all cases an antipsychotic medica­tion is prescribed, with second-generation antipsychotics usually preferred to first-generation ones. Cognitive behavioral therapy is rarely used in the vast majority of countries, although there is evidence to support its efficacy. Psychosocial interven…	aripiprazole; clozapine; cocaine; hemoglobin A1c; illicit drug; lorazepam; lurasidone; metformin; neuroleptic agent; olanzapine; psychotropic agent; quetiapine; risperidone; triacylglycerol; valsartan; varenicline; ziprasidone; adolescent; adult; agranulocytosis; akathisia; akinesia; antepartum hemorrhage; anxiety; anxiety disorder; apathy; Article; attention deficit disorder; autism; behavior ch…	Article	Final	All Open Access; Green Open Access	Scopus	2-s2.0-85099090522
Shah S.; Choi M.; Miller M.; Halgunseth L.C.; van Schaik S.D.M.; Brenick A.	Shah, Sameena (57688566700); Choi, Minjung (57254059300); Miller, Michelle (56428067300); Halgunseth, Linda C. (6506566666); van Schaik, Saskia D. M. (57188122900); Brenick, Alaina (16400989700)	57688566700; 57254059300; 56428067300; 6506566666; 57188122900; 16400989700	Family cohesion and school belongingness: Protective factors for immigrant youth against bias-based bullying	2021	New Directions for Child and Adolescent Development	2021	177		199	217	18	13	10.1002/cad.20410	https://www.scopus.com/inward/record.uri?eid=2-s2.0-85114661064&doi=10.1002%2fcad.20410&partnerID=40&md5=e6d32695b42229cffa49febcc26ea1e0	This study explores the protective effects of family cohesion and school belongingness against the negative consequences of bullying. 481 immigrant and nonimmigrant US middle-school students (Mage = 13.28(0.87), 49% female; 36% ethnic minority) self-reported their experiences being bullied, school belongingness, family cohesion, and socioemotional well-being measured as externalizing, internalizi…	Adolescent; Bullying; Emigrants and Immigrants; Ethnic Groups; Female; Humans; Male; Minority Groups; Protective Factors; Schools; adolescent; bullying; ethnic group; female; human; male; migrant; minority group; protection; school	Article	Final	All Open Access; Bronze Open Access	Scopus	2-s2.0-85114661064
Mongero L.B.; Rosenthal T.M.; Walczak A.B.	Mongero, Linda B. (6603718952); Rosenthal, Tami M. (37027037200); Walczak, Ashley B. (57967653900)	6603718952; 37027037200; 57967653900	A Survey of Women in the Perfusion Workforce: 2021	2022	Journal of Extra-Corporeal Technology	54	1		29	34	5	1	10.1051/ject/202254029	https://www.scopus.com/inward/record.uri?eid=2-s2.0-85141990856&doi=10.1051%2fject%2f202254029&partnerID=40&md5=34940735ed469055a8e71588e5cb18bc	A diverse and equitable working environment is desirable. In 2011, a survey was distributed to all female perfusionists in the United States. This survey suggested that the female perfusionists share the same difficulties as women in the labor force. The role of women in society in general is clearly changing. Female perfusionists have been part of that evolution. Promoting equality and respectin…	Certification; Female; Humans; Male; Perfusion; Surveys and Questionnaires; United States; Workforce; adult; article; career; education; female; follow up; gender; harassment; human; human experiment; major clinical study; male; North America; perfusionist; physiological stress; social media; stereotypy; United States; work environment; workforce; certification; perfusion; procedures; questionnai…	Article	Final	All Open Access; Bronze Open Access; Green Open Access	Scopus	2-s2.0-85141990856
Özdamar Ünal G.; Işcan G.; Ünal O.	Özdamar Ünal, Gülin (55967373300); Işcan, Gökçe (56374374200); Ünal, Onur (55795476300)	55967373300; 56374374200; 55795476300	The occurrence and consequences of violence against healthcare workers in Turkey: before and during the COVID-19 pandemic	2022	Family Practice	39	6		1001	1008	7	8	10.1093/fampra/cmac024	https://www.scopus.com/inward/record.uri?eid=2-s2.0-85138829391&doi=10.1093%2ffampra%2fcmac024&partnerID=40&md5=12bece81111c660c90e23cbd418ca146	Background: Before and throughout the COVID-19 pandemic, healthcare workers (HCWs) were victims of workplace violence (WPV). There are no reliable statistics on the occurrence and consequences of WPV against HCWs in Turkey throughout the pandemic period. Objective: We investigated the rates of WPV against HCWs in Turkey in the pre-pandemic and pandemic periods, variables associated with WPV, and …	Burnout, Professional; COVID-19; Female; Health Personnel; Humans; Male; Pandemics; Turkey; Workplace Violence; adult; Article; bullying; burnout; coronavirus disease 2019; cross-sectional study; emotional stress; family health; female; health care personnel; human; human experiment; job satisfaction; Job Satisfaction Scale; male; Maslach Burnout Inventory; pandemic; scoring system; verbal hostil…	Article	Final	All Open Access; Bronze Open Access; Green Open Access	Scopus	2-s2.0-85138829391
Plamondon A.; Bouchard G.; Lachance-Grzela M.	Plamondon, Andréanne (56840318100); Bouchard, Geneviève (57204304699); Lachance-Grzela, Mylène (23667972300)	56840318100; 57204304699; 23667972300	Family Dynamics and Young Adults’ Well-Being: The Mediating Role of Sibling Bullying	2021	Journal of Interpersonal Violence	36	9月10日		NP5362	NP5384	22	22	10.1177/0886260518800313	https://www.scopus.com/inward/record.uri?eid=2-s2.0-85060087210&doi=10.1177%2f0886260518800313&partnerID=40&md5=bcb22ccbbfcacb61f40d269d378659c8	Although a common form of family violence, sibling bullying is often viewed as harmless by families and society. Consequently, it has not received as much attention in research compared with peer bullying or other types of family violence, such as interpartner violence, child abuse, and elder abuse. Considering that sibling relationships have lasting effects on children’s development, this retros…	Adolescent; Adult; Aged; Bullying; Child; Family Relations; Humans; Retrospective Studies; Sibling Relations; Siblings; Young Adult; adolescence; adult; adulthood; aged; article; bullying; child; childhood; clinician; female; hostility; human; human experiment; life satisfaction; major clinical study; male; retrospective study; self esteem; sibling relation; Social Learning Theory; structural equ…	Article	Final		Scopus	2-s2.0-85060087210
Grüne B.; Willems D.	Grüne, Bettina (57191916556); Willems, Diana (57204941870)	57191916556; 57204941870	Help-Seeking for Bullying Victimization Among Adolescents in Germany	2024	Child and Youth Care Forum							0	10.1007/s10566-024-09799-4	https://www.scopus.com/inward/record.uri?eid=2-s2.0-85188340151&doi=10.1007%2fs10566-024-09799-4&partnerID=40&md5=ade0f1a0128b0e9aa7c481da1a9bd32e	Background: Seeking help is an essential step for victims of bullying to cope with and possibly stop bullying and thus prevent and reduce the consequences of bullying. Focusing on the group of bullied adolescents, however, shows that many of them do not seek help. Objectives: This study aimed to (1) describe the prevalence of help-seeking for bullying victimization, (2) analyze the relationship b…		Article	Article in press		Scopus	2-s2.0-85188340151
Windarwati H.D.; Susanti H.; Brooks H.; Wardani I.Y.; Hasniah; Raya M.; Ati N.A.L.; Sari H.	Windarwati, Heni Dwi (57211388649); Susanti, Herni (57201494082); Brooks, Helen (41460965800); Wardani, Ice Yulia (57197786714); Hasniah (58690677800); Raya, Mardha (58691232600); Ati, Niken Asih Laras (57218648577); Sari, Hasmila (57541088900)	57211388649; 57201494082; 41460965800; 57197786714; 58690677800; 58691232600; 57218648577; 57541088900	Lay community mental health workers (cadres) in Indonesian health services: A qualitative exploration of the views of people with mental health problems and their families	2023	PLoS ONE	18	11-Nov	e0289943				1	10.1371/journal.pone.0289943	https://www.scopus.com/inward/record.uri?eid=2-s2.0-85176412247&doi=10.1371%2fjournal.pone.0289943&partnerID=40&md5=d676e57192c86904459ffc34a25c4b3d	Introduction In community-based mental health services, lay workers recruited and trained to support mental health programs, known as mental health cadres, have an important role in supporting the care of families and people with mental disorders. This study aims to explore the experiences of people with mental disorders and their families about the role of mental health cadres in improving menta…	Community Health Workers; Family; Humans; Indonesia; Mental Disorders; Mental Health; Mental Health Services; Qualitative Research; adult; aged; anxiety; Article; attitude to health; care behavior; clinical article; community mental health; depression; doctor patient relationship; emotional support; exercise; expectation; family relation; female; health service; hospitalization; human; Indonesian…	Article	Final	All Open Access; Gold Open Access; Green Open Access	Scopus	2-s2.0-85176412247
Mukherjee A.	Mukherjee, Anuradha (58245916100)	58245916100	Intimate Partner Violence in (Un)-Romantic Relations: Its Spatial Dimensions in the Indian Context	2023	Global Social Welfare	10	4		287	297	10	0	10.1007/s40609-023-00304-8	https://www.scopus.com/inward/record.uri?eid=2-s2.0-85167327454&doi=10.1007%2fs40609-023-00304-8&partnerID=40&md5=e1f97945efdc35e9267b77e443cea706	Partner abuse is a significant contributor to total crimes in India. Atrocities against women in conjugal relations form the core of intimate partner violence (IPV). The National Crime Records Bureau (NCRB) shows spike in the number of cases reported from 4.8% in 2001 to 20.5% 2021 under cruelty against women by their spouses. This apparently means a dismal situation, but it also implies that rep…		Article	Final		Scopus	2-s2.0-85167327454
Lee J.; Chun J.; Kim J.; Lee J.; Lee S.	Lee, Jungup (55384057300); Chun, Jongserl (22733546000); Kim, Jinyung (57203867811); Lee, Jieun (57226683439); Lee, Serim (57203864263)	55384057300; 22733546000; 57203867811; 57226683439; 57203864263	A social-ecological approach to understanding the relationship between cyberbullying victimization and suicidal ideation in South Korean adolescents: The moderating effect of school connectedness	2021	International Journal of Environmental Research and Public Health	18	20	10623				16	10.3390/ijerph182010623	https://www.scopus.com/inward/record.uri?eid=2-s2.0-85116629060&doi=10.3390%2fijerph182010623&partnerID=40&md5=89a3ebf3c96462503bfd80db23463cbd	Background: Cyberbullying victimization and suicidal ideation are both ongoing delete-rious social problems in South Korea. Using the social-ecological approach, this study examined the association between cyberbullying victimization and suicidal ideation as well as the buffering role of school connectedness in this relationship. Methods: A nationally representative sample of 7333 adolescents fro…	Adolescent; Adolescent Behavior; Bullying; Child; Crime Victims; Cyberbullying; Humans; Republic of Korea; Schools; Suicidal Ideation; South Korea; adolescence; behavioral response; child health; mental health; public health; suicide; adolescent; Article; child abuse; child neglect; controlled study; cross-sectional study; cyberbullying; depression; ecology; female; high risk population; human; l…	Article	Final	All Open Access; Gold Open Access; Green Open Access	Scopus	2-s2.0-85116629060
Greš A.; Staver D.; Šakić B.; Radovančević L.	Greš, Alen (57142338400); Staver, Dijana (58419891800); Šakić, Branislav (55781512200); Radovančević, Ljubomir (23569658900)	57142338400; 58419891800; 55781512200; 23569658900	Risky Behaviour Among Adolescents	2023	Scripta Medica (Banja Luka)	54	2		201	206	5	0	10.5937/scriptamed54-43365	https://www.scopus.com/inward/record.uri?eid=2-s2.0-85163795101&doi=10.5937%2fscriptamed54-43365&partnerID=40&md5=8b9716bd289f44246c119bb28c1be676	Background/Aim: Nowadays, adolescents are exposed to some negative challenges. Bullying is one of the horrible phenomena that can be seen in the physical and mental harassment of children and teenagers. Another challenge is addiction to computer games as well as writing on social networks. Gambling addiction, habituation and exposure to psychostimulants are also a trap for causing severe patholog…		Article	Final	All Open Access; Gold Open Access	Scopus	2-s2.0-85163795101
Genest C.; Ricciardelli R.; Carleton R.N.	Genest, Christine (56863287000); Ricciardelli, Rosemary (27067918500); Carleton, R. Nicholas (55663192800)	56863287000; 27067918500; 55663192800	Correctional work: Reflections regarding suicide	2021	International Journal of Environmental Research and Public Health	18	8	4280				13	10.3390/ijerph18084280	https://www.scopus.com/inward/record.uri?eid=2-s2.0-85104435793&doi=10.3390%2fijerph18084280&partnerID=40&md5=e02ff91a326fd35095f632c1abee3db2	The Public Health Agency of Canada declared suicide a public health problem in Canada (2016). Employees working in correctional services, researchers find, experience high rates of lifetime suicidal ideation in comparison to other public safety professionals and the general population. Suicide behaviours (i.e., ideation, planning, attempts, death) are a multifactorial phenomenon, explained in par…	Canada; Child; Humans; Interpersonal Relations; Psychological Theory; Risk Factors; Suicidal Ideation; Suicide, Attempted; Canada; mental health; occupational exposure; qualitative analysis; risk factor; suicide; workplace; Article; bullying; clinical article; correctional worker; family conflict; female; help seeking behavior; human; male; marriage; named groups by occupation; risk factor; suici…	Article	Final	All Open Access; Gold Open Access; Green Open Access	Scopus	2-s2.0-85104435793
Wu W.; Xie R.; Ding W.; Jiang M.; Sun Z.; Kayani S.; Li W.	Wu, Wei (57223620924); Xie, Ruibo (57204913175); Ding, Wan (57207338839); Jiang, Min (57408534100); Sun, Zhaoxing (57802288200); Kayani, Sumaira (57204152990); Li, Weijian (55286063400)	57223620924; 57204913175; 57207338839; 57408534100; 57802288200; 57204152990; 55286063400	Can maternal involvement protect children from bullying victimization when fathers migrate for work? A serial mediation model	2023	Journal of Child and Family Studies	32	10		3148	3158	10	2	10.1007/s10826-023-02629-6	https://www.scopus.com/inward/record.uri?eid=2-s2.0-85174357850&doi=10.1007%2fs10826-023-02629-6&partnerID=40&md5=51566bd3fd6f2ca7ce9f9849a49c4687	Lack of parental care is one of the potential causes of bullying victimization of left-behind children (LBC) in China. In father-absent families, maternal involvement may be a protective factor against peer bullying, a topic that has been neglected in prior research. The current study examined the longitudinal influence of maternal involvement on father-absent LBC’s bullying victimization and the…	article; bullying; child; China; family functioning; father; female; human; major clinical study; male; self esteem	Article	Final		Scopus	2-s2.0-85174357850
Brady M.T.	Brady, Mary T. (15828763600)	15828763600	“Daddy’s Head Is Broken”: The Treatment of Children of Severe Alcoholics	2021	Psychoanalytic Study of the Child	74	1		234	248	14	0	10.1080/00797308.2020.1859275	https://www.scopus.com/inward/record.uri?eid=2-s2.0-85103838015&doi=10.1080%2f00797308.2020.1859275&partnerID=40&md5=080e87bc8a177bc567aeaba6695ec2bd	The author explicates the complex family relationships of children of severe alcoholics, and internalizations of these relationships, which can be addressed in the treatment of children and in corollary parent work. Children of serious alcoholics (or other substance use disorders) share features with other children whose parents are troubled. However, the author suggests that it is useful to cons…		Article	Final		Scopus	2-s2.0-85103838015
Choi Y.	Choi, Youngkeun (55647325400)	55647325400	Workplace ostracism and work-to-family conflict among female employees: moderating role of perceived organisational support	2021	International Journal of Organizational Analysis	29	2		436	449	13	9	10.1108/IJOA-04-2020-2143	https://www.scopus.com/inward/record.uri?eid=2-s2.0-85087725509&doi=10.1108%2fIJOA-04-2020-2143&partnerID=40&md5=d4a00eaeda068e86c90138791f171674	Purpose: Based on the conservation of resources theory, this study aims to develop and test the relationship between workplace ostracism and the work-to-family conflict of a female employee. And, it assumes that the direct link between workplace ostracism and the work-to-family conflict of a female employee is moderated by perceived organizational support. Design/methodology/approach: For this, t…		Article	Final		Scopus	2-s2.0-85087725509
Laborde-Balen G.; Diop M.; Sow K.; Ndiaye N.B.; Diop K.; Taverne B.	Laborde-Balen, Gabrièle (35790135200); Diop, Maimouna (57198202719); Sow, Khoudia (6505854235); Ndiaye, Ndeye Bineta (58041891400); Diop, Karim (6506433632); Taverne, Bernard (6602821218)	35790135200; 57198202719; 6505854235; 58041891400; 6506433632; 6602821218	Sexuality of adolescent girls born with HIV in Senegal: an anthropological analysis	2023	Therapeutic Advances in Infectious Disease	10						1	10.1177/20499361231159295	https://www.scopus.com/inward/record.uri?eid=2-s2.0-85150619021&doi=10.1177%2f20499361231159295&partnerID=40&md5=af4c8784e8f0c3dae470653f38b3e3e8	Objectives: In Senegal, the dominant social norm upholds virginity before marriage and edifies abstinence for adolescents as a cardinal moral value. Currently, sex outside of marriage remains socially condemned. The onset of sex for adolescent girls born with HIV in Senegal brings up several challenges. In Dakar, initiatives, especially through digital applications, are being developed to support…	abstinence; adolescent; anonymization; Article; child; contraception; family relation; female; health care personnel; health care system; human; Human immunodeficiency virus infected patient; Human immunodeficiency virus infection; internet access; mother; pregnancy; premarital sex; public health service; reproductive health; rural area; semi structured interview; Senegal; sexual behavior; sexual…	Article	Final	All Open Access; Gold Open Access	Scopus	2-s2.0-85150619021
Amoadu M.; Ansah E.W.; Sarfo J.O.	Amoadu, Mustapha (57820107000); Ansah, Edward Wilson (57218601104); Sarfo, Jacob Owusu (57193440778)	57820107000; 57218601104; 57193440778	Influence of psychosocial safety climate on occupational health and safety: a scoping review	2023	BMC Public Health	23	1	1344				3	10.1186/s12889-023-16246-x	https://www.scopus.com/inward/record.uri?eid=2-s2.0-85164541562&doi=10.1186%2fs12889-023-16246-x&partnerID=40&md5=3623a4fefc28a292bbe3d9b3adec5aa1	Background: Creating a healthy, decent and safe workplace and designing quality jobs are ways to eliminate precarious work in organisations and industries. This review aimed at mapping evidence on how psychosocial safety climate (PSC) influence health, safety and performance of workers. Methods: A literature search was conducted in four main databases (PubMed, Scopus, Central and Web of Science) …	Communication; Databases, Factual; Humans; Industry; Occupational Health; Organizational Culture; article; family conflict; harassment; human; leadership; manager; Medline; occupational health; organizational policy; reward; safety climate; Scopus; search engine; social interaction; systematic review; violence; Web of Science; wellbeing; work environment; worker; factual database; industry; inter…	Article	Final	All Open Access; Gold Open Access; Green Open Access	Scopus	2-s2.0-85164541562
Shanker D.A.; Shiny Chrism Queen Nesan G.; Kundapur R.	Shanker, Dinesh Abhijeeth (57218604013); Shiny Chrism Queen Nesan, G. (57202317076); Kundapur, Rashmi (55205014900)	57218604013; 57202317076; 55205014900	Working women’s experiences on domestic violence and its consequences: An urban Mangalore study	2019	Indian Journal of Public Health Research and Development	10	11		96	100	4	0	10.5958/0976-5506.2019.03431.4	https://www.scopus.com/inward/record.uri?eid=2-s2.0-85089756134&doi=10.5958%2f0976-5506.2019.03431.4&partnerID=40&md5=410d1eb8376c2dd606663ae0898727aa	Context: Women experience gender inequality and violence in every society which has a negative impact on their life, triggering physical and mental stress that in turn leads to decreased quality of life. Aim: To determine the pattern of domestic violence and its association with decision making power, economic status, educational status of both partners, age at marriage and to determine legal and…	adult; Article; cross-sectional study; decision making; depression; domestic violence; economic status; education; educational status; emotional abuse; family conflict; female; headache; human; major clinical study; mental stress; personal experience; physical abuse; physical violence; prevalence; quality of life; sexual abuse; structured questionnaire	Article	Final		Scopus	2-s2.0-85089756134
Wesselink A.K.; Hatch E.E.; Wise L.A.; Rothman K.J.; Vieira V.M.; Aschengrau A.	Wesselink, Amelia K. (57188986210); Hatch, Elizabeth E. (7006322733); Wise, Lauren A. (57203079999); Rothman, Kenneth J. (7102436769); Vieira, Veronica M. (35618015500); Aschengrau, Ann (6603830362)	57188986210; 7006322733; 57203079999; 7102436769; 35618015500; 6603830362	Exposure to tetrachloroethylene-contaminated drinking water and time to pregnancy	2018	Environmental Research	167			136	143	7	6	10.1016/j.envres.2018.07.012	https://www.scopus.com/inward/record.uri?eid=2-s2.0-85050104500&doi=10.1016%2fj.envres.2018.07.012&partnerID=40&md5=7b4243d495debcdef3782927eb82113b	Background: The synthetic solvent tetrachloroethylene (PCE), commonly used in dry cleaning operations, is a human neurotoxicant and carcinogen. However, its effect on reproduction is poorly understood, as prior studies have been limited to small occupational cohorts. We examined the association between PCE exposure from contamination of the public drinking water supply and time-to-pregnancy (TTP)…	Adult; Drinking Water; Environmental Exposure; Female; Humans; Male; Massachusetts; Pregnancy; Retrospective Studies; Tetrachloroethylene; Time-to-Pregnancy; Water Pollutants, Chemical; Cape Cod; Massachusetts; United States; drinking water; tetrachloroethylene; tetrachloroethylene; biological development; cohort analysis; drinking water; health impact; infertility; model; pollution effect; pollu…	Article	Final	All Open Access; Green Open Access	Scopus	2-s2.0-85050104500
Mutambudzi M.	Mutambudzi, Miriam (23474402500)	23474402500	Association between workplace psychosocial factors and mental health in Black, Hispanic, and White women: Cross-sectional findings from the National Health Interview Survey	2017	Women and Health	57	10		1129	1144	15	7	10.1080/03630242.2016.1263273	https://www.scopus.com/inward/record.uri?eid=2-s2.0-85006931128&doi=10.1080%2f03630242.2016.1263273&partnerID=40&md5=9521f4cddc51f6459f1a38bd105add6e	Research evaluating the relation of workplace psychosocial factors to mental health among U.S. women of different racial/ethnic backgrounds is limited. This study investigated the relationship between work-related psychosocial factors and mental health among non-Hispanic Black, Hispanic, and non-Hispanic White women using data from the 2010 National Health Interview Survey. Independent variables …	African Americans; Ethnic Groups; European Continental Ancestry Group; Female; Health Surveys; Hispanic Americans; Humans; Mental Health; Occupational Health; Prejudice; Prevalence; Sexual Harassment; Stress, Psychological; Work-Life Balance; Workplace; Caucasian; controlled study; ethnicity; family conflict; female; Hispanic; human; human experiment; independent variable; interview; job stress; …	Article	Final		Scopus	2-s2.0-85006931128
Pratesi A.	Pratesi, Alessandro (56627732100)	56627732100	Unconventional relationships, positive marginalities and citizenship; [Relaciones no convencionales, marginalidades positivas y ciudadanía]	2018	Digithum	2018	22		1	14	13	1	10.7238/d.v0i22.3130	https://www.scopus.com/inward/record.uri?eid=2-s2.0-85052506697&doi=10.7238%2fd.v0i22.3130&partnerID=40&md5=2d9fa435d8d50380bc54e05dcafa71d1	Long distance relationships and caring at a distance may be connected with emotional and psychological exhaustion but also gratification, reward and empowerment; above all, they possess important implications in terms of social justice, equality and citizenship. The expression ‘world families’ (Beck and Beck-Gernsheim, 2014) includes a heterogeneous and tension-filled set of social actors who hav…		Article	Final	All Open Access; Gold Open Access	Scopus	2-s2.0-85052506697
Zhang R.; Ye C.; Ferreira-Meyers K.	Zhang, Ran (57190673752); Ye, Chao (57192203075); Ferreira-Meyers, Karen (55522673900)	57190673752; 57192203075; 55522673900	Linking workplace ostracism to interpersonal citizenship behavior: A moderated mediation model of work-to-family conflict and rumination	2017	International Journal of Stress Management	24	3		293	320	27	18	10.1037/str0000056	https://www.scopus.com/inward/record.uri?eid=2-s2.0-85001103610&doi=10.1037%2fstr0000056&partnerID=40&md5=1102b61f3ba98f874c339ac24a99a60f	Exposure to ostracism has been argued to be a severe social stressor. However, few studies have explicitly investigated its adverse impact on the victim's interpersonal citizenship behavior (ICB) in a work setting. In a sample of 323 employees in the manufacturing industry in China, the present study tested a moderated mediation model on the effects of workplace ostracism on victims' ICB with the…	China; citizenship; disabled person; employee; family conflict; human; human experiment; immigrant; manufacturing industry; model; ostracism; PsycINFO; rumination; victim; workplace	Article	Final		Scopus	2-s2.0-85001103610
Tsaur S.-H.; Hsu F.-S.; Kung L.-H.	Tsaur, Sheng-Hshiung (6701591956); Hsu, Fu-Sung (55262141100); Kung, Li-Hua (57215972533)	6701591956; 55262141100; 57215972533	Hassles of cabin crew: An exploratory study	2020	Journal of Air Transport Management	85		101812				9	10.1016/j.jairtraman.2020.101812	https://www.scopus.com/inward/record.uri?eid=2-s2.0-85082457003&doi=10.1016%2fj.jairtraman.2020.101812&partnerID=40&md5=e0aaaba39a500920c96734006170e9d0	The purpose of this study was to explore the hassles of cabin crew. Based on content analysis, this study extracted four themes of hassles: job hassles, peer interaction hassles, passenger service hassles, and personal hassles. Job hassles come from the gap between work standards and practical operations, inadequate service capacities of aircraft facility, irregular work schedules, and emergencie…	aircraft; health status; infectious disease; sexual violence	Article	Final		Scopus	2-s2.0-85082457003
Shai N.; Pradhan G.D.; Chirwa E.; Shrestha R.; Adhikari A.; Kerr-Wilson A.	Shai, Nwabisa (55135536300); Pradhan, Geeta Devi (57210261124); Chirwa, Esnat (26031300000); Shrestha, Ratna (57210259639); Adhikari, Abhina (57210257904); Kerr-Wilson, Alice (57203914244)	55135536300; 57210261124; 26031300000; 57210259639; 57210257904; 57203914244	Factors associated with IPV victimisation of women and perpetration by men in migrant communities of Nepal	2019	PLoS ONE	14	7	e0210258				13	10.1371/journal.pone.0210258	https://www.scopus.com/inward/record.uri?eid=2-s2.0-85070086303&doi=10.1371%2fjournal.pone.0210258&partnerID=40&md5=46b31664b90d91e9ca921c8b322ee842	This paper aims to describe the prevalent forms of intimate partner violence (IPV), and the factors associated with IPV among women and men living in the two migrant communities of Baglung district, Nepal. 357 adult women and men were enrolled following a family model, interviewing young married women with daughter-in-law status in the home, their husbands, and mothers-in-law and fathers-in-laws …	Adolescent; Adult; Aged; Aged, 80 and over; Crime Victims; Cross-Sectional Studies; Family Relations; Female; Humans; Intimate Partner Violence; Male; Middle Aged; Nepal; Prevalence; Risk Factors; Sexual Partners; Surveys and Questionnaires; Transients and Migrants; Young Adult; adolescent; adult; aged; Article; childhood trauma; cross-sectional study; depression; environmental exposure; female; …	Article	Final	All Open Access; Gold Open Access; Green Open Access	Scopus	2-s2.0-85070086303
Kolaitis G.; Bouwkamp C.G.; Papakonstantinou A.; Otheiti I.; Belivanaki M.; Haritaki S.; Korpa T.; Albani Z.; Terzioglou E.; Apostola P.; Skamnaki A.; Xaidara A.; Kosma K.; Kitsiou-Tzeli S.; Tzetis M.	Kolaitis, Gerasimos (8704541600); Bouwkamp, Christian G. (56133423600); Papakonstantinou, Alexia (57191169362); Otheiti, Ioanna (57191169154); Belivanaki, Maria (57191171562); Haritaki, Styliani (6503965507); Korpa, Terpsihori (6506170939); Albani, Zinovia (57191173805); Terzioglou, Elena (57191168776); Apostola, Polyxeni (57191169258); Skamnaki, Aggeliki (57191170139); Xaidara, Athena (563982945…	8704541600; 56133423600; 57191169362; 57191169154; 57191171562; 6503965507; 6506170939; 57191173805; 57191168776; 57191169258; 57191170139; 56398294500; 16307196100; 6602839270; 6701629551	A boy with conduct disorder (CD), attention deficit hyperactivity disorder (ADHD), borderline intellectual disability, and 47,XXY syndrome in combination with a 7q11.23 duplication, 11p15.5 deletion, and 20q13.33 deletion	2016	Child and Adolescent Psychiatry and Mental Health	10	1	33				4	10.1186/s13034-016-0121-8	https://www.scopus.com/inward/record.uri?eid=2-s2.0-84987725219&doi=10.1186%2fs13034-016-0121-8&partnerID=40&md5=d1c0aff050db5b7503d294b62b82e973	Background: This is a case with multiple chromosomal aberrations which are likely etiological for the observed psychiatric phenotype consisting of attention deficit hyperactivity and conduct disorders. Case presentation: We report on an 11 year-old boy, admitted to the pediatric hospital for behavioral difficulties and a delayed neurodevelopmental trajectory. A cytogenetic analysis and high-resol…	genomic DNA; risperidone; 47 XYY syndrome; adolescent; aggression; Article; astigmatism; attention deficit disorder; behavior disorder; birth weight; bullying; case report; Child Behavior Checklist; CHRNA4 gene; chromosome 11p; chromosome 20q; chromosome 7q; chromosome aberration; chromosome deletion; chromosome duplication; cognitive defect; coloboma; comparative genomic hybridization; conduct d…	Article	Final	All Open Access; Gold Open Access	Scopus	2-s2.0-84987725219
Ingul J.M.; Havik T.; Heyne D.	Ingul, Jo Magne (16238617100); Havik, Trude (55794658300); Heyne, David (7004713147)	16238617100; 55794658300; 7004713147	Emerging School Refusal: A School-Based Framework for Identifying Early Signs and Risk Factors	2019	Cognitive and Behavioral Practice	26	1		46	62	16	69	10.1016/j.cbpra.2018.03.005	https://www.scopus.com/inward/record.uri?eid=2-s2.0-85047200108&doi=10.1016%2fj.cbpra.2018.03.005&partnerID=40&md5=b18f5c048cf4823ee5db16a9a55a892e	A student's academic and social-emotional development is increasingly jeopardized with mounting absence from school. School refusal (SR) is one type of school attendance problem (SAP) that is often associated with absence from school. Once established, it can sometimes be difficult to treat. To prevent established SR and associated problems, indicators of emerging SR and risk for SR should be eff…	age; anxiety; Article; bullying; conceptual framework; cooperation; critical thinking; depression; educational status; emotional stress; emotionality; environmental factor; family functioning; human; loneliness; mental disease; priority journal; problem solving; psychosomatics; responsibility; risk assessment; risk factor; school attendance; school refusal; self concept; separation anxiety; socia…	Article	Final		Scopus	2-s2.0-85047200108
Cook-Darzens S.; Gelin Z.; Hendrick S.	Cook-Darzens, Solange (55980037200); Gelin, Zoé (55933362400); Hendrick, Stéphan (26653556100)	55980037200; 55933362400; 26653556100	Evidence base for Multiple Family Therapy (MFT) in non-psychiatric conditions and problems: a review (part 2)	2018	Journal of Family Therapy	40	3		326	343	17	15	10.1111/1467-6427.12177	https://www.scopus.com/inward/record.uri?eid=2-s2.0-85020225336&doi=10.1111%2f1467-6427.12177&partnerID=40&md5=4edca764fffce36d3f959199d97926e2	This article provides an updated overview of the empirical literature regarding Multiple Family Therapy's (MFT) applications to non-psychiatric conditions and problems. Although the evidence is not as strong for these disorders as for psychiatric disorders, the benefits of MFT approaches are apparent in the following areas: family management of several severe chronic medical illnesses; prevention…		Article	Final		Scopus	2-s2.0-85020225336
Malik N.A.; Björkqvist K.	Malik, Naima Akhtar (57209969382); Björkqvist, Kaj (6603690976)	57209969382; 6603690976	Workplace bullying and occupational stress among university teachers: Mediating and moderating factors	2019	Europe's Journal of Psychology	15	2		240	259	19	24	10.5964/ejop.v15i2.1611	https://www.scopus.com/inward/record.uri?eid=2-s2.0-85069171673&doi=10.5964%2fejop.v15i2.1611&partnerID=40&md5=1a7914fd649bf9e00161bfc99a2dabb8	In the study, it is explored whether exposure to workplace bullying predicts symptoms of occupational stress, and whether this association is mediated by interpersonal relationships, and moderated by sex and nationality. A sample of 610 university teachers from Pakistan (196 males, 133 females) and Finland (152 males, 129 females) completed an online questionnaire. A conditional process model was…		Article	Final	All Open Access; Gold Open Access; Green Open Access	Scopus	2-s2.0-85069171673
Chigiji H.; Fry D.; Mwadiwa T.E.; Elizalde A.; Izumi N.; Baago-Rasmussen L.; Maternowska M.C.	Chigiji, Handrick (56642750800); Fry, Deborah (55345392900); Mwadiwa, Tinashe Enock (57206658553); Elizalde, Aldo (57188994802); Izumi, Noriko (57204316075); Baago-Rasmussen, Line (57204308776); Maternowska, Mary Catherine (36019403300)	56642750800; 55345392900; 57206658553; 57188994802; 57204316075; 57204308776; 36019403300	Risk factors and health consequences of physical and emotional violence against children in Zimbabwe: A nationally representative survey	2018	BMJ Global Health	3	3	e000533				18	10.1136/bmjgh-2017-000533	https://www.scopus.com/inward/record.uri?eid=2-s2.0-85055162591&doi=10.1136%2fbmjgh-2017-000533&partnerID=40&md5=94cb46479a01607dc848919f15d791a0	Introduction This study provides, for the first time, comparable national population-based estimates that describe the nature and magnitude of physical and emotional violence during childhood in Zimbabwe. Methods From August to September 2011, we conducted a national population-based survey of 2410 respondents aged 13-24 years, using a two-stage cluster sampling. Regression models were adjusted f…		Article	Final	All Open Access; Gold Open Access; Green Open Access	Scopus	2-s2.0-85055162591
Liao Y.; Liu X.-Y.; Kwan H.K.; Tian Q.-T.	Liao, Yi (55213759600); Liu, Xiao-Yu (36518974000); Kwan, Ho Kwong (27867787900); Tian, Qi-tao (57188980216)	55213759600; 36518974000; 27867787900; 57188980216	Effects of sexual harassment on employees’ family undermining: Social cognitive and behavioral plasticity perspectives	2016	Asia Pacific Journal of Management	33	4		959	979	20	22	10.1007/s10490-016-9467-y	https://www.scopus.com/inward/record.uri?eid=2-s2.0-84964483955&doi=10.1007%2fs10490-016-9467-y&partnerID=40&md5=7424e628b55f68109402b05b8d84a29c	This study examined the effects of workplace sexual harassment on family undermining. The investigation focused on the mediating role of moral identity and the moderating role of organization-based self-esteem (OBSE). The results, which were based on employee-spouse dyadic data collected in China, indicated that employees’ perceptions of sexual harassment were negatively related to their sense of…		Article	Final		Scopus	2-s2.0-84964483955
Niedhammer I.; Coindre K.; Memmi S.; Bertrais S.; Chastang J.-F.	Niedhammer, Isabelle (57207560004); Coindre, Kylian (57214891374); Memmi, Sarah (36915522600); Bertrais, Sandrine (6701495353); Chastang, Jean-François (7004438656)	57207560004; 57214891374; 36915522600; 6701495353; 7004438656	Working conditions and depression in the French national working population: Results from the SUMER study	2020	Journal of Psychiatric Research	123			178	186	8	24	10.1016/j.jpsychires.2020.01.003	https://www.scopus.com/inward/record.uri?eid=2-s2.0-85079424102&doi=10.1016%2fj.jpsychires.2020.01.003&partnerID=40&md5=13734aaf90cd7914df08af8a80dc0a00	Objectives: The objectives were to explore the associations between various types of occupational exposures and depression in the French national working population, most of the studies in the literature focussing on a limited number of exposures and on symptom scales. Methods: The study was based on a nationally representative sample of 25 977 employees, 14 682 men and 11 295 women. Depression w…	Depression; Female; Humans; Male; Occupational Diseases; Occupational Exposure; Social Support; Stress, Psychological; Workplace; adult; Article; bullying; depression; employee; ethics; family conflict; female; France; human; logistic regression analysis; major clinical study; male; mental health; occupational exposure; Patient Health Questionnaire 9; prevalence; priority journal; psychosocial en…	Article	Final	All Open Access; Hybrid Gold Open Access	Scopus	2-s2.0-85079424102
Rao S.	Rao, Smitha (57213827724)	57213827724	A natural disaster and intimate partner violence: Evidence over time	2020	Social Science and Medicine	247		112804				59	10.1016/j.socscimed.2020.112804	https://www.scopus.com/inward/record.uri?eid=2-s2.0-85078028035&doi=10.1016%2fj.socscimed.2020.112804&partnerID=40&md5=228c42808e01bee08f1eb869fd0f28c4	Natural disasters affect about 200 million people annually. Heightened intimate partner violence (IPV) is a gendered impact of these disruptive events. This study examines prevalence and correlates of IPV in four Indian states—TamilNadu, Kerala, AndhraPradesh, and Karnataka-before and after the Indian Ocean tsunami of 2004. Drawing on three waves of National Family Health Surveys of India-six yea…	Andhra Pradesh; India; Karnataka; Kerala; Tamil Nadu; demography; domestic violence; gender; natural disaster; regression analysis; socioeconomic status; vulnerability; adult; article; case report; clinical article; drawing; emotional abuse; female; gender; human; human experiment; Indian Ocean; Karnataka; Kerala; natural disaster; partner violence; prevalence; public health; religion; social sta…	Article	Final		Scopus	2-s2.0-85078028035
Chi N.-W.; Yang J.; Lin C.-Y.	Chi, Nai-Wen (16041417100); Yang, Jixia (15039190900); Lin, Chia-Ying (57191866858)	16041417100; 15039190900; 57191866858	Service workers' chain reactions to daily customer mistreatment: Behavioral linkages, mechanisms, and boundary conditions	2018	Journal of Occupational Health Psychology	23	1		58	70	12	66	10.1037/ocp0000050	https://www.scopus.com/inward/record.uri?eid=2-s2.0-84994246913&doi=10.1037%2focp0000050&partnerID=40&md5=06edb08edb204a27bf2a05526dfcc76e	Drawing on the stressor- emotion model, we examine how customer mistreatment can evoke service workers' passive forms of deviant behaviors (i.e., work withdrawal behavior [WWB]) and negative impacts on their home life (i.e., work-family conflict [WFC]), and whether individuals' core selfevaluations and customer service training can buffer the negative effects of customer mistreatment. Using the e…	Adult; Aggression; Consumer Behavior; Family Conflict; Female; Humans; Industry; Interpersonal Relations; Male; Middle Aged; Negativism; Occupations; Self Concept; Stress, Psychological; Taiwan; Work; arousal; Article; behavior; behavior assessment; conceptual framework; Cronbach alpha coefficient; daily customer mistreatment; emotionality; employee; family conflict; human; impulsiveness; outcome…	Article	Final		Scopus	2-s2.0-84994246913
Xie E.; Gemmill M.	Xie, Elaine (57201740195); Gemmill, Meg (57191069960)	57201740195; 57191069960	Exploring the prenatal experience of women with intellectual and developmental disabilities: In a southeastern Ontario family health team	2018	Canadian Family Physician	64			S70	S75	5	10		https://www.scopus.com/inward/record.uri?eid=2-s2.0-85046019648&partnerID=40&md5=3616e7795f89df955f8c7d17a3b7cead	Objective: To identify psychosocial challenges facing pregnant women with intellectual and developmental disabilities (IDD) using retrospective, routinely collected electronic medical record data. Design: A retrospective qualitative study using narratives and supporting documents found in the electronic medical record of an academic family health team (FHT). Setting: Academic FHT in southeastern …	Adult; Developmental Disabilities; Domestic Violence; Female; Humans; Intellectual Disability; Ontario; Pregnancy; Pregnancy Complications; Prenatal Care; Primary Health Care; Qualitative Research; Retrospective Studies; Social Support; Vulnerable Populations; Article; autism; brain degeneration; cerebral palsy; Child and Family Service; child parent relation; chromosome aberration; developmental…	Article	Final		Scopus	2-s2.0-85046019648
Saleh A.; Potter G.G.; McQuoid D.R.; Boyd B.; Turner R.; MacFall J.R.; Taylor W.D.	Saleh, A. (7202719195); Potter, G.G. (8848668800); McQuoid, D.R. (6602116671); Boyd, B. (37098596500); Turner, R. (57202146861); MacFall, J.R. (7005630767); Taylor, W.D. (7402890604)	7202719195; 8848668800; 6602116671; 37098596500; 57202146861; 7005630767; 7402890604	Effects of early life stress on depression, cognitive performance and brain morphology	2017	Psychological Medicine	47	1		171	181	10	204	10.1017/S0033291716002403	https://www.scopus.com/inward/record.uri?eid=2-s2.0-84989223371&doi=10.1017%2fS0033291716002403&partnerID=40&md5=b3f7bd345432a4ffda1480ac26d509fe	Background. Childhood early life stress (ELS) increases risk of adulthood major depressive disorder (MDD) and is associated with altered brain structure and function. It is unclear whether specific ELSs affect depression risk, cognitive function and brain structure. Method. This cross-sectional study included 64 antidepressant-free depressed and 65 never-depressed individuals. Both groups reporte…	Adult; Adult Survivors of Child Abuse; Adult Survivors of Child Adverse Events; Cerebral Cortex; Cognitive Dysfunction; Cross-Sectional Studies; Depressive Disorder, Major; Executive Function; Family Conflict; Female; Humans; Magnetic Resonance Imaging; Male; Memory, Episodic; Memory, Short-Term; Middle Aged; Psychomotor Performance; Stress, Psychological; Young Adult; adult; brain cortex; child …	Article	Final	All Open Access; Green Open Access	Scopus	2-s2.0-84989223371
Rodriguez R.; Macias R.L.; Perez-Garcia R.; Landeros G.; Martinez A.	Rodriguez, Rebecca (57161940300); Macias, R. Lillianne. (36514932300); Perez-Garcia, Reyna (57203530197); Landeros, Griselda (57203526710); Martinez, Aida (57203530739)	57161940300; 36514932300; 57203530197; 57203526710; 57203530739	Action Research at the Intersection of Structural and Family Violence in an Immigrant Latino Community: a Youth-Led Study	2018	Journal of Family Violence	33	8		587	596	9	14	10.1007/s10896-018-9990-3	https://www.scopus.com/inward/record.uri?eid=2-s2.0-85052068085&doi=10.1007%2fs10896-018-9990-3&partnerID=40&md5=7e194dc1499a71b65ad1e7f17bf3ae4b	The current study addresses the lack of research exploring the social and emotional impact of anti-immigrant policy on Latino communities, and the intersection of anti-immigrant climates with other family stressors, like domestic violence (DV). In this paper we describe a qualitative study led by the participatory action research group La Voz Juvenile de Caminar Latino. Youth researchers conducte…	adolescent; adult; article; climate; controlled study; coworker; emotional stress; family conflict; family violence; fear; female; harassment; Hispanic; human; immigrant; immigration; job stress; juvenile; male; participatory research; perception; police; qualitative research; scientist; semi structured interview; thematic analysis; voice	Article	Final		Scopus	2-s2.0-85052068085
Thompson M.J.; Carlson D.S.; Kacmar K.M.; Vogel R.M.	Thompson, Merideth J. (57201909192); Carlson, Dawn S. (7403297495); Kacmar, K. Michele (7003567557); Vogel, Ryan M. (26432929200)	57201909192; 7403297495; 7003567557; 26432929200	The cost of being ignored: Emotional exhaustion in the work and family domains.	2020	Journal of Applied Psychology	105	2		186	195	9	76	10.1037/apl0000433	https://www.scopus.com/inward/record.uri?eid=2-s2.0-85068933679&doi=10.1037%2fapl0000433&partnerID=40&md5=d052675028297893b0f97d4580642520	Building on the work–home resources model and crossover theory, we investigated how workplace ostracism both spills over and crosses over to emotional exhaustion for both the ostracism target and his or her spouse. We examine whether this occurs through the linking mechanisms of personal resources, specifically the target’s positive mood and psychological distress. We draw on the work–home resour…	Adult; Burnout, Psychological; Employment; Female; Humans; Longitudinal Studies; Male; Psychological Distress; Social Isolation; Spouses; article; controlled study; emotional stress; female; human; male; mental stress; mood; ostracism; spouse; theoretical study; workplace; adult; distress syndrome; employment; longitudinal study; psychology; social isolation	Article	Final		Scopus	2-s2.0-85068933679
Yasir M.; Majid A.; Javed A.; Khan Z.A.; Malik S.; Naz F.; Ul Islam E.	Yasir, Muhammad (57214987302); Majid, Abdul (57215511150); Javed, Asad (57203687599); Khan, Zubair Alam (57217335145); Malik, Saqib (35484883900); Naz, Farhat (57197019706); Ul Islam, Ehsan (58292327600)	57214987302; 57215511150; 57203687599; 57217335145; 35484883900; 57197019706; 58292327600	INQUIRING VOLUNTARY TURNOVER FOR FEMALE NURSES IN PAKISTAN THROUGH FOCUSED ETHNOGRAPHY	2020	Journal of Ayub Medical College	32	2		208	216	8	1		https://www.scopus.com/inward/record.uri?eid=2-s2.0-85087099319&partnerID=40&md5=ba35b7385d5ad6c50a322d41db5328ab	Background: Pakistan is a country with very low nurses to population rate. This problem becomes more prominent due to voluntary turnover; especially among female nurses. This problem could be attributed to several social and demographic factors. Purpose: This study sought to identify the factors affecting voluntary turnover of female nurses in Pakistan. Method: This study is qualitative in nature…	Female; Humans; Nursing Staff, Hospital; Occupational Stress; Pakistan; Personnel Turnover; ethnology; female; human; job stress; nursing staff; Pakistan; personnel management	Article	Final		Scopus	2-s2.0-85087099319
Schüssler-Fiorenza Rose S.M.; Eslinger J.G.; Zimmerman L.; Scaccia J.; Lai B.S.; Lewis C.; Alisic E.	Schüssler-Fiorenza Rose, Sophia Miryam (56049558000); Eslinger, Jessica G. (56040913400); Zimmerman, Lindsey (55629010600); Scaccia, Jamie (57190172963); Lai, Betty S. (37061396100); Lewis, Catrin (7402976046); Alisic, Eva (25026762600)	56049558000; 56040913400; 55629010600; 57190172963; 37061396100; 7402976046; 25026762600	Adverse childhood experiences, support, and the perception of ability to work in adults with disability	2016	PLoS ONE	11	7	e0157726				16	10.1371/journal.pone.0157726	https://www.scopus.com/inward/record.uri?eid=2-s2.0-84978175743&doi=10.1371%2fjournal.pone.0157726&partnerID=40&md5=dec00ff73d57137dd306591387a17103	Objective: To examine the impact of adverse childhood experiences (ACEs) and support on selfreported work inability of adults reporting disability. Participants: Adults (ages 18-64) who participated in the Behavioral Risk Factor Surveillance System in 2009 or 2010 and who reported having a disability (n = 13,009). Design and Main Outcome Measures: The study used a retrospective cohort design with…	Adolescent; Adult; Adult Survivors of Child Abuse; Behavioral Risk Factor Surveillance System; Child; Child Abuse; Disability Evaluation; Disabled Persons; Female; Humans; Logistic Models; Male; Middle Aged; Models, Psychological; Perception; Professional Impairment; Retrospective Studies; Risk Assessment; Social Support; Work; Young Adult; adult; adverse childhood experience; age; Article; behav…	Article	Final	All Open Access; Bronze Open Access; Green Open Access	Scopus	2-s2.0-84978175743
Pien L.-C.; Cheng Y.; Cheng W.-J.	Pien, Li-Chung (54388391800); Cheng, Yawen (56726994600); Cheng, Wan-Ju (56844231700)	54388391800; 56726994600; 56844231700	Internal workplace violence from colleagues is more strongly associated with poor health outcomes in nurses than violence from patients and families; [工作场所暴力与护士身体健康状况的相关性大于患者和家庭暴力的关联]	2019	Journal of Advanced Nursing	75	4		793	800	7	25	10.1111/jan.13887	https://www.scopus.com/inward/record.uri?eid=2-s2.0-85056345179&doi=10.1111%2fjan.13887&partnerID=40&md5=0183679424b9f2414ec5b106dfcba65a	Aims: To examine the associations between different workplace violence sources and health outcome in nurses. Background: Workplace violence is a major threat to nurses’ physical and mental health. Other workers in the health sector, patients and visitors can cause workplace violence. To effectively prevent workplace violence-related health problems, the differential impact of internal and externa…	Adult; Cross-Sectional Studies; Educational Status; Exposure to Violence; Female; Humans; Mental Health; Nurse-Patient Relations; Nursing Staff, Hospital; Occupational Stress; Professional-Family Relations; Sexual Harassment; Taiwan; Workplace Violence; adult; article; bullying; controlled study; female; human; justice; mental health; nurse; occupational health; prevention; questionnaire; rating …	Article	Final		Scopus	2-s2.0-85056345179
Arboit J.; Padoin S.M.D.M.; Vieira L.B.	Arboit, Jaqueline (57191401524); Padoin, Stela Maris de Mello (7801638163); Vieira, Letícia Becker (36440493100)	57191401524; 7801638163; 36440493100	Violence against women in Primary Health Care: Potentialities and limitations to identification; [Violencia contra las mujeres en la atención primaria de salud: potencialidades y limitaciones para la identificación]	2020	Atencion Primaria	52	1		14	21	7	10	10.1016/j.aprim.2018.09.008	https://www.scopus.com/inward/record.uri?eid=2-s2.0-85066135939&doi=10.1016%2fj.aprim.2018.09.008&partnerID=40&md5=974279d2ea5ab5249365fd43f0ad5dc6	Objective: To determine the potential and limitations of Primary Health Care professionals to identify situations of violence against women. Location: A municipality of Rio Grande do Sul, Brazil. Design: Descriptive and exploratory study with a qualitative approach. Participants: Twenty-one health professionals of three Family Health Strategy units, as well as one Basic Health Unit. The inclusion…	Adult; Aged; Attitude of Health Personnel; Female; Humans; Middle Aged; Primary Health Care; Violence; Women's Health; Wounds and Injuries; article; atmosphere; battered woman; child; clinical article; consultation; content analysis; exploratory research; family health; fear; female; gender; guilt; health center; health personnel attitude; home visit; human; human experiment; licence; male; monit…	Article	Final	All Open Access; Gold Open Access; Green Open Access	Scopus	2-s2.0-85066135939
Pradhan S.; Gupta P.	Pradhan, Sajeet (57189497574); Gupta, Prashant (57208003837)	57189497574; 57208003837	Abusive supervision and work-family conflict: an empirical investigation of Indian professionals	2020	International Journal of Conflict Management	32	3		493	513	20	19	10.1108/IJCMA-07-2020-0130	https://www.scopus.com/inward/record.uri?eid=2-s2.0-85099573879&doi=10.1108%2fIJCMA-07-2020-0130&partnerID=40&md5=2ddaf4b796417f2060e6f55e9c481119	Purpose: The study aims to investigate the direct and indirect effect of subordinate’s perceived abusive supervision (AS) on his/her work–family conflict (WFC) and family–work conflict (FWC). Although prior studies have empirically explored the direct effect, but the role of mediators like compulsory citizenship behavior, burnout and stress transfer explaining the indirect effect has seldom been …		Article	Final		Scopus	2-s2.0-85099573879
Abbott P.; Magin P.; Davison J.; Hu W.	Abbott, Penelope (35607397000); Magin, Parker (7801592374); Davison, Joyce (23472847800); Hu, Wendy (37161429100)	35607397000; 7801592374; 23472847800; 37161429100	Medical homelessness and candidacy: Women transiting between prison and community health care	2017	International Journal for Equity in Health	16	1	130				33	10.1186/s12939-017-0627-6	https://www.scopus.com/inward/record.uri?eid=2-s2.0-85025070279&doi=10.1186%2fs12939-017-0627-6&partnerID=40&md5=a91d1df91b03770dee149677c960bcd7	Background: Women in contact with the prison system have high health needs. Short periods in prison and serial incarcerations are common. Examination of their experiences of health care both in prison and in the community may assist in better supporting their wellbeing and, ultimately, decrease their risk of returning to prison. Methods: We interviewed women in prisons in Sydney, Australia, using…	Adult; Community Health Services; Female; Health Services Accessibility; Humans; Middle Aged; New South Wales; Prisoners; Prisons; Qualitative Research; Transitional Care; Young Adult; Australia; New South Wales; Sydney [New South Wales]; drug; health care; health services; homelessness; primary health care; public health; questionnaire survey; research work; womens health; adult; Article; assert…	Article	Final	All Open Access; Gold Open Access; Green Open Access	Scopus	2-s2.0-85025070279
Lardier D.T., Jr.; Barrios V.R.; Garcia-Reid P.; Reid R.J.	Lardier, David T. (57190985983); Barrios, Veronica R. (57192820896); Garcia-Reid, Pauline (8368704900); Reid, Robert J. (55708453600)	57190985983; 57192820896; 8368704900; 55708453600	Suicidal ideation among suburban adolescents: The influence of school bullying and other mediating risk factors	2016	Journal of Child and Adolescent Mental Health	28	3		213	231	18	22	10.2989/17280583.2016.1262381	https://www.scopus.com/inward/record.uri?eid=2-s2.0-85008253508&doi=10.2989%2f17280583.2016.1262381&partnerID=40&md5=95c7c4516bf32ee556ec0d49b128b6c2	Objective: Prior research has identified multiple factors that influence suicidal ideation (SI) among bullied youth. The effects of school bullying on SI cannot be considered in isolation. In this study, we examined the influence of school bullying on SI, through a constellation of risks, which include depressive and anxiety symptoms, family conflict, and alcohol, tobacco, and other drug (ATOD) u…	Adolescent; Anxiety; Bullying; Child; Depression; Family Conflict; Female; Humans; Logistic Models; Male; New Jersey; Odds Ratio; Risk Factors; Schools; Sex Factors; Students; Substance-Related Disorders; Suburban Population; Suicidal Ideation; Surveys and Questionnaires; adolescent; adolescent behavior; adult; anxiety; Article; bullying; depression; family conflict; female; human; major clinical…	Article	Final		Scopus	2-s2.0-85008253508
Campbell J.A.; Walker R.J.; Garacci E.; Dawson A.Z.; Williams J.S.; Egede L.E.	Campbell, J.A. (25823664400); Walker, R.J. (55206931800); Garacci, E. (57202817496); Dawson, A.Z. (56421384100); Williams, J.S. (56612516700); Egede, L.E. (7003982221)	25823664400; 55206931800; 57202817496; 56421384100; 56612516700; 7003982221	Relationship between adverse childhood experiences and perceived discrimination in adulthood	2020	Journal of Affective Disorders	277			999	1004	5	11	10.1016/j.jad.2020.09.023	https://www.scopus.com/inward/record.uri?eid=2-s2.0-85090887031&doi=10.1016%2fj.jad.2020.09.023&partnerID=40&md5=950f28a4d37c34da0568c09de2378e17	Background: Adverse Childhood Experiences (ACEs) and perceived discrimination impact health overtime, however little is known about their association. Methods: Data for 6,325 participants in the Midlife in the US (MIDUS) study were analyzed across three waves of data. ACEs included emotional or physical abuse, household dysfunction, or financial strain in childhood. Generalized Linear Models with…	Adult; Adverse Childhood Experiences; Child; Child Abuse; Emotions; Family Relations; Humans; Physical Abuse; adult; adulthood; article; child; childhood adversity; education; emotional abuse; ethnicity; female; household; human; human experiment; lifespan; major clinical study; male; marriage; physical abuse; population health; race; child abuse; emotion; family relation	Article	Final	All Open Access; Green Open Access	Scopus	2-s2.0-85090887031
Twis M.K.	Twis, Mary K. (57201252162)	57201252162	Risk Factor Patterns in Domestic Minor Sex Trafficking Relationships	2020	Journal of Human Trafficking	6	3		309	326	17	20	10.1080/23322705.2019.1627775	https://www.scopus.com/inward/record.uri?eid=2-s2.0-85067549347&doi=10.1080%2f23322705.2019.1627775&partnerID=40&md5=02949b726300f758154a898fb84abe9b	Domestic minor sex trafficking (DMST) is the commercial sexual exploitation of a minor citizen or legal resident within United States borders. Officials often view DMST as a monolithic crime, rather than a problem driven by victims’ variable experiences with poverty, racism, and family dysfunction. The purpose of this study is to explore how various risk factors are associated with one another an…		Article	Final		Scopus	2-s2.0-85067549347
Lee C.	Lee, Catherine (57200447632)	57200447632	Fifteen years on: the legacy of section 28 for LGBT+ teachers in English schools	2019	Sex Education	19	6		675	690	15	30	10.1080/14681811.2019.1585800	https://www.scopus.com/inward/record.uri?eid=2-s2.0-85062977545&doi=10.1080%2f14681811.2019.1585800&partnerID=40&md5=caee94649302e24352e2e037b7208158	This article examines the legacy of Section 28 of the Local Government Act in England for LGBT+ school teachers between 1988 and the repeal of the Section in 2003. Section 28 stated that ‘A local authority shall not–(a) intentionally promote homosexuality… (b) promote the teaching in any maintained school of the acceptability of homosexuality as a pretended family relationship’. A questionnaire e…	article; England; gender identity; government; harassment; homosexuality; human; human experiment; law; occupation; perception; questionnaire; school teacher; teaching; work environment	Article	Final	All Open Access; Green Open Access	Scopus	2-s2.0-85062977545
Meltzer-Brody S.; Larsen J.T.; Petersen L.; Guintivano J.; Florio A.D.; Miller W.C.; Sullivan P.F.; Munk-Olsen T.	Meltzer-Brody, S. (6603020320); Larsen, J.T. (56332004700); Petersen, L. (35448237400); Guintivano, J. (55607903400); Florio, A. Di (57195950218); Miller, W.C. (7406061778); Sullivan, P.F. (7402033718); Munk-Olsen, T. (55917044800)	6603020320; 56332004700; 35448237400; 55607903400; 57195950218; 7406061778; 7402033718; 55917044800	Adverse life events increase risk for postpartum psychiatric episodes: A population-based epidemiologic study	2018	Depression and Anxiety	35	2		160	167	7	52	10.1002/da.22697	https://www.scopus.com/inward/record.uri?eid=2-s2.0-85035036295&doi=10.1002%2fda.22697&partnerID=40&md5=24dead8c4c0deb36923c4a25b88c69e1	Background: Trauma histories may increase risk of perinatal psychiatric episodes. We designed an epidemiological population-based cohort study to explore if adverse childhood experiences (ACE) in girls increases risk of later postpartum psychiatric episodes. Methods: Using Danish registers, we identified women born in Denmark between January 1980 and December 1998 (129,439 childbirths). Exposure …	Adult; Adult Survivors of Child Adverse Events; Cohort Studies; Denmark; Depression, Postpartum; Female; Humans; Pregnancy; Psychotic Disorders; Puerperal Disorders; Registries; Risk; Stress Disorders, Traumatic, Acute; Young Adult; acute stress; adolescent; adverse childhood experience; Article; childbirth; cohort analysis; controlled study; criminal behavior; Denmark; disease registry; drug dep…	Article	Final	All Open Access; Gold Open Access	Scopus	2-s2.0-85035036295
Řimnáčová Z.; Ondrášek S.; Kajanová A.	Řimnáčová, Zuzana (57200647241); Ondrášek, Stanislav (57193511836); Kajanová, Alena (36198231800)	57200647241; 57193511836; 36198231800	Social support in the working poor; [Sociální opora u pracujících chudých]	2019	Kontakt	21	3		306	311	5	0	10.32725/kont.2019.029	https://www.scopus.com/inward/record.uri?eid=2-s2.0-85073796269&doi=10.32725%2fkont.2019.029&partnerID=40&md5=54577ba8a9adb244ebd62b7c74f970c3	Introduction: There are many groups of people who are threatened by poverty. One of these groups is relatively new - the working poor. These people work but their income is still below the poverty level. Fortunately, in the Czech Republic, the number of such people is relatively low - approximately 4%. However, poverty can lead to involuntary social exclusion. Social support can help avoid such e…	adult; article; Czech Republic; data analysis software; education; female; gender; human; human experiment; male; poverty; quantitative analysis; questionnaire; social exclusion; social network; social support; social work; working poor	Article	Final	All Open Access; Gold Open Access	Scopus	2-s2.0-85073796269
Moffat A.K.; Redmond G.	Moffat, Anna K. (57203081388); Redmond, Gerry (7004553122)	57203081388; 7004553122	Is having a family member with chronic health concerns bad for young people's health? Cross-sectional evidence from a national survey of young Australians	2017	BMJ Open	7	1	e013946				9	10.1136/bmjopen-2016-013946	https://www.scopus.com/inward/record.uri?eid=2-s2.0-85009111592&doi=10.1136%2fbmjopen-2016-013946&partnerID=40&md5=cbae8197caf43be8c98272950bc9332a	Objectives Young people's perspectives on the association between having a family member with a chronic health concern (FHC) and their own health are under-researched. This study used young people's reports to assess the prevalence of FHCs and their association with negative health outcomes, with an aim of identifying potential inequalities between marginalised and non-marginalised young people. …	Adolescent; Adolescent Health; Australia; Child; Child Health; Chronic Disease; Cross-Sectional Studies; Disabled Persons; Family; Female; Health Status Disparities; Humans; Male; Mental Disorders; Substance-Related Disorders; adolescent; alcoholism; Article; attitude to health; child; chronic disease; clinical feature; cross-sectional study; depression; disability; drug dependence; explanatory v…	Article	Final	All Open Access; Gold Open Access; Green Open Access	Scopus	2-s2.0-85009111592
Choi Y.	Choi, Youngkeun (55647325400)	55647325400	A study of role of perceived organizational support among sexual harassment and employees' attitudes	2020	Journal of Asian Finance, Economics and Business	7	2		229	236	7	5	10.13106/jafeb.2020.vol7.no2.229	https://www.scopus.com/inward/record.uri?eid=2-s2.0-85080113288&doi=10.13106%2fjafeb.2020.vol7.no2.229&partnerID=40&md5=c5cae9a7297190d345bbd7990ee94962	Researchers generally argue that sexual harassment influence poor female employee organizational attitudes. However, these relationships have been not always observed. Depending on the organizational support theory, this study extended the content domain of sexual harassment research by examining the role of perceived organizational support, on these relationships. For this, this study used a sur…		Article	Final	All Open Access; Bronze Open Access	Scopus	2-s2.0-85080113288
Zou X.; Nie J.-B.; Fitzgerald R.	Zou, Xiang (57195946703); Nie, Jing-Bao (7102233658); Fitzgerald, Ruth (8246105100)	57195946703; 7102233658; 8246105100	Weiqu, structural injustice and caring for sick older people in rural Chinese families: An empirical ethical study	2020	Bioethics	34	6		593	601	8	3	10.1111/bioe.12753	https://www.scopus.com/inward/record.uri?eid=2-s2.0-85085627307&doi=10.1111%2fbioe.12753&partnerID=40&md5=f27e5566478b9223f0ecdb560195935c	This paper examines caregiving for sick older family members in the context of socio-economic transformations in rural China, combining empirical investigation with normative inquiry. The empirical part of this paper is based on a case study, taken from fieldwork in a rural Chinese hospital, of a son who took care of his hospitalized mother. This empirical study highlighted family members’ weiqu …	Aged; Caregivers; China; Ethical Theory; Family; Family Relations; Female; Frail Elderly; Humans; Male; Middle Aged; Public Policy; Rural Population; Social Support; adult; aging; article; care behavior; China; conception; empiricism; family counseling; female; field work; human; human experiment; male; mental health; policy; protest; rural population; social structure; son; aged; caregiver; Chin…	Article	Final		Scopus	2-s2.0-85085627307
Zhou B.; Marchand A.; Guay S.	Zhou, Biru (57194542484); Marchand, Alain (7102136408); Guay, Stéphane (6602252298)	57194542484; 7102136408; 6602252298	Gender differences on mental health, work-family conflicts and alcohol use in response to abusive supervision	2018	Revista de Psicologia del Trabajo y de las Organizaciones	34	3		157	167	10	8	10.5093/jwop2018a18	https://www.scopus.com/inward/record.uri?eid=2-s2.0-85059210661&doi=10.5093%2fjwop2018a18&partnerID=40&md5=45bce8658cabae4fb15f881ca5daed87	This study aimed to examine gender effects on the relations between abusive supervision and mental health issues, work-family conflicts, as well as the risk of alcohol use. A subset of the SALVEO data (N = 2,058) was used in this paper to conduct multilevel regression analysis, controlling for both work and non-work related determinants. Results showed that abusive supervision was positively rela…		Article	Final	All Open Access; Gold Open Access; Green Open Access	Scopus	2-s2.0-85059210661
Robles R.; Fresán A.; Vega-Ramírez H.; Cruz-Islas J.; Rodríguez-Pérez V.; Domínguez-Martínez T.; Reed G.M.	Robles, Rebeca (55996267400); Fresán, Ana (6603067817); Vega-Ramírez, Hamid (57190818376); Cruz-Islas, Jeremy (57103604700); Rodríguez-Pérez, Victor (57199851636); Domínguez-Martínez, Tecelli (55945551200); Reed, Geoffrey M (7201360998)	55996267400; 6603067817; 57190818376; 57103604700; 57199851636; 55945551200; 7201360998	Removing transgender identity from the classification of mental disorders: a Mexican field study for ICD-11	2016	The Lancet Psychiatry	3	9		850	859	9	102	10.1016/S2215-0366(16)30165-1	https://www.scopus.com/inward/record.uri?eid=2-s2.0-84983252874&doi=10.1016%2fS2215-0366%2816%2930165-1&partnerID=40&md5=3a016896ac0e95dd7166222cbd3a6581	Background The conceptualisation of transgender identity as a mental disorder has contributed to precarious legal status, human rights violations, and barriers to appropriate health care among transgender people. The proposed reconceptualisation of categories related to transgender identity in WHO's forthcoming International Classification of Diseases (ICD)-11 removes categories related to transg…	Adult; Female; Gender Identity; Humans; International Classification of Diseases; Male; Mental Disorders; Mexico; Retrospective Studies; Transgender Persons; adult; aged; Article; behavior change; controlled study; depression; distress syndrome; DSM-5; DSM-IV; female; field study; functional disease; gender identity; health service; human; ICD-10; ICD-11; major clinical study; male; mental diseas…	Article	Final		Scopus	2-s2.0-84983252874
Penn C.; Armstrong E.	Penn, Claire (7005026419); Armstrong, Elizabeth (7101645503)	7005026419; 7101645503	Intercultural aphasia: new models of understanding for Indigenous populations	2017	Aphasiology	31	5		563	594	31	23	10.1080/02687038.2016.1213788	https://www.scopus.com/inward/record.uri?eid=2-s2.0-84980335882&doi=10.1080%2f02687038.2016.1213788&partnerID=40&md5=f31d2ba7a53bf5cc3f4fb01b2be94209	Background: Indigenous health matters have largely been neglected in the speech-language pathology literature and have particular import for the aphasia clinician. The influence of culture on people’s experiences and expectations after an event such as stroke can vary widely and there is a need to understand the impact of context on assessment and therapy. Standard approaches may not be adequate …	action research; aphasia; Article; Australian Aborigine; clinical observation; communication disorder; community care; coping behavior; cultural diversity; cultural factor; ethnography; family interaction; health service; help seeking behavior; human; identity; indigenous people; interpreter service; interview; linguistics; model; narrative; religion; social stigma	Article	Final		Scopus	2-s2.0-84980335882
Barber L.K.; Taylor S.G.; Burton J.P.; Bailey S.F.	Barber, Larissa K. (25421348100); Taylor, Shannon G. (35112458900); Burton, James P. (8723552900); Bailey, Sarah F. (56197327700)	25421348100; 35112458900; 8723552900; 56197327700	A self-regulatory perspective of work-to-home undermining spillover/ crossover: Examining the roles of sleep and exercise	2017	Journal of Applied Psychology	102	5		753	763	10	57	10.1037/apl0000196	https://www.scopus.com/inward/record.uri?eid=2-s2.0-85011369892&doi=10.1037%2fapl0000196&partnerID=40&md5=6975202cafcda579c962bb076b9b86d5	Research demonstrating that employees who are undermined at work engage in similar behavior at home suggests this connection reflects displaced aggression. In contrast, the present study draws on selfregulation theory to examine the work-home undermining spillover/crossover process. We propose that poor sleep quality transmits the influence of workplace undermining to home undermining per selfreg…	Adult; Employment; Exercise; Family Relations; Female; Humans; Male; Self-Control; Sleep; autoregulation; controlled study; employee; energy expenditure; exercise; household; human; human experiment; PsycINFO; self report; sleep quality; theoretical model; workplace; adult; employment; exercise; family relation; female; male; physiology; psychology; self control; sleep	Article	Final		Scopus	2-s2.0-85011369892
Dhanya J.S.; Kinslin D.	Dhanya, J.S. (55979507500); Kinslin, D. (56493140600)	55979507500; 56493140600	Clair model for better work life balance and empowerment of women faculty in professional colleges of Kerala	2017	International Journal of Applied Business and Economic Research	15	5		207	246	39	8		https://www.scopus.com/inward/record.uri?eid=2-s2.0-85016406282&partnerID=40&md5=21d6043653a8cf3ec6a38a13aaa3c5af	Work-life balance is a concept including proper prioritizing between career and ambition and personal life. The expression "work-life balance" was first used in the United Kingdom in the late 1970s to describe the balance between an individual's work and personal life. The shift in working patterns, the necessity to learn and relearn and be tech savvy, longer working hours, more erratic work sche…		Article	Final		Scopus	2-s2.0-85016406282
Park J.H.; Lee K.; Hand M.D.; Anderson K.A.; Schleitwiler T.E.	Park, Jee Hoon (56188582100); Lee, KyongWeon (56969886600); Hand, Michelle D. (56950185600); Anderson, Keith A. (55455160000); Schleitwiler, Tess E. (57190252786)	56188582100; 56969886600; 56950185600; 55455160000; 57190252786	Korean Survivors of the Japanese “Comfort Women” System: Understanding the Lifelong Consequences of Early Life Trauma	2016	Journal of Gerontological Social Work	59	4		332	348	16	10	10.1080/01634372.2016.1204642	https://www.scopus.com/inward/record.uri?eid=2-s2.0-84978701835&doi=10.1080%2f01634372.2016.1204642&partnerID=40&md5=dbdfea68005cc460926ad6c845068bc1	Prior to and during World War II, thousands of girls and young women were abducted from Korea and forced into sexual slavery by the Japanese government. Termed comfort women, these girls and young women suffered extreme sexual, physical, and emotional abuse and trauma. Research on this group is not well-developed and people know little of the impact of this early life trauma on the lives of these…	Aged, 80 and over; Female; History, 20th Century; Humans; Japan; Life Change Events; Psychological Trauma; Qualitative Research; Rape; Republic of Korea; Sex Work; Survivors; World War II; complication; ethnology; female; history; human; Japan; life event; prostitution; psychology; psychotrauma; qualitative research; rape; South Korea; survivor; very elderly; war	Article	Final		Scopus	2-s2.0-84978701835
Honnef F.; Da Costa M.C.; Arboit J.; Da Silva E.B.; Marques K.A.	Honnef, Fernanda (57196710246); Da Costa, Marta Cocco (55609122200); Arboit, Jaqueline (57191401524); Da Silva, Ethel Bastos (56103752500); Marques, Karoline Ardenghi (57196719499)	57196710246; 55609122200; 57191401524; 56103752500; 57196719499	Social representations of domestic violence against women and men in the rural settings	2017	ACTA Paulista de Enfermagem	30	4		368	374	6	5	10.1590/1982-0194201700054	https://www.scopus.com/inward/record.uri?eid=2-s2.0-85033730239&doi=10.1590%2f1982-0194201700054&partnerID=40&md5=b61314e92f3e4663171f514dd1c272db	Objective: To understand the social representations of domestic violence in rural settings, from the perspective of women and men living within these contexts. Methods: A qualitative, exploratory, descriptive study, from the Social Representations theoretical-methodological perspective. The scenario was composed of two small municipalities in the state of Rio Grande do Sul, in which more than hal…	adult; domestic violence; exploratory research; female; human; male; Rio Grande do Sul; rural area; rural health; semi structured interview; theoretical study	Article	Final	All Open Access; Gold Open Access; Green Open Access	Scopus	2-s2.0-85033730239
Langhinrichsen-Rohling J.; Snarr J.D.; Slep A.M.S.; Heyman R.E.	Langhinrichsen-Rohling, Jennifer (7004011482); Snarr, Jeffery D. (6602833101); Slep, Amy M. Smith (57222283513); Heyman, Richard E. (7007135950)	7004011482; 6602833101; 57222283513; 7007135950	Risk for suicide attempts among United States air force active duty members with suicide ideation: An ecological perspective	2019	Journal of Consulting and Clinical Psychology	87	12		1124	1136	12	7	10.1037/ccp0000435	https://www.scopus.com/inward/record.uri?eid=2-s2.0-85074965852&doi=10.1037%2fccp0000435&partnerID=40&md5=ea01966acf25dd316f0e03107e6d3ab1	Objective: Differentiating suicide attempters from suicide ideators has been named a critical suicidology frontier (Klonsky & May, 2013). Per Bronfenbrenner's (1977, 1994) ecological systems theory, risk/ protective factors from four ecological levels (individual, family, workplace, and community) were used to predict last year suicide attempt status among active duty service members expressing s…	Adult; Female; Humans; Male; Military Personnel; Risk Factors; Self Report; Suicidal Ideation; Suicide, Attempted; United States; air force; alcohol abuse; army; Article; bivariate analysis; Caucasian; child parent relation; community assessment; coping behavior; effect size; family coping; family income; female; financial deficit; health status; human; major clinical study; male; multivariate an…	Article	Final		Scopus	2-s2.0-85074965852
Da Silva M.C.D.; Paz E.P.A.	Da Silva, Maria Cristina Dias (57214768973); Paz, Elisabete Pimenta Araújo (8597989200)	57214768973; 8597989200	Nursing care experiences with Hansen's disease patients: Contributions from hermeneutics	2017	ACTA Paulista de Enfermagem	30	4		435	441	6	3	10.1590/1982-0194201700064	https://www.scopus.com/inward/record.uri?eid=2-s2.0-85033697274&doi=10.1590%2f1982-0194201700064&partnerID=40&md5=e640204f8c5d355821b0569641ee8b83	Objective: To analyze the experience of caring for Hansen's disease patients in the practice of nurses in the city of Rio de Janeiro. Methods: Qualitative study based on philosophical hermeneutics conducted in the programmatic areas of health in the city of Rio de Janeiro, which presented high or medium rates of Hansen's disease detection in 2014. Services with the following profiles were selecte…		Article	Final	All Open Access; Gold Open Access	Scopus	2-s2.0-85033697274
Monroe M.; Wofford L.	Monroe, Marissa (57195286391); Wofford, Linda (6602793919)	57195286391; 6602793919	Open visitation and nurse job satisfaction: An integrative review	2017	Journal of Clinical Nursing	26	23-24		4868	4876	8	17	10.1111/jocn.13919	https://www.scopus.com/inward/record.uri?eid=2-s2.0-85026768297&doi=10.1111%2fjocn.13919&partnerID=40&md5=264cc7e2815dff15fd82a48e6f05e3e8	Aims and objectives: To explore the effect of open visitation on critical care nurse job satisfaction. Background: Open visitation has many benefits for ICU patients and families. However, ICU open visitation also affects nurses’ work environment. Because nurse satisfaction is crucial to overall patient satisfaction, nurses’ perceptions, experiences and opinions about open visitation should be co…	Critical Care Nursing; Humans; Job Satisfaction; Nursing Staff, Hospital; Observational Studies as Topic; Occupational Stress; Professional-Family Relations; Prospective Studies; Qualitative Research; Visitors to Patients; Workplace; Cinahl; clinical practice; family study; female; human; intensive care; job satisfaction; male; Medline; nurse attitude; nursing staff; patient satisfaction; patient…	Article	Final		Scopus	2-s2.0-85026768297
Miller V.J.	Miller, Vivian J. (57611636900)	57611636900	Investigating Barriers to Family Visitation of Nursing Home Residents: A Systematic Review	2019	Journal of Gerontological Social Work	62	3		261	278	17	20	10.1080/01634372.2018.1544957	https://www.scopus.com/inward/record.uri?eid=2-s2.0-85057344092&doi=10.1080%2f01634372.2018.1544957&partnerID=40&md5=cda78f3cb65207431a53ea4bc0177ae6	Families are integral in helping nursing home residents maintain feelings of social inclusion and an overall sense of belonging, thus reducing consequences of social exclusion. Preliminary research, particularly of the culture change movement in long-term care, shows there are barriers to family engagement and visitation of residents. The objective of this study is to: (1) identify and summarize …	Family; Family Relations; Humans; Nursing Homes; Quality of Life; Social Isolation; United States; Visitors to Patients; adult; article; attention; employment; female; finance; friendship; human; male; nursing home patient; practice guideline; psychological well-being; quality of life; social network; social support; social work; staff; systematic review; travel; family; family relation; nursing …	Article	Final		Scopus	2-s2.0-85057344092
Valeeva R.A.; Korolyeva N.E.; Sakhapova F.K.	Valeeva, Roza A. (56114757300); Korolyeva, Natalya E. (57219892929); Sakhapova, Farida Kh. (56459038600)	56114757300; 57219892929; 56459038600	Case-study of the high school student’s family values formation	2016	International Journal of Environmental and Science Education	11	7	ijese.2016.136	1641	1649	8	8	10.12973/ijese.2016.369a	https://www.scopus.com/inward/record.uri?eid=2-s2.0-84970028820&doi=10.12973%2fijese.2016.369a&partnerID=40&md5=9168d9b7f474375586fffcb79a019aff	The aim of the research is the theoretical justification and experimental verification of content, complex forms and methods to ensure effective development of the high school students’ family values formation. 93 lyceum students from Kazan took part in the experiment. To study students’ family values we have applied method of studying personality values by Schwartz; to investigate the views of s…		Article	Final		Scopus	2-s2.0-84970028820
Li A.; Huang X.; Zhu T.	Li, Ang (56911480500); Huang, Xiaoxiao (57212164715); Zhu, Tingshao (35191483900)	56911480500; 57212164715; 35191483900	A systematic analysis of online broadcasts of suicidality in China	2018	Asia-Pacific Psychiatry	10	3	e12302				12	10.1111/appy.12302	https://www.scopus.com/inward/record.uri?eid=2-s2.0-85049202071&doi=10.1111%2fappy.12302&partnerID=40&md5=61e1a5c9488d0be8ea8e4de40140e98c	Introduction: This study attempts to analyze the epidemiological characteristics of online broadcasts of suicidality in China. Methods: A total of 193 incidents were identified by systematically searching for relevant news reports on the internet. A content analysis on these news reports was conducted to obtain information on the characteristics of each individual incident. Results: Of these inci…	Adolescent; Adult; China; Female; Humans; Male; Social Media; Suicidal Ideation; Suicide; Suicide, Attempted; Young Adult; charcoal; poison; adolescent; adult; age distribution; Article; bullying; burn; China; drowning; family conflict; female; financial deficit; fire; friend; gas; geographic distribution; hanging; harassment; home; human; information dissemination; Internet; intoxication; job st…	Article	Final		Scopus	2-s2.0-85049202071
Hourani L.L.; Williams J.; Lattimore P.K.; Morgan J.K.; Hopkinson S.G.; Jenkins L.; Cartwright J.	Hourani, Laurel L. (6701865143); Williams, Jason (8731882500); Lattimore, Pamela K. (6701881859); Morgan, Jessica K. (55897931300); Hopkinson, Susan G. (36830438300); Jenkins, Linda (57201876596); Cartwright, Joel (57192977048)	6701865143; 8731882500; 6701881859; 55897931300; 36830438300; 57201876596; 57192977048	Workplace victimization risk and protective factors for suicidal behavior among active duty military personnel	2018	Journal of Affective Disorders	236			45	51	6	12	10.1016/j.jad.2018.04.095	https://www.scopus.com/inward/record.uri?eid=2-s2.0-85046355213&doi=10.1016%2fj.jad.2018.04.095&partnerID=40&md5=8671be260351669e59455f9a727b2f04	Background: Workplace victimization is a potential risk factor for suicidal behaviors (SB) among military personnel that has been largely overlooked. This paper examines both the impact of workplace victimization on reported SB and several potential protective factors associated with such suicidal behaviors in a large sample of active duty soldiers. Methods: A case-control study was conducted wit…	Adult; Case-Control Studies; Crime Victims; Female; Humans; Male; Mental Health; Military Personnel; Occupational Diseases; Protective Factors; Retrospective Studies; Risk Factors; Self Report; Suicidal Ideation; United States; Workplace; Young Adult; adult; anxiety; Article; attitude; case control study; coping behavior; depression; family conflict; family history; human; impulsiveness; job stre…	Article	Final		Scopus	2-s2.0-85046355213
Dionisi A.M.; Barling J.	Dionisi, Angela M. (55644996700); Barling, Julian (57206407664)	55644996700; 57206407664	What happens at home does not stay at home: The role of family and romantic partner conflict in destructive leadership	2019	Stress and Health	35	3		304	317	13	8	10.1002/smi.2858	https://www.scopus.com/inward/record.uri?eid=2-s2.0-85064493791&doi=10.1002%2fsmi.2858&partnerID=40&md5=42890d83657a27809b5d0ec58cf3d5ed	Why leaders behave the way they do is of considerable importance. Our goal in this research was to understand how family-to-work conflict and romantic relationship conflict influence two different forms of destructive leadership, namely, abusive supervision and passive leadership. To do so, we invoke the conservation of resources theory. One hundred twenty-three leader–follower dyads participated…	Adult; Conflict, Psychological; Depression; Employment; Family; Female; Humans; Interpersonal Relations; Leadership; Male; Middle Aged; Sexual Partners; Social Behavior; Work-Life Balance; abuse; adult; Article; behavior; cognition; conflict; depression; family conflict; female; human; leadership; male; organization; personal experience; questionnaire; employment; family; human relation; leadersh…	Article	Final		Scopus	2-s2.0-85064493791
Green B.L.; Dass-Brailsford P.; De Mendoza A.H.; Mete M.; Lynch S.M.; DeHart D.D.; Belknap J.	Green, Bonnie L. (7401824690); Dass-Brailsford, Priscilla (11140396000); De Mendoza, Alejandra Hurtado (16444156500); Mete, Mihriye (24067610000); Lynch, Shannon M. (7202590289); DeHart, Dana D. (7004191508); Belknap, Joanne (7004286675)	7401824690; 11140396000; 16444156500; 24067610000; 7202590289; 7004191508; 7004286675	Trauma experiences and mental health among incarcerated women	2016	Psychological Trauma: Theory, Research, Practice, and Policy	8	4		455	463	8	74	10.1037/tra0000113	https://www.scopus.com/inward/record.uri?eid=2-s2.0-84962786471&doi=10.1037%2ftra0000113&partnerID=40&md5=3611428f176d66d5730166072114fbfc	Objective: Female offenders have different risk factors for offending than do male offenders, and elevated rates of interpersonal victimization such as physical, emotional, and sexual abuse, and family and community violence, are common in histories of incarcerated women. We used factor analysis to examine patterns of traumatic events experienced by women in jail and explored how these patterns w…	Adult; Bipolar Disorder; Depressive Disorder, Major; Exposure to Violence; Family Relations; Female; Humans; Middle Aged; Prisoners; Psychological Trauma; Stress Disorders, Post-Traumatic; Substance-Related Disorders; United States; Young Adult; adult; bipolar disorder; Depressive Disorder, Major; exposure to violence; family relation; female; human; middle aged; prisoner; Psychological Trauma; s…	Article	Final		Scopus	2-s2.0-84962786471
Sawrikar P.; Katz I.	Sawrikar, Pooja (8646813500); Katz, Ilan (36094557700)	8646813500; 36094557700	Barriers to disclosing child sexual abuse (CSA) in ethnic minority communities: A review of the literature and implications for practice in Australia	2017	Children and Youth Services Review	83			302	315	13	36	10.1016/j.childyouth.2017.11.011	https://www.scopus.com/inward/record.uri?eid=2-s2.0-85033674044&doi=10.1016%2fj.childyouth.2017.11.011&partnerID=40&md5=ad7c02574d1f439eca3ec898df68779b	Research on child sexual abuse (CSA) among ethnic minority communities in Australia is essentially absent. To begin to address the gap, a systematic literature review was conducted; which necessarily borrowed from overseas to help inform the national context. A wide array of barriers to disclosure were identified, suggesting that this is a fundamental issue for ethnic minorities. The most signifi…		Article	Final	All Open Access; Green Open Access	Scopus	2-s2.0-85033674044
Le Reste J.Y.; Nabbe P.; Grasset A.B.; Le Floch B.; Grall P.; Derriennic J.; Odorico M.; Lalande S.; Le Goff D.; Barais M.; Chiron B.; Lingner H.; Guillou M.; Barraine P.	Le Reste, Jean Yves (6504298216); Nabbe, Patrice (55347683600); Grasset, Alice Billot (57196453753); Le Floch, Bernard (7801348767); Grall, Pauline (54916106400); Derriennic, Jeremy (56495556200); Odorico, Michele (56850294400); Lalande, Sophie (57196461907); Le Goff, Delphine (57196454764); Barais, Marie (55348228500); Chiron, Benoit (56127697500); Lingner, Heidrun (16744330100); Guillou, Morgan…	6504298216; 55347683600; 57196453753; 7801348767; 54916106400; 56495556200; 56850294400; 57196461907; 57196454764; 55348228500; 56127697500; 16744330100; 57190387260; 55626941600	Multimorbid outpatients: A high frequency of FP appointments and/or family difficulties, should alert FPs to the possibility of death or acute hospitalization occurring within six months; A primary care feasibility study	2017	PLoS ONE	12	11	e0186931				0	10.1371/journal.pone.0186931	https://www.scopus.com/inward/record.uri?eid=2-s2.0-85033375100&doi=10.1371%2fjournal.pone.0186931&partnerID=40&md5=f8ab1da0173fb5506cb88d21dc096b35	Background: The European General Practitioners Research Network (EGPRN) designed and validated a comprehensive definition of multimorbidity using a systematic literature review and qualitative research throughout Europe. This definition was tested as a model to assess death or acute hospitalization in multimorbid outpatients. Objective: To assess which criteria in the EGPRN concept of multimorbid…	Aged; Appointments and Schedules; Europe; Feasibility Studies; Female; General Practitioners; Hospitalization; Humans; Male; Multiple Chronic Conditions; Occupations; Outpatients; Risk Factors; cholesterol; addiction; age distribution; aged; Article; body weight; cholesterol blood level; chronic disease; conflict; death; diabetes mellitus; diet; family attitude; family conflict; feasibility study…	Article	Final	All Open Access; Gold Open Access; Green Open Access	Scopus	2-s2.0-85033375100
Sturbelle I.C.S.; Pai D.D.; Tavares J.P.; Trindade L.L.; Beck C.L.C.; de Matos V.Z.	Sturbelle, Isabel Cristina Saboia (57201077374); Pai, Daiane Dal (12776998500); Tavares, Juliana Petri (35108163200); Trindade, Letícia de Lima (16069683500); Beck, Carmem Lúcia Colomé (7402419203); de Matos, Vittória Zarpelão (58209286600)	57201077374; 12776998500; 35108163200; 16069683500; 7402419203; 58209286600	Workplace violence types in family health, offenders, reactions, and problems experienced; [Tipos de violência no trabalho em saúde da família, agressores, reações e problemas vivenciados]; [Tipos de violencia en trabajos de salud familiar, agresores, reacciones y problemas experimentados]	2020	Revista Brasileira de Enfermagem	73		e20190055				7	10.1590/0034-7167-2019-0055	https://www.scopus.com/inward/record.uri?eid=2-s2.0-85085961203&doi=10.1590%2f0034-7167-2019-0055&partnerID=40&md5=f079f12b36ff83f131ff59bc77fb9479	Objective: to identify the types of violence that affect the health team in Family Health Units, their offenders, reactions and problems experienced by workers. Method: a cross-sectional, concurrent mixed-type research. The Survey Questionnaire Workplace Violence in the Health Sector was applied to 106 workers from Family Health Units. Of these, 18 answered the semi-structured interview. Results:…	Adult; Crime Victims; Criminals; Cross-Sectional Studies; Family Health; Female; Humans; Interviews as Topic; Male; Middle Aged; Qualitative Research; Surveys and Questionnaires; Workplace Violence; adult; classification; crime victim; cross-sectional study; family health; female; human; interview; male; middle aged; offender; procedures; qualitative research; questionnaire; workplace violence	Article	Final	All Open Access; Gold Open Access; Green Open Access	Scopus	2-s2.0-85085961203
Ismail K.M.; Malak M.Z.; Alamer R.M.	Ismail, Khaldoun M. (57205711603); Malak, Malakeh Z. (8261863500); Alamer, Rasmieh M. (57205715673)	57205711603; 8261863500; 57205715673	Psychosocial correlates of work-related fatigue among Jordanian emergency department nurses	2019	Perspectives in Psychiatric Care	55	3		486	493	7	12	10.1111/ppc.12354	https://www.scopus.com/inward/record.uri?eid=2-s2.0-85061271475&doi=10.1111%2fppc.12354&partnerID=40&md5=9351eee0541b6e7770094ca0a20d703a	Purpose: This study purposed to assess the psychosocial correlates of work-related fatigue among Jordanian emergency department nurses. Design and Methods: A cross-sectional study was conducted among Jordanian emergency nurses (n = 220). Measures included Occupational Fatigue Exhaustion/Recovery Scale (OFER15) and Copenhagen Psychosocial Questionnaire version Two (COPSOQ II). Findings: The psycho…	Adult; Burnout, Professional; Cross-Sectional Studies; Emergency Service, Hospital; Fatigue; Female; Humans; Jordan; Linear Models; Male; Nursing Staff, Hospital; Occupational Diseases; Sexual Harassment; Surveys and Questionnaires; Workload; Workplace; adult; burnout; clinical trial; cross-sectional study; fatigue; female; hospital emergency service; human; Jordan; male; multicenter study; nursi…	Article	Final	All Open Access; Bronze Open Access	Scopus	2-s2.0-85061271475
Ali T.S.; Karmaliani R.; Mcfarlane J.; Khuwaja H.M.A.; Somani Y.; Chirwa E.D.; Jewkes R.	Ali, Tazeen Saeed (55793794100); Karmaliani, Rozina (8403011700); Mcfarlane, Judith (57203253059); Khuwaja, Hussain M. A. (57188868496); Somani, Yasmeen (57195293090); Chirwa, Esnat D. (26031300000); Jewkes, Rachel (7006721599)	55793794100; 8403011700; 57203253059; 57188868496; 57195293090; 26031300000; 7006721599	Attitude towards gender roles and violence against women and girls (VAWG): Baseline findings from an RCT of 1752 youths in Pakistan	2017	Global Health Action	10	1	1342454				30	10.1080/16549716.2017.1342454	https://www.scopus.com/inward/record.uri?eid=2-s2.0-85028525431&doi=10.1080%2f16549716.2017.1342454&partnerID=40&md5=388a50e3d00e471a58f767e957b15b92	Background: Violence against women is driven by gender norms that normalize and justify gender inequality and violence. Gender norms are substantially shaped during adolescence. Programs offered through schools offer an opportunity to influence gender attitudes toward gender equity if we understand these to be partly shaped by peers and the school environment. Objective: We present an analysis of…	Adolescent; Attitude; Bullying; Child; Crime Victims; Family Relations; Female; Gender Identity; Humans; Interviews as Topic; Male; Pakistan; Peer Group; Qualitative Research; Schools; Socioeconomic Factors; Violence; adolescent; child; controlled study; exposure to violence; family life; father; female; food security; girl; human; human experiment; hunger; in-law; interview; male; marriage; mult…	Article	Final	All Open Access; Gold Open Access	Scopus	2-s2.0-85028525431
Choi Y.; Chu K.; Choi E.-J.	Choi, Youngkeun (55647325400); Chu, Kyounghee (57072504700); Choi, Eun-Jung (55603508100)	55647325400; 57072504700; 55603508100	Social network services addiction in the workplace	2019	Journal of Asian Finance, Economics and Business	6	1		249	259	10	10	10.13106/jafeb.2019.vol6.no1.249	https://www.scopus.com/inward/record.uri?eid=2-s2.0-85064884867&doi=10.13106%2fjafeb.2019.vol6.no1.249&partnerID=40&md5=e1b5dc6b1f79ccac2076c63a852f7667	Studies looking at many aspects of SNS addiction have dramatically increased in recent years. Most of the SNS addiction research has focused on individual behaviors. There is little academic research about SNS addiction in the workplace. This study, therefore, plans to examine the organizational behaviors related to SNS addiction in the workplace. We investigate whether negative behaviors in the …		Article	Final	All Open Access; Gold Open Access	Scopus	2-s2.0-85064884867
Withiel T.D.; Allen B.; Evans K.; Rudkin N.; Willis K.; Hooker L.; Fisher C.	Withiel, Toni D. (56657517900); Allen, Beverley (57218296366); Evans, Kirsty (57202728437); Rudkin, Nadine (57218292810); Willis, Karen (36884086000); Hooker, Leesa (6602420344); Fisher, Caroline (7402131117)	56657517900; 57218296366; 57202728437; 57218292810; 36884086000; 6602420344; 7402131117	Assisting clients experiencing family violence: Clinician and client survey responses in a child and family health service	2020	Journal of Clinical Nursing	29	21-22		4076	4089	13	8	10.1111/jocn.15434	https://www.scopus.com/inward/record.uri?eid=2-s2.0-85089937670&doi=10.1111%2fjocn.15434&partnerID=40&md5=20d4ea313aa0e85cb3a76b5f0c81d0f7	Aims and Objectives: To determine the baseline levels of training, knowledge and confidence working in the area of family violence in staff at a public child and maternal health service in Melbourne, Australia, as well as perceived staff barriers to working effectively in this area. This study also aimed to explore the client perception of existing screening practices. Background: Family violence…	Australia; Child; Cross-Sectional Studies; Domestic Violence; Family; Female; Humans; Pregnancy; Surveys and Questionnaires; article; child; child parent relation; communication barrier; consultation; controlled study; emotional abuse; family service; family violence; female; human; human experiment; maternal health service; mother; observational study; offender; partner violence; perception; per…	Article	Final		Scopus	2-s2.0-85089937670
Eggleston M.; Watkins W.; Frampton C.; Hanger N.	Eggleston, Matthew (24168606300); Watkins, William (7203059496); Frampton, Christopher (18934387500); Hanger, Nicola (55504558300)	24168606300; 7203059496; 18934387500; 55504558300	Coordination difficulties and self-esteem: The views of children, adolescents, and their parents	2020	Australian Occupational Therapy Journal	67	5		437	446	9	2	10.1111/1440-1630.12663	https://www.scopus.com/inward/record.uri?eid=2-s2.0-85083794101&doi=10.1111%2f1440-1630.12663&partnerID=40&md5=5059ca0c94672ea7d0b145529ce54dc3	Introduction: This study aimed to examine the views of children and adolescents with significant coordination difficulties, and their parents, regarding factors they considered had most supported and hindered the development of their self-esteem (SE). Methods: A survey was sent to members of the Dyspraxia Support Group of New Zealand asking participants to prioritise the three factors that had mo…	Adolescent; Apraxias; Child; Family Relations; Female; Humans; Love; Male; Motor Skills Disorders; New Zealand; Occupational Therapy; Parents; Self Concept; adolescent; apraxia; child; child parent relation; family relation; female; human; love; male; New Zealand; occupational therapy; psychology; psychomotor disorder; self concept	Article	Final		Scopus	2-s2.0-85083794101
Brodwall A.; Glavin K.; Lagerløv P.	Brodwall, Anne (6505693693); Glavin, Kari (9736621600); Lagerløv, Per (55937066400)	6505693693; 9736621600; 55937066400	Parents' experience when their child has chronic abdominal pain: A qualitative study in Norway	2018	BMJ Open	8	5	e021066				18	10.1136/bmjopen-2017-021066	https://www.scopus.com/inward/record.uri?eid=2-s2.0-85052992360&doi=10.1136%2fbmjopen-2017-021066&partnerID=40&md5=e297a870a7eb91324b3a9cbe5d1bce3d	Objective Functional abdominal pain occurs frequently in children and adolescents. It is an exclusion diagnosis; somatic diseases have to be ruled out. However little explanation is given for why the child is experiencing pain. The aim was to explore the experiences of parents of children with chronic abdominal pain discharged from hospital without a somatic explanation. Design The study has a qu…	Abdominal Pain; Adolescent; Anxiety; Child; Child, Preschool; Chronic Pain; Disabled Children; Female; General Practice; Humans; Interviews as Topic; Male; Norway; Pain Management; Parents; Professional-Family Relations; Qualitative Research; abdominal pain; adolescent; analgesia; anxiety; Article; child; chronic pain; clinical article; clinical assessment; clinical examination; content analysis;…	Article	Final	All Open Access; Gold Open Access; Green Open Access	Scopus	2-s2.0-85052992360
Jane Bates M.; Mphwatiwa T.; Ardrey J.; Desmond N.; Niessen L.W.; Bertel Squire S.	Jane Bates, M. (55596664100); Mphwatiwa, Treza (57195310533); Ardrey, Jane (57189702368); Desmond, Nicola (22953067700); Niessen, Louis W. (7006140107); Bertel Squire, S. (57211263144)	55596664100; 57195310533; 57189702368; 22953067700; 7006140107; 57211263144	Household concepts of wellbeing and the contribution of palliative care in the context of advanced cancer: A Photovoice study from Blantyre, Malawi	2018	PLoS ONE	13	8	e0202490				17	10.1371/journal.pone.0202490	https://www.scopus.com/inward/record.uri?eid=2-s2.0-85052156170&doi=10.1371%2fjournal.pone.0202490&partnerID=40&md5=e8982bb64e4bf088b5329c5c56e7bf3c	Introduction Cancer and other life-limiting non-communicable diseases are on the increase in Africa affecting younger populations frequently diagnosed at an advanced stage of disease. The United Nations Sustainable Development Goal 3 aims for ‘healthy life and wellbeing for all at all ages’, though there is a limited understanding of wellbeing particularly from patients’ and families’ perspective…	Adult; Aged; Delivery of Health Care; Female; Humans; Malawi; Male; Middle Aged; Neoplasms; Palliative Care; Quality of Life; adult; advanced cancer; aged; Article; cancer palliative therapy; caregiver; clinical article; daily life activity; family attitude; family interaction; female; health care personnel; hospital care; household; human; Malawi; male; participatory research; qualitative resear…	Article	Final	All Open Access; Gold Open Access; Green Open Access	Scopus	2-s2.0-85052156170
Creasy T.; Carnes A.	Creasy, Todd (55211883500); Carnes, Andrew (56373806500)	55211883500; 56373806500	The effects of workplace bullying on team learning, innovation and project success as mediated through virtual and traditional team dynamics	2017	International Journal of Project Management	35	6		964	977	13	38	10.1016/j.ijproman.2017.04.005	https://www.scopus.com/inward/record.uri?eid=2-s2.0-85018429184&doi=10.1016%2fj.ijproman.2017.04.005&partnerID=40&md5=4131a45c77d19fbf575207a6c0be93a2	Workplace bullying has become a impediment to organizational functioning that leads to both individual, group, and legal outcomes. Likewise, given the prevalence of virtual collaboration, the study of virtual team dynamics has become crucial for increasing the effectiveness of key project teams. As a result, this study aims to address the effect of project manager bullying tactics on behavior and…	Dynamics; E-learning; Virtual addresses; Affective commitments; Organizational citizenship behaviors; Team learning; Work-family conflict; Workplace bullying; citizenship; innovation; learning; organizational framework; project management; social behavior; workplace; Human resource management	Article	Final		Scopus	2-s2.0-85018429184
Puurveen G.; Cooke H.; Gill R.; Baumbusch J.	Puurveen, Gloria (55926838300); Cooke, Heather (36661953500); Gill, Rupali (57211665969); Baumbusch, Jennifer (15922289200)	55926838300; 36661953500; 57211665969; 15922289200	A Seat at the Table: The Positioning of Families during Care Conferences in Nursing Homes	2019	Gerontologist	59	5		835	844	9	11	10.1093/geront/gny098	https://www.scopus.com/inward/record.uri?eid=2-s2.0-85065568341&doi=10.1093%2fgeront%2fgny098&partnerID=40&md5=cf57e100e83643fb64fa3ecc3d5158b1	Background and Objectives Current nursing home policy emphasizes the need for collaborative, team-based care planning in which families and/or residents are actively involved. Resident care conferences are common where care providers, families, and/or residents discuss and coordinate resident care needs and evaluate care goals. This study critically examines the process, structure, and content of…	Aged; Anthropology, Cultural; British Columbia; Communication; Decision Making; Family; Homes for the Aged; Humans; Nursing Homes; Patient-Centered Care; Professional-Family Relations; aged; British Columbia; cultural anthropology; decision making; family; home for the aged; human; human relation; interpersonal communication; nursing home; patient care; psychology	Article	Final	All Open Access; Green Open Access	Scopus	2-s2.0-85065568341
Markiewicz K.; Gaś Z.B.	Markiewicz, Katarzyna (33467693400); Gaś, Zbigniew B. (57498434500)	33467693400; 57498434500	Nature of the interactions between work and family satisfaction in women	2020	Acta Neuropsychologica	18	1		29	44	15	0	10.5604/01.3001.0013.9737	https://www.scopus.com/inward/record.uri?eid=2-s2.0-85088226460&doi=10.5604%2f01.3001.0013.9737&partnerID=40&md5=b7716b7494bf7e2e9d335a007c049dd8	Background: The aim of the present study was to specify the nature of the relationships between work and marital satisfaction in the women. In addition it aimed at revealing as to whether demographic variables, such as age, position, length of service, marriage duration, and the number of children have an impact upon the work and marital satisfaction in working women. Material/ The present study …	article; child; controlled study; demography; facilitation; family conflict; female; human; human experiment; job satisfaction; male; marriage; married person; office worker; questionnaire; work-life balance	Article	Final		Scopus	2-s2.0-85088226460
Choi Y.-G.; Chu K.; Choi E.J.	Choi, Young-Gun (55647325400); Chu, Kyounghee (57072504700); Choi, Eun Jung (55603508100)	55647325400; 57072504700; 55603508100	The impact of video game addiction in the workplace	2018	International Journal of Cyber Behavior, Psychology and Learning	8	2		1	19	18	1	10.4018/IJCBPL.2018040101	https://www.scopus.com/inward/record.uri?eid=2-s2.0-85058794001&doi=10.4018%2fIJCBPL.2018040101&partnerID=40&md5=98087e293405aadce268aa745442f4cd	There are extensive studies about video game addiction. However, empirical research on this topic in a workplace context is rare. The purpose of this study, is to empirically test how video game addiction affects organizational behaviors and how to attenuate this effect. The SEM analysis of survey data from office workers in South Korea found that both workplace bullying and abusive supervision i…		Article	Final		Scopus	2-s2.0-85058794001
Li M.; Guo M.; Stensland M.; Silverstein M.; Dong X.	Li, Mengting (57197835782); Guo, Man (31267504800); Stensland, Meredith (56448907000); Silverstein, Merril (7202793635); Dong, XinQi (13104164100)	57197835782; 31267504800; 56448907000; 7202793635; 13104164100	Typology of Family Relationship and Elder Mistreatment in a US Chinese Population	2019	Journal of the American Geriatrics Society	67			S493	S498	5	16	10.1111/jgs.15892	https://www.scopus.com/inward/record.uri?eid=2-s2.0-85070456433&doi=10.1111%2fjgs.15892&partnerID=40&md5=1ed3f226996556cf65aed34d1916b7ad	OBJECTIVES: To examine the associations between typology of family relationship and risk of elder mistreatment (EM). DESIGN: Population-based epidemiological cross-sectional study. SETTING: Community-dwelling older adults in the greater Chicago area. PARTICIPANTS: A total of 3157 US older Chinese immigrants. MEASUREMENTS: EM was measured by a brief screening tool. Latent class analysis was used t…	Aged; Asian Americans; Chicago; Elder Abuse; Family Relations; Female; Humans; Male; Middle Aged; Minority Groups; Risk Factors; Social Support; Urban Population; aged; ambivalence; article; Chinese; cross-sectional study; family conflict; female; human; human experiment; immigrant; intimacy; latent class analysis; major clinical study; male; prevalence; social work; structure activity relation; …	Article	Final	All Open Access; Bronze Open Access; Green Open Access	Scopus	2-s2.0-85070456433
Raja U.; Javed Y.; Abbas M.	Raja, Usman (8118945300); Javed, Yasir (57208539155); Abbas, Muhammad (56414155700)	8118945300; 57208539155; 56414155700	A time lagged study of burnout as a mediator in the relationship between workplace bullying and work-family conflict	2018	International Journal of Stress Management	25	4		377	390	13	58	10.1037/str0000080	https://www.scopus.com/inward/record.uri?eid=2-s2.0-85027959815&doi=10.1037%2fstr0000080&partnerID=40&md5=b16848bd83a170f5760ff3c986220a2e	Using 3-wave time lagged field data (N = 151) from full-time employees, we examined how workplace bullying manifests as work-family conflict (WFC) through job burnout. Coping with the demands of work and family requires energy-related resources that allow one to plan and execute strategies in a manner that encourages a balance between the two. Therefore, drawing on conservation of resources theor…		Article	Final		Scopus	2-s2.0-85027959815
Xin J.; Chen S.; Kwan H.K.; Chiu R.K.; Yim F.H.-K.	Xin, Jie (56975916000); Chen, Shouming (26325227400); Kwan, Ho Kwong (27867787900); Chiu, Randy K. (7103038429); Yim, Frederick Hong-kit (9250746600)	56975916000; 26325227400; 27867787900; 7103038429; 9250746600	Work–Family Spillover and Crossover Effects of Sexual Harassment: The Moderating Role of Work–Home Segmentation Preference	2018	Journal of Business Ethics	147	3		619	629	10	39	10.1007/s10551-015-2966-9	https://www.scopus.com/inward/record.uri?eid=2-s2.0-84948185205&doi=10.1007%2fs10551-015-2966-9&partnerID=40&md5=f0901bf8018c516d6a26df61b4787c04	This study examined the relationship between workplace sexual harassment as perceived by female employees and the family satisfaction of their husbands. It also considered the mediating roles of employees’ job tension and work-to-family conflict (WFC) and the moderating role of employees’ work–home segmentation preference in this relationship. The results, based on data from 210 Chinese employee–…		Article	Final		Scopus	2-s2.0-84948185205
Tucker C.J.; Finkelhor D.; Turner H.	Tucker, Corinna Jenkins (7201903104); Finkelhor, David (7005209126); Turner, Heather (7102188445)	7201903104; 7005209126; 7102188445	Family and friend social support as mediators of adolescent sibling victimization and mental health, self-esteem, and delinquency.	2020	American Journal of Orthopsychiatry	90	6		703	711	8	10	10.1037/ort0000502	https://www.scopus.com/inward/record.uri?eid=2-s2.0-85086869132&doi=10.1037%2fort0000502&partnerID=40&md5=187582b925fde76f9556304727c83590	Sibling victimization is associated with adjustment problems. Protective factors that reduce the detrimental effects of sibling victimization are unknown. We examined the mediating role of social support from family and friends in the relationship between sibling victimization and adolescents’ mental health distress, self-esteem, and delinquency. A telephone survey (N = 850; 49% female) was condu…	Adolescent; Child; Crime Victims; Family Relations; Female; Friends; Humans; Juvenile Delinquency; Male; Protective Factors; Self Concept; Siblings; Social Support; United States; abuse; adolescent; adult; adverse event; Article; controlled study; delinquency; family; female; friend; human; major clinical study; male; mediation analysis; mental health; protection; psychological well-being; risk r…	Article	Final	All Open Access; Bronze Open Access	Scopus	2-s2.0-85086869132
Simmons J.G.; Azpitarte F.; Roost F.D.; Dommers E.; Allen N.B.; Havighurst S.; Haslam N.	Simmons, Julian G. (23475032200); Azpitarte, Francisco (36069117400); Roost, Fatou Diallo (57204548020); Dommers, Eric (57204551715); Allen, Nicholas B. (26034055700); Havighurst, Sophie (26421127600); Haslam, Nick (7006820587)	23475032200; 36069117400; 57204548020; 57204551715; 26034055700; 26421127600; 7006820587	Correlates of hair cortisol concentrations in disadvantaged young children	2019	Stress and Health	35	1		104	111	7	24	10.1002/smi.2842	https://www.scopus.com/inward/record.uri?eid=2-s2.0-85056086161&doi=10.1002%2fsmi.2842&partnerID=40&md5=ed1b588ed3b8796079714a975c48c35c	Children from highly disadvantaged families tend to experience worse health, educational, and job outcomes than less disadvantaged peers. However, the mechanisms underlying these relationships remain to be explicated. In particular, few studies have investigated the relationships between the psychosocial influences that children are exposed to early in life and longer term cortisol output. This s…	Adult; Australia; Child; Child, Preschool; Female; Hair; Humans; Hydrocortisone; Male; Multivariate Analysis; Parents; Regression Analysis; Social Class; Stress, Psychological; Surveys and Questionnaires; hydrocortisone; hydrocortisone; adult; age; anthropometry; Article; child; child behavior; child parent relation; childhood adversity; chronic stress; correlation analysis; emotionality; family …	Article	Final	All Open Access; Bronze Open Access; Green Open Access	Scopus	2-s2.0-85056086161
Yehene E.; Friedlander E.	Yehene, Einat (57205355507); Friedlander, Edwa (56689557900)	57205355507; 56689557900	Like a phoenix: the journey toward core-self restoration following paediatric skin-burn injury: a psychoanalytic perspective	2019	Journal of Child Psychotherapy	45	1		36	54	18	0	10.1080/0075417X.2019.1609567	https://www.scopus.com/inward/record.uri?eid=2-s2.0-85067294612&doi=10.1080%2f0075417X.2019.1609567&partnerID=40&md5=8ccdd69ed9f0c056e5cb49a03de1c669	Severe and sudden injury to the skin during childhood may damage both the child’s outer appearance and mental state. Such a trauma can provoke a complete and utter breakdown of the core-self and regression to an ‘unintegrated’ state. We present the case of 11-year-old Michael, who played with matches, set a fire and sustained severe burn trauma. Michael was treated in our rehabilitation ward over…	aggression; anger; anxiety; Article; body movement; bullying; burn; case report; child; clinical article; coping behavior; counter transference; doctor patient relationship; emotional attachment; family conflict; human; laceration; male; mental health; pain; painting; patient compliance; physiotherapy; psychoanalysis; psychological resilience; psychotherapy; sadism; scar formation; self blame; se…	Article	Final		Scopus	2-s2.0-85067294612
Bolze S.D.A.; Schmidt B.; Böing E.; Crepaldi M.A.	Bolze, Simone Dill Azeredo (56027180900); Schmidt, Beatriz (54971219900); Böing, Elisangela (57193995048); Crepaldi, Maria Aparecida (13103011400)	56027180900; 54971219900; 57193995048; 13103011400	Marital and parental conflicts in families with children: Characteristics and resolution strategies	2017	Paideia	27			457	465	8	4	10.1590/1982-432727s1201711	https://www.scopus.com/inward/record.uri?eid=2-s2.0-85051325484&doi=10.1590%2f1982-432727s1201711&partnerID=40&md5=5f81d9ad5bee296f359f230e98dc4c6c	Conflicts are considered inevitable in relationships and, therefore, more than their occurrence, what matters are the strategies used for resolving them. The aim of the study was to investigate the characteristics of, and the strategies used for resolving, marital and parental conflicts in families with children. It is an empirical study, with qualitative design, in which 12 couples participated …		Article	Final	All Open Access; Gold Open Access	Scopus	2-s2.0-85051325484
Steffens M.C.; Viladot M.A.; Scheifele C.	Steffens, Melanie C. (7006807194); Viladot, Maria Angels (36941497200); Scheifele, Carolin (57209686344)	7006807194; 36941497200; 57209686344	Male majority, female majority, or gender diversity in organizations: How do proportions affect gender stereotyping and women leaders' well-being?	2019	Frontiers in Psychology	10	MAY	1037				10	10.3389/fpsyg.2019.01037	https://www.scopus.com/inward/record.uri?eid=2-s2.0-85068443400&doi=10.3389%2ffpsyg.2019.01037&partnerID=40&md5=740e9fe40973b3e080af48efc04ff902	Whereas popular wisdom often centers on character differences between women and men when explaining work-related behavior, Kanter (1977) predicted that the proportion of women and men present in organizations is the crucial factor: With unequal proportions, women (similar to other minority persons) are singled out as "tokens" and gender becomes salient, which has been theorized to have a range of…		Article	Final	All Open Access; Gold Open Access	Scopus	2-s2.0-85068443400
Zhu H.; Lyu Y.; Ye Y.	Zhu, Hong (55717910800); Lyu, Yijing (57014714000); Ye, Yijiao (57194193212)	55717910800; 57014714000; 57194193212	Workplace sexual harassment, workplace deviance, and family undermining	2019	International Journal of Contemporary Hospitality Management	31	2		594	614	20	48	10.1108/IJCHM-11-2017-0776	https://www.scopus.com/inward/record.uri?eid=2-s2.0-85061634250&doi=10.1108%2fIJCHM-11-2017-0776&partnerID=40&md5=99c89d25c7e16226ef1c7a8563c71b13	Purpose: This study aims to examine the effect of workplace sexual harassment (WSH) on hospitality employees’ workplace deviance and family undermining behaviors by focusing on the mediating effect of depression. Design/methodology/approach: This research uses a three-phase field survey to collect data from hotels in China with a final sample of 266 hospitality employees. Data analysis techniques…		Article	Final		Scopus	2-s2.0-85061634250
Nugroho A.; Kim O.-K.; Lee K.-W.; Song S.; Kim H.; Hong S.K.; Yoon K.C.; Kim H.-S.; Choi Y.; Lee H.W.; Yi N.-J.; Suh K.-S.	Nugroho, Adianto (57192888914); Kim, Ok-Kyung (57194111514); Lee, Kwang-Woong (56239685700); Song, Sanghee (55286851000); Kim, Hyeyoung (57191717505); Hong, Suk Kyun (57191476351); Yoon, Kyung Chul (57204537495); Kim, Hyo-Sin (57221454342); Choi, YoungRok (56288619900); Lee, Hae Won (55341172900); Yi, Nam-Joon (7006877047); Suh, Kyung-Suk (7202645048)	57192888914; 57194111514; 56239685700; 55286851000; 57191717505; 57191476351; 57204537495; 57221454342; 56288619900; 55341172900; 7006877047; 7202645048	Evaluation of donor workups and exclusions in a single-center experience of living donor liver transplantation	2017	Liver Transplantation	23	5		614	624	10	24	10.1002/lt.24762	https://www.scopus.com/inward/record.uri?eid=2-s2.0-85018740035&doi=10.1002%2flt.24762&partnerID=40&md5=4c215d1f8843d2c89cc900847347b539	The process of evaluating potential donors in liver transplantation is important to ensure donor safety and provide optimal recipient outcomes. However, there has been no report about donor exclusion rates and reasons for such exclusion in Korea. In this study, we aimed to elucidate the outcomes of potential living liver donor evaluation in a major living donor liver transplantation center. From …	Adolescent; Adult; Aged; Donor Selection; Fatty Liver; Female; Humans; Liver Transplantation; Living Donors; Male; Middle Aged; Weight Reduction Programs; Young Adult; adolescent; adult; aged; Article; blood clotting factor 11 deficiency; blood clotting factor 12 deficiency; blood clotting factor 5 deficiency; cadaver donor; comparative study; death; diabetes mellitus; disease severity; donor sel…	Article	Final	All Open Access; Bronze Open Access	Scopus	2-s2.0-85018740035
Faura-Martínez Ú.; Lafuente-Lechuga M.; García-Luque O.	Faura-Martínez, Úrsula (55617310500); Lafuente-Lechuga, Matilde (57194539654); García-Luque, Olga (57190014017)	55617310500; 57194539654; 57190014017	Social and Territorial Cohesion in Spain: Relevance of the Socioeconomic Context	2020	Social Indicators Research	150	2		501	547	46	7	10.1007/s11205-020-02308-9	https://www.scopus.com/inward/record.uri?eid=2-s2.0-85083729813&doi=10.1007%2fs11205-020-02308-9&partnerID=40&md5=ec827da9ed97b7de39e1c29ee7ace12d	Exclusion processes are shaped through the accumulation of social disadvantages in seven life dimensions: income, employment, education, health, housing, social and family relationships and participation. This paper conducts a factor analysis to build seven partial indices that synthesise the relevant information of each of the dimensions under consideration, providing the explanatory factors und…	Spain; education; employment; health status; housing; income distribution; social exclusion; socioeconomic indicator; territory	Article	Final		Scopus	2-s2.0-85083729813
Paul S.	Paul, Sohini (56828609300)	56828609300	Women’s Labour Force Participation and Domestic Violence: Evidence from India	2016	Journal of South Asian Development	11	2		224	250	26	31	10.1177/0973174116649148	https://www.scopus.com/inward/record.uri?eid=2-s2.0-84979239998&doi=10.1177%2f0973174116649148&partnerID=40&md5=b58ff0eb592d4843cb5fb170cb1d1f30	Domestic violence is recognized as a serious violation of women’s basic rights. Conventional economic models of domestic violence suggest that higher labour force participation by women leads to a decrease in domestic violence. In this article, we study the relationship between women’s employment and domestic violence using the ecological framework of violence developed by Heise (1998). We use a …		Article	Final		Scopus	2-s2.0-84979239998
Kant L.; Norman E.	Kant, Leo (55359455700); Norman, Elisabeth (15137087800)	55359455700; 15137087800	You must be joking! benign violations, power asymmetry, and humor in a broader social context	2019	Frontiers in Psychology	10	JUN	1380				22	10.3389/fpsyg.2019.01380	https://www.scopus.com/inward/record.uri?eid=2-s2.0-85068684045&doi=10.3389%2ffpsyg.2019.01380&partnerID=40&md5=eb55232540b289149c8c66dbcf7fa319	Violated expectations can indeed be funny, as is acknowledged by incongruity theories of humor. According to the Benign Violation Theory (BVT), something is perceived as humorous when it hits the "sweet spot," where there is not only a violation, but where the violation is also perceived as benign. The BVT specifies how psychological distance plays a central role in determining whether a certain …		Article	Final	All Open Access; Gold Open Access; Green Open Access	Scopus	2-s2.0-85068684045
Kang S.	Kang, Seema (56453656500)	56453656500	Research round up	2020	The Lancet Psychiatry	7	11		937			0	10.1016/S2215-0366(20)30439-9	https://www.scopus.com/inward/record.uri?eid=2-s2.0-85092532806&doi=10.1016%2fS2215-0366%2820%2930439-9&partnerID=40&md5=b57e6d1159d7be4f6e1b0fc53a2dde60	[No abstract available]	Bullying; Cohort Studies; Heart Disease Risk Factors; Humans; Risk Factors; Workplace Violence; serotonin uptake inhibitor; anxiety disorder; Article; brain hemorrhage; disease severity; family functioning; health care utilization; human; mental disease; nerve cell differentiation; perinatal depression; priority journal; psychosis; sexual harassment; workplace; bullying; cohort analysis; risk fac…	Article	Final		Scopus	2-s2.0-85092532806
Burdett H.; Stevelink S.A.M.; Jones N.; Hull L.; Wessely S.; Rona R.	Burdett, Howard (37033596900); Stevelink, Sharon A. M. (55022754400); Jones, Norman (55708037100); Hull, L. (22135008500); Wessely, Simon (7102849907); Rona, Roberto (35234810700)	37033596900; 55022754400; 55708037100; 22135008500; 7102849907; 35234810700	Pre-service Military-related and Mental Disorder Factors Associated with Leaving the UK Armed Forces	2020	Psychiatry (New York)	83	3		262	277	15	0	10.1080/00332747.2020.1729063	https://www.scopus.com/inward/record.uri?eid=2-s2.0-85081313668&doi=10.1080%2f00332747.2020.1729063&partnerID=40&md5=0ea4a1573da246b0be87d9d44bc3a95b	Background: The UK Armed Forces (UKAF) have a substantial manning deficit as more personnel leave than join. This article identified pre-service, military, and mental health factors giving rise to leaving the UKAF and estimated the contributions to leaving of those factors which are potentially amenable to modification. Methods: This study utilized data from a three-phase cohort study (2004–2006,…	Adolescent; Adult; Age Factors; Behavioral Symptoms; Cohort Studies; Educational Status; Female; Humans; Male; Mental Disorders; Military Personnel; Sex Factors; United Kingdom; Young Adult; adult; alcohol consumption; Alcohol Use Disorders Identification Test; anxiety; army; Article; automutilation; bullying; childhood adversity; cohort analysis; depression; disruptive behavior; drug misuse; edu…	Article	Final		Scopus	2-s2.0-85081313668
Chinawa A.; Ndu A.; Arinze-Onyia S.; Ogugua I.; Okwor T.; Kassy W.; Agwu-Umahi N.; Aguwa E.; Okeke T.	Chinawa, A. (55768189200); Ndu, A. (6505989930); Arinze-Onyia, S. (55816228100); Ogugua, I. (57214067112); Okwor, T. (57201461892); Kassy, W. (57210986930); Agwu-Umahi, N. (57214098789); Aguwa, E. (22133572700); Okeke, T. (59020123400)	55768189200; 6505989930; 55816228100; 57214067112; 57201461892; 57210986930; 57214098789; 22133572700; 59020123400	Prevalence of psychological workplace violence among employees of a public tertiary health facility in Enugu, Southeast Nigeria	2020	Nigerian Journal of Clinical Practice	23	1		103	109	6	5	10.4103/njcp.njcp_160_19	https://www.scopus.com/inward/record.uri?eid=2-s2.0-85078218945&doi=10.4103%2fnjcp.njcp_160_19&partnerID=40&md5=85678051a179a7f3a06b2e02ed8f153a	Background: Psychological violence is the most common form of workplace violence (WPV) that can affect job performance and health of the workers. Aims: This study sought to determine the prevalence of psychological WPV among employees working in a tertiary health institution in a South-eastern state of Nigeria. Methods: A descriptive cross-sectional study done in 2018 among healthcare workers at …	Adult; Aggression; Bullying; Cross-Sectional Studies; Female; Health Personnel; Hospitals, Teaching; Humans; Male; Middle Aged; Nigeria; Prevalence; Professional-Family Relations; Sexual Harassment; Surveys and Questionnaires; Workplace Violence; adult; aggression; bullying; cross-sectional study; epidemiology; female; health care personnel; human; human relation; male; middle aged; Nigeria; prev…	Article	Final		Scopus	2-s2.0-85078218945
Greguletz E.; Diehl M.-R.; Kreutzer K.	Greguletz, Elena (57205349575); Diehl, Marjo-Riitta (57194582117); Kreutzer, Karin (41661451800)	57205349575; 57194582117; 41661451800	Why women build less effective networks than men: The role of structural exclusion and personal hesitation	2019	Human Relations	72	7		1234	1261	27	84	10.1177/0018726718804303	https://www.scopus.com/inward/record.uri?eid=2-s2.0-85059668289&doi=10.1177%2f0018726718804303&partnerID=40&md5=f050c98dc1e834237a4d9c963d51a35b	Studies have shown that women’s professional networks are often less powerful and effective than men’s in terms of exchanged benefits, yet the motivations that underlie the networking behaviours remain less well understood. Based on an interview study of 37 high-profile female leaders working in large German corporations, we found that not only the extrinsic barrier of structural exclusion from p…	adult; article; career; family conflict; female; gender; grounded theory; human; human experiment; interview; leadership; male; morality; motivation; social interaction; workplace	Article	Final	All Open Access; Bronze Open Access	Scopus	2-s2.0-85059668289
Ebrahimi Moghadam H.; Karimi A.; Seifi K.	Ebrahimi Moghadam, Hosein (57195636508); Karimi, Ahoo (57195643817); Seifi, Kimia (56910164600)	57195636508; 57195643817; 56910164600	Quasi-experimental effectiveness of cognitive-behavioral therapy on reliving migraine headaches in migraine sufferers	2017	Iranian Journal of Child Neurology	11	4		38	42	4	0	10.22037/ijcn.v11i4.14689	https://www.scopus.com/inward/record.uri?eid=2-s2.0-85029423049&doi=10.22037%2fijcn.v11i4.14689&partnerID=40&md5=f7c6b9fac981ad3aaadf0fcd02692c01	Objective: This study aimed to investigate the effectiveness of cognitive-behavioral therapy on relieving migraine headaches in migraine sufferers. Materials & Methods: In this quasi-experimental study with pre-test and post-test method, the samples were outpatients of public hospitals in Ilam City, southwestern Iran since May-Jul 2010. They were selected based on inclusion and exclusion criteria…	antimigraine agent; analgesia; Article; clinical effectiveness; cognitive behavioral therapy; controlled study; disease duration; family functioning; helplessness; human; Iran; major clinical study; migraine; occupation; pain severity; quasi experimental study; social behavior	Article	Final		Scopus	2-s2.0-85029423049
Hill D.; Ameenuddin N.; Chassiakos Y.R.; Cross C.; Radesky J.; Hutchinson J.; Boyd R.; Mendelson R.; Moreno M.A.; Smith J.; Swanson W.S.	Hill, David (37101504300); Ameenuddin, Nusheen (6504227881); Chassiakos, Yolanda Reid (57191917260); Cross, Corinn (54881465000); Radesky, Jenny (15049847500); Hutchinson, Jeffrey (57191920982); Boyd, Rhea (57158441000); Mendelson, Robert (57208474183); Moreno, Megan A. (57189606379); Smith, Justin (59041575900); Swanson, Wendy Sue (8685819100)	37101504300; 6504227881; 57191917260; 54881465000; 15049847500; 57191920982; 57158441000; 57208474183; 57189606379; 59041575900; 8685819100	Media use in school-aged children and adolescents	2016	Pediatrics	138	5	e20162592				257	10.1542/peds.2016-2592	https://www.scopus.com/inward/record.uri?eid=2-s2.0-84994895369&doi=10.1542%2fpeds.2016-2592&partnerID=40&md5=471ba5cd3f619ebdd28b59de0844a6f1	This policy statement focuses on children and adolescents 5 through 18 years of age. Research suggests both benefits and risks of media use for the health of children and teenagers. Benefits include exposure to new ideas and knowledge acquisition, increased opportunities for social contact and support, and new opportunities to access health-promotion messages and information. Risks include negati…	access to information; Article; awareness; caloric intake; confidentiality; depression; developmental stage; health care access; health promotion; human; information seeking; interpersonal communication; life satisfaction; light exposure; nutritional status; online system; parental behavior; priority journal; privacy; sedentary lifestyle; sexual bullying; smoking cessation; social behavior; socia…	Article	Final	All Open Access; Bronze Open Access	Scopus	2-s2.0-84994895369
Frone M.R.; Blais A.-R.	Frone, Michael R. (7004160300); Blais, Ann-Renee (7006126642)	7004160300; 7006126642	Work fatigue in a non-deployed military setting: Assessment, prevalence, predictors, and outcomes	2019	International Journal of Environmental Research and Public Health	16	16	2892				22	10.3390/ijerph16162892	https://www.scopus.com/inward/record.uri?eid=2-s2.0-85071281948&doi=10.3390%2fijerph16162892&partnerID=40&md5=2c448530f7cba812579a7d1ace376496	Although work fatigue represents an important issue among military personnel in combat settings, little attention has been paid to work fatigue in the non-deployed setting. This issue was addressed by (a) validating the Three-Dimensional Work Fatigue Inventory (3D-WFI) among non-deployed military personnel, (b) assessing the prevalence of work fatigue in a non-deployed setting, and (c) exploring …	Adult; Burnout, Professional; Canada; Fatigue; Female; Health Surveys; Humans; Male; Military Personnel; Occupational Health; Prevalence; Psychometrics; Workplace; Canada; cognition; military application; risk assessment; turnover; workplace; adult; army; Article; cognitive defect; conceptual framework; disease assessment; emotional stress; family conflict; fatigue; female; human; interpersonal j…	Article	Final	All Open Access; Gold Open Access; Green Open Access	Scopus	2-s2.0-85071281948
Witcomb G.L.; Claes L.; Bouman W.P.; Nixon E.; Motmans J.; Arcelus J.	Witcomb, Gemma L. (7801440492); Claes, Laurence (7103179541); Bouman, Walter Pierre (6701806614); Nixon, Elena (54895159700); Motmans, Joz (54788003400); Arcelus, Jon (7003556929)	7801440492; 7103179541; 6701806614; 54895159700; 54788003400; 7003556929	Experiences and Psychological Wellbeing Outcomes Associated with Bullying in Treatment-Seeking Transgender and Gender-Diverse Youth	2019	LGBT Health	6	5		216	226	10	41	10.1089/lgbt.2018.0179	https://www.scopus.com/inward/record.uri?eid=2-s2.0-85068535948&doi=10.1089%2flgbt.2018.0179&partnerID=40&md5=23b8909045add25a8c70fbd14d4efbdb	Purpose: Bullying in the adult transgender population is well documented, but less is known about bullying in transgender and gender-diverse (TGD) youth. Studies have begun to explore experiences of bullying and the associated psychological distress in TGD youth; however, they often fail to distinguish among the separate groups within LGBT samples. This study sought to explore the prevalence, nat…	Adolescent; Adult; Anxiety; Bullying; Depression; Female; Humans; Male; Surveys and Questionnaires; Transgender Persons; Transsexualism; Young Adult; adolescence; adolescent; adult; anxiety; article; bullying; clinical assessment; education; female; gender identity; Hospital Anxiety and Depression Scale; human; juvenile; major clinical study; male; mental stress; prevalence; psychological well-be…	Article	Final	All Open Access; Bronze Open Access; Green Open Access	Scopus	2-s2.0-85068535948
Yoo G.; Lee S.	Yoo, Gyesook (58092089800); Lee, Soomi (56680341900)	58092089800; 56680341900	It doesn’t end there: Workplace bullying, work-to-family conflict, and employee well-being in Korea	2018	International Journal of Environmental Research and Public Health	15	7	1548				32	10.3390/ijerph15071548	https://www.scopus.com/inward/record.uri?eid=2-s2.0-85050611609&doi=10.3390%2fijerph15071548&partnerID=40&md5=7285d04ebd038b1f200c6ebb353123c0	Workplace bullying entails negative consequences on workers’ life. Yet, there is lack of research on workplace bullying in an Asian context. Moreover, less is known about the potential mechanisms linking workplace bullying and employee well-being. This study examined the associations between workplace bullying and Korean employees’ well-being (quality of life, occupational health) and whether the…	Adult; Asian Continental Ancestry Group; Bullying; Cross-Sectional Studies; Family Conflict; Female; Humans; Male; Middle Aged; Occupational Health; Quality of Life; Republic of Korea; Workplace; South Korea; employment; public health; quality of life; workplace; article; bullying; controlled study; education; employee; family conflict; female; gender; human; human experiment; job stress; male; m…	Article	Final	All Open Access; Gold Open Access; Green Open Access	Scopus	2-s2.0-85050611609
Couture M.; Israël S.; Soulières M.; Sasseville M.	Couture, Mélanie (8559740200); Israël, Sarita (57209236142); Soulières, Maryse (56050405200); Sasseville, Martin (57191538678)	8559740200; 57209236142; 56050405200; 57191538678	Implementing a Systematic Screening Procedure for Older Adult Mistreatment Within Individual Clinical Supervision: Is It Feasible?	2019	Journal of Interpersonal Violence	34	13		2813	2833	20	4	10.1177/0886260516662851	https://www.scopus.com/inward/record.uri?eid=2-s2.0-85066961755&doi=10.1177%2f0886260516662851&partnerID=40&md5=390db080e66bf831ebf9ddb5dacf6220	Home care professionals are well positioned to witness or prevent older adult mistreatment in the community. Screening efforts are important because most victims will not easily come forth. Two Canadian local community service centers implemented a systematic screening procedure within preexisting individual clinical supervision sessions to support social workers and improve detection of mistreat…	Aged; Canada; Elder Abuse; Feasibility Studies; Female; Focus Groups; Humans; Male; Mass Screening; Pilot Projects; Professional-Family Relations; Social Perception; Social Workers; aged; article; clinical supervision; elder abuse; feasibility study; genetic transcription; human; interview; risk factor; social worker; Canada; elder abuse; female; human relation; information processing; male; mass…	Article	Final		Scopus	2-s2.0-85066961755
Turgeman-Lupo K.; Biron M.	Turgeman-Lupo, Keren (57191155683); Biron, Michal (15764566500)	57191155683; 15764566500	Make it to work (and back home) safely: the effect of psychological work stressors on employee behaviour while commuting by car	2017	European Journal of Work and Organizational Psychology	26	2		161	170	9	22	10.1080/1359432X.2016.1228628	https://www.scopus.com/inward/record.uri?eid=2-s2.0-84987638425&doi=10.1080%2f1359432X.2016.1228628&partnerID=40&md5=aad0f5caf9c639bbc5890431526e661f	Despite empirical data suggesting that commuting accidents are a major problem worldwide, research on employee behaviour while commuting by car is scant. In particular, our understanding of the antecedents of unsafe commuting behaviour is limited mainly to demographic variables and work-related physical stressors. Our study addressed this lacuna by investigating the association between work-relat…		Article	Final		Scopus	2-s2.0-84987638425
Zhang R.; Wu Y.; Ferreira-Meyers K.	Zhang, Ran (57190673752); Wu, Yunqiao (57209260807); Ferreira-Meyers, Karen (55522673900)	57190673752; 57209260807; 55522673900	The Work-Family Spillover Effects of Customer Mistreatment for Service Employees: The Moderating Roles of Psychological Detachment and Leader–Member Exchange	2019	Frontiers in Psychology	10		2107				12	10.3389/fpsyg.2019.02107	https://www.scopus.com/inward/record.uri?eid=2-s2.0-85072890225&doi=10.3389%2ffpsyg.2019.02107&partnerID=40&md5=6c67dbc1ff7a8c89a3f822f9145cf605	Past literature in the area of employee–customer interactions suggests that being mistreated by customers is deemed one of the most important work-related stressors for service employees. However, little is known about the effects of customer mistreatment on the family domain. In a representative sample of 221 front-line employees in the East China hairdressing industry using three separate surve…		Article	Final	All Open Access; Gold Open Access; Green Open Access	Scopus	2-s2.0-85072890225
Chen Y.-C.; Guo Y.-L.L.; Lin L.-C.; Lee Y.-J.; Hu P.-Y.; Ho J.-J.; Shiao J.S.-C.	Chen, Yi-Chuan (57207353258); Guo, Yue-Liang Leon (7406307492); Lin, Li-Chan (57149136000); Lee, Yu-Ju (58369081600); Hu, Pei-Yi (55324924900); Ho, Jiune-Jye (8569254300); Shiao, Judith Shu-Chu (6701771854)	57207353258; 7406307492; 57149136000; 58369081600; 55324924900; 8569254300; 6701771854	Development of the nurses’ occupational stressor scale	2020	International Journal of Environmental Research and Public Health	17	2	649				22	10.3390/ijerph17020649	https://www.scopus.com/inward/record.uri?eid=2-s2.0-85078133332&doi=10.3390%2fijerph17020649&partnerID=40&md5=720096e919ef896c509432869c7e0b87	Although nurses work in stressful environments, stressors in such environments have yet to be clearly assessed. This study aimed to develop a Nurses’ Occupational Stressor Scale (NOSS) with high reliability and validity. Candidate questions for the NOSS were generated by expert consensus following focus group feedback, and were used to survey in 2013. A shorter version was then developed after ex…	Adult; Female; Humans; Job Satisfaction; Nurses; Occupational Stress; Reproducibility of Results; Surveys and Questionnaires; Work-Life Balance; Workload; Workplace; Workplace Violence; correlation; health worker; occupation; working conditions; workplace; article; bullying; burnout; caregiver; construct validity; controlled study; correlation coefficient; coworker; Cronbach alpha coefficient; fa…	Article	Final	All Open Access; Gold Open Access; Green Open Access	Scopus	2-s2.0-85078133332
Woodruff K.; Schroeder R.; Herold S.; Roberts S.C.M.; Berglas N.F.	Woodruff, Katie (57202635969); Schroeder, Rosalyn (57188685564); Herold, Stephanie (56735939700); Roberts, Sarah C.M. (47261256200); Berglas, Nancy F. (37090272500)	57202635969; 57188685564; 56735939700; 47261256200; 37090272500	Experiences of harassment and empowerment after sharing personal abortion stories publicly	2020	Contraception: X	2		100021				4	10.1016/j.conx.2020.100021	https://www.scopus.com/inward/record.uri?eid=2-s2.0-85079867126&doi=10.1016%2fj.conx.2020.100021&partnerID=40&md5=235c9ec7a86667174a9365ceb9e92319	Objective: In recent years, in an attempt to counter stigma and increase empathy, public education campaigns have encouraged people to share their personal abortion stories. This exploratory study sought to document negative and positive experiences of those who have shared their abortion stories publicly. Study design: We conducted an anonymous online survey of people who have shared their abort…	abortion; adult; Article; bivariate analysis; emotional stress; empowerment; family relation; female; harassment; health survey; human; major clinical study; male; middle aged; online analysis; personal experience; statistics; young adult	Article	Final	All Open Access; Gold Open Access; Green Open Access	Scopus	2-s2.0-85079867126
Liang H.-L.	Liang, Huai-Liang (56027888800)	56027888800	How Workplace Bullying Relates to Facades of Conformity and Work–Family Conflict: The Mediating Role of Psychological Strain	2020	Psychological Reports	123	6		2479	2500	21	11	10.1177/0033294119862984	https://www.scopus.com/inward/record.uri?eid=2-s2.0-85070358480&doi=10.1177%2f0033294119862984&partnerID=40&md5=d6e42be5c5dd9b527f6aa1f838b357af	This study examined the effects of workplace bullying on facades of conformity in the work domain and on work–family conflict in the family domain. In this research, workplace bullying is seen as a reality in organizations, and this study considers individuals’ judgments concerning various features of their workplace situations. Employees’ experiences of workplace bullying influence their creatio…	Adult; Bullying; Family Conflict; Female; Humans; Male; Spouses; Stress, Psychological; Taiwan; Work-Life Balance; Workplace; adult; bullying; etiology; family conflict; female; human; male; mental stress; psychology; spouse; Taiwan; work-life balance; workplace	Article	Final		Scopus	2-s2.0-85070358480
Amone-P’olak K.; Letswai N.K.	Amone-P’olak, Kennedy (23007391400); Letswai, Nkalosang K. (57221375633)	23007391400; 57221375633	The relationship between adverse childhood experiences and depression: A cross-sectional survey with university students in Botswana	2020	South African Journal of Psychiatry	26		a1444	1	8	7	13	10.4102/sajpsychiatry.v26i0.1444	https://www.scopus.com/inward/record.uri?eid=2-s2.0-85098962880&doi=10.4102%2fsajpsychiatry.v26i0.1444&partnerID=40&md5=0931399f46da35c9008e916a584bc3f4	Background: Adverse childhood experiences (ACEs) are associated with severe life-long negative outcomes, including depression. Particularly in low-and middle-income countries, few studies have been conducted to assess the impact of ACEs. Aim: To assess the influence of ACEs on depression among young adults. Setting: Participants were students at a large university in Gaborone, Botswana. Methods: …	adult; anxiety; Article; Beck Depression Inventory; child neglect; childhood adversity; childhood trauma; childhood trauma survivor; Cronbach alpha coefficient; cross-sectional study; depression; divorce; dysfunctional family; emotional abuse; health survey; human; law enforcement; major clinical study; physical abuse; questionnaire	Article	Final	All Open Access; Green Open Access	Scopus	2-s2.0-85098962880
Parsaik A.K.; Abdelgawad N.; Chotalia J.K.; Lane M.D.; Pigott T.A.	Parsaik, Ajay K. (37038202700); Abdelgawad, Noha (57193153988); Chotalia, Jigar K. (35791712800); Lane, Mphscott D. (57193152972); Pigott, Teres A. (56062646200)	37038202700; 57193153988; 35791712800; 57193152972; 56062646200	Early-Life Trauma in Hospitalized Patients with Mood Disorders and Its Association with Clinical Outcomes	2017	Journal of Psychiatric Practice	23	1		36	43	7	8	10.1097/PRA.0000000000000202	https://www.scopus.com/inward/record.uri?eid=2-s2.0-85011298842&doi=10.1097%2fPRA.0000000000000202&partnerID=40&md5=b55b2bf1a60d1212c686a4f7a24c016e	The prevalence of childhood trauma and its impact on clinical outcomes in hospitalized patients with mood disorders is unknown. We studied the frequency of childhood trauma among inpatient adults with mood disorders and its association with clinical outcomes. Methods: Patients admitted to our hospital with a primary diagnosis of mood disorders completed the short form of the Early Trauma Inventor…	Adult; Adult Survivors of Child Adverse Events; Bipolar Disorder; Depressive Disorder, Major; Female; Humans; Male; Middle Aged; Outcome Assessment (Health Care); Psychotic Disorders; Substance-Related Disorders; adult; Article; bipolar disorder; child abuse; child sexual abuse; clinical outcome; drug dependence; early life stress; emotional abuse; family functioning; female; hospital admission; …	Article	Final		Scopus	2-s2.0-85011298842
Dzurec L.; Karpinski A.; Kennison M.; Rair R.; Fitzgerald S.	Dzurec, Laura (6603903294); Karpinski, Aryn (24177347000); Kennison, Monica (6602363327); Rair, Randy (57210980955); Fitzgerald, Shawn (7202186306)	6603903294; 24177347000; 6602363327; 57210980955; 7202186306	Assessing Family-Like Dynamics in the Workplace as Possible Precursors of Workplace Bullying: Psychometric Analysis of a Modified Instrument	2019	Journal of Nursing Measurement	27	2		297	312	15	2	10.1891/1061-3749.27.2.297	https://www.scopus.com/inward/record.uri?eid=2-s2.0-85072119037&doi=10.1891%2f1061-3749.27.2.297&partnerID=40&md5=124724fd55752d0533201a640f693a4e	Background and Purpose: Family-like dynamics in workplaces may serve as antecedents to workplace bullying. This study addressed the psychometric properties of an instrument modified to assess family-like dynamics in the workplace. Design: The investigators used categorical principal components analysis (CATPCA) to investigate the psychometric properties of an instrument modified to measure cowork…	Bullying; Faculty, Nursing; Family Relations; Female; Humans; Male; Psychometrics; adult; article; bullying; coworker; demography; ethnology; family assessment; human; human experiment; major clinical study; perception; principal component analysis; workplace; devices; family relation; female; male; nursing education; psychology; psychometry	Article	Final		Scopus	2-s2.0-85072119037
Valle R.; Bernabé-Ortiz A.; Gálvez-Buccollini J.A.; Gutiérrez C.; Martins S.S.	Valle, Rubén (35099752800); Bernabé-Ortiz, Antonio (24075217600); Gálvez-Buccollini, Juan Antonio (6506015747); Gutiérrez, César (36087260400); Martins, Silvia S (7007089354)	35099752800; 24075217600; 6506015747; 36087260400; 7007089354	Intrafamilial and extrafamilial sexual assault and its association with alcohol consumption	2018	Revista de Saude Publica	52		86				7	10.11606/S1518-8787.2018052000539	https://www.scopus.com/inward/record.uri?eid=2-s2.0-85056955901&doi=10.11606%2fS1518-8787.2018052000539&partnerID=40&md5=abf32428a50f0cb9d48e43c60b86ac57	OBJECTIVE: Analyze the prevalence of intrafamilial and extrafamilial sexual assault in adolescents of Peru and its association with alcohol consumption. METHODS: We used a two-step and stratified probabilistic sampling to select male and female students in secondary education from all over Peru. The study included data from 54,756 students with information on demographics, alcohol and drug use, a…	Adolescent; Alcohol Drinking; Child; Child Abuse, Sexual; Community Health Workers; Crime Victims; Family Relations; Female; Humans; Incest; Male; Peru; Prevalence; Rape; Sex Distribution; Sex Offenses; Socioeconomic Factors; Students; Vulnerable Populations; adolescent; child; child sexual abuse; crime victim; drinking behavior; epidemiology; family relation; female; health auxiliary; human; inc…	Article	Final	All Open Access; Gold Open Access; Green Open Access	Scopus	2-s2.0-85056955901
Naiman-Sessions M.; Henley M.M.; Roth L.M.	Naiman-Sessions, Miriam (56512361700); Henley, Megan M. (55209834200); Roth, Louise Marie (35997926700)	56512361700; 55209834200; 35997926700	Bearing the burden of care: Emotional burnout among maternity support workers	2017	Research in the Sociology of Health Care	35			99	125	26	7	10.1108/S0275-495920170000035006	https://www.scopus.com/inward/record.uri?eid=2-s2.0-85027250491&doi=10.1108%2fS0275-495920170000035006&partnerID=40&md5=641656ef9a5099a8a3debf26c5bb313d	This research examines effects on emotional burnout among "maternity support workers" (MSWs) that support women in labor (labor and delivery (L&D) nurses and doulas). The emotional intensity of maternity support work is likely to contribute to emotional distress, compassion fatigue, and burnout. This study uses data from the Maternity Support Survey (MSS) to analyze emotional burnout among 807 L&…	burnout; Canada; cesarean section; clinical study; compassion fatigue; doula; emotional intelligence; emotional stress; family conflict; female; hospital; human; maternal care; nurse; quality of life; statistical model; United States; worker	Article	Final		Scopus	2-s2.0-85027250491
Alemi F.; Avramovic S.; Renshaw K.D.; Kanchi R.; Schwartz M.	Alemi, Farrokh (7003738488); Avramovic, Sanja (56767995300); Renshaw, Keith D. (6603188796); Kanchi, Rania (57201431771); Schwartz, Mark (35734993100)	7003738488; 56767995300; 6603188796; 57201431771; 35734993100	Relative accuracy of social and medical determinants of suicide in electronic health records	2020	Health Services Research	55	S2		833	840	7	9	10.1111/1475-6773.13540	https://www.scopus.com/inward/record.uri?eid=2-s2.0-85090144828&doi=10.1111%2f1475-6773.13540&partnerID=40&md5=22494c8a3871b33206fc01c69c6810c9	Objective: This paper compares the accuracy of predicting suicide from Social Determinants of Health (SDoH) or history of illness. Population Studied: 5 313 965 Veterans who at least had two primary care visits between 2008 and 2016. Study Design: The dependent variable was suicide or intentional self-injury. The independent variables were 10 495 International Classification of Disease (ICD) Vers…	Adult; Age Factors; Aged; Aged, 80 and over; Electronic Health Records; Female; Humans; Male; Middle Aged; ROC Curve; Self-Injurious Behavior; Sex Factors; Social Determinants of Health; Social Isolation; Socioeconomic Factors; Substance-Related Disorders; Suicide; Suicide, Attempted; United States; Veterans; Young Adult; aged; alcoholism; Article; automutilation; child abuse; disease classificat…	Article	Final	All Open Access; Green Open Access; Hybrid Gold Open Access	Scopus	2-s2.0-85090144828
Wishart M.; Davis C.; Pavlis A.; Hallam K.T.	Wishart, Madeline (57211432858); Davis, Cassandra (57214503295); Pavlis, Alexia (22135912300); Hallam, Karen T (7103120912)	57211432858; 57214503295; 22135912300; 7103120912	Increased mental health and psychosocial risks in LGBQ youth accessing Australian youth AOD services	2020	Journal of LGBT Youth	17	3		331	349	18	4	10.1080/19361653.2019.1663335	https://www.scopus.com/inward/record.uri?eid=2-s2.0-85073942568&doi=10.1080%2f19361653.2019.1663335&partnerID=40&md5=edf9576fa6151b793d20283778a43ec8	Research has consistently demonstrated that young people who identify as lesbian, gay, bisexual, or queer (LGBQ) show greater levels of psychosocial risk than general cohorts of young people. Young people engaged with youth alcohol and other drug (AOD) services are some of the most marginalized of all young people. Hitherto research is yet to investigate if young people identifying as LGBQ fare w…		Article	Final		Scopus	2-s2.0-85073942568
Carlson D.S.; Ferguson M.; Perrewé P.L.; Whitten D.	Carlson, Dawn S. (7403297495); Ferguson, Merideth (36175530800); Perrewé, Pamela L. (7004656155); Whitten, Dwayne (7006299182)	7403297495; 36175530800; 7004656155; 7006299182	The Fallout From Abusive Supervision: An Examination Of Subordinates And Their Partners	2011	Personnel Psychology	64	4		937	961	24	121	10.1111/j.1744-6570.2011.01232.x	https://www.scopus.com/inward/record.uri?eid=2-s2.0-81855211017&doi=10.1111%2fj.1744-6570.2011.01232.x&partnerID=40&md5=c709c1ae85daf57aaa28930c66e5915d	Using spillover and crossover theory, we examined how subordinate's experience of abusive supervision impacts both subordinate's and partner's family domains. Specifically, a model was proposed and tested that examined the fallout from abusive supervision through 2 types of strain, work-to-family conflict and relationship tension, on family satisfaction of the subordinate and on family functionin…		Article	Final		Scopus	2-s2.0-81855211017
McGregor A.; Magee C.A.; Caputi P.; Iverson D.	McGregor, Alisha (56448123300); Magee, Christopher A. (8710364100); Caputi, Peter (6603679217); Iverson, Donald (7006987308)	56448123300; 8710364100; 6603679217; 7006987308	A job demands-resources approach to presenteeism	2016	Career Development International	21	4		402	418	16	46	10.1108/CDI-01-2016-0002	https://www.scopus.com/inward/record.uri?eid=2-s2.0-84983738568&doi=10.1108%2fCDI-01-2016-0002&partnerID=40&md5=cb9601fd3cf4d4f2e92d5b1067b294d7	Purpose: Utilising the job demands-resources (JD-R) model, the purpose of this paper is to examine how aspects of the psychosocial work environment (namely, job demands and resources) are associated with presenteeism, and in particular, whether they are indirectly related via burnout and work engagement. Design/methodology/approach: A cross-sectional survey of 980 working Australians measured the…		Article	Final		Scopus	2-s2.0-84983738568
Pape K.; Westin S.; BjÃrngaard J.H.; Ridder K.A.A.; Holmen T.L.; Krokstad S.	Pape, Kristine (7006383452); Westin, Steinar (57192185813); BjÃrngaard, Johan HÃkon (57192185730); Ridder, Karin A.a. (57191813750); Holmen, Turid Lingaas (6604041204); Krokstad, Steinar (57204882634)	7006383452; 57192185813; 57192185730; 57191813750; 6604041204; 57204882634	Medical benefits in young Norwegians and their parents, and the contribution of family health and socioeconomic status. The HUNT Study, Norway	2013	Scandinavian Journal of Public Health	41	5		455	462	7	7	10.1177/1403494813481645	https://www.scopus.com/inward/record.uri?eid=2-s2.0-84878505103&doi=10.1177%2f1403494813481645&partnerID=40&md5=57ee4eb769436f615b291c7a63c62f2a	Aims: Family and intergenerational perspectives might contribute to a better understanding of why young people in many European countries experience work impairment and end up being dependent on public benefits for life sustenance. The aim of this cohort study was to explore the relationship between the receipt of medical benefits in parents and their young adult offspring and the contributions o…	Adolescent; Adult; Child of Impaired Parents; Family Health; Female; Follow-Up Studies; Health Surveys; Humans; Insurance Benefits; Insurance, Disability; Male; Norway; Parents; Registries; Risk Factors; Social Class; Social Welfare; Young Adult; Adolescents; family; health; longitudinal; population study; social insurance benefits; socioeconomic status; adolescent; adolescents; adult; article; c…	Article	Final		Scopus	2-s2.0-84878505103
Shin S.; Muñoz M.; Caldas A.; Wu Y.; Zeladita J.; Wong M.; Espiritu B.; Sanchez E.; Callacna M.; Rojas C.; Arevalo J.; Sebastian J.L.; Bayona J.	Shin, Sonya (7403647123); Muñoz, Maribel (35782099800); Caldas, Adolfo (24821706700); Wu, Ying (37051667400); Zeladita, Jhon (57967215300); Wong, Milagros (35782373000); Espiritu, Betty (24821737700); Sanchez, Eduardo (57196876048); Callacna, Miriam (24821842500); Rojas, Christian (56427084800); Arevalo, Jorge (57200290009); Sebastian, Jose Luis (23499064500); Bayona, Jaime (7005640207)	7403647123; 35782099800; 24821706700; 37051667400; 57967215300; 35782373000; 24821737700; 57196876048; 24821842500; 56427084800; 57200290009; 23499064500; 7005640207	Mental health burden among impoverished HIV-positive patients in Peru	2011	Journal of the International Association of Physicians in AIDS Care	10	1		18	25	7	5	10.1177/1545109710385120	https://www.scopus.com/inward/record.uri?eid=2-s2.0-79952304527&doi=10.1177%2f1545109710385120&partnerID=40&md5=f16638cc30e96ceebdd38238be7fda54	HIV and poor mental health are intricately related. In settings of poverty, both are often rooted in structural factors related to material and social deprivation. We performed a qualitative analysis to understand factors contributing to poor emotional health and its impact among impoverished Peruvian HIV-infected individuals. We conducted focus group discussions with patients and providers consi…	HIV Infections; Humans; Mental Health; Peru; Qualitative Research; Social Stigma; Social Support; acquired immune deficiency syndrome; article; depression; economic aspect; emotional stability; family relation; female; health auxiliary; hopelessness; human; Human immunodeficiency virus infected patient; Human immunodeficiency virus infection; major clinical study; male; mental health; mental heal…	Article	Final	All Open Access; Bronze Open Access	Scopus	2-s2.0-79952304527
Marín A.J.; Grzywacz J.G.; Arcury T.A.; Carrillo L.; Coates M.L.; Quandt S.A.	Marín, Antonio J. (9334403600); Grzywacz, Joseph G. (6701609627); Arcury, Thomas A. (7005890732); Carrillo, Lourdes (13008514500); Coates, Michael L. (13008150300); Quandt, Sara A. (7005921858)	9334403600; 6701609627; 7005890732; 13008514500; 13008150300; 7005921858	Evidence of organizational injustice in poultry processing plants: Possible effects on occupational health and safety among Latino workers in North Carolina	2009	American Journal of Industrial Medicine	52	1		37	48	11	51	10.1002/ajim.20643	https://www.scopus.com/inward/record.uri?eid=2-s2.0-58149387826&doi=10.1002%2fajim.20643&partnerID=40&md5=7db9498ccfb9710dd77bb37bf4ff6bf0	Background: Over 250,000 workers are employed in poultry processing, one of the most dangerous industries in the US. These jobs are increasingly held by immigrant workers who are frequently undocumented, lack knowledge of workers' rights to workplace safety, and who are reluctant to pursue their rights. This situation creates the potential for organizational injustice, made visible through abusiv…	Adult; Aged; Animals; Chickens; Emigrants and Immigrants; Family Relations; Female; Food-Processing Industry; Health Surveys; Hispanic Americans; Humans; Interviews as Topic; Latin America; Male; Middle Aged; North Carolina; Organizational Culture; Personnel Management; Prejudice; Rural Population; Sex Factors; Social Behavior; Workplace; Young Adult	Article	Final		Scopus	2-s2.0-58149387826
Havill N.L.; Leeman J.; Shaw-Kokot J.; Knafl K.; Crandell J.; Sandelowski M.	Havill, Nancy L. (55005733300); Leeman, Jennifer (9274928000); Shaw-Kokot, Julia (7801489794); Knafl, Kathleen (7004357667); Crandell, Jamie (26635050500); Sandelowski, Margarete (7006665840)	55005733300; 9274928000; 7801489794; 7004357667; 26635050500; 7006665840	Managing large-volume literature searches in research synthesis studies	2014	Nursing Outlook	62	2		112	118	6	14	10.1016/j.outlook.2013.11.002	https://www.scopus.com/inward/record.uri?eid=2-s2.0-84897636208&doi=10.1016%2fj.outlook.2013.11.002&partnerID=40&md5=697773d0d81119ddaccf7fb9260a4c14	Background: Systematic reviews typically require searching for, retrieving, and screening a large volume of literature, yet little guidance is available on how to manage this volume. Purpose: We detail methods used to search for and manage the yield of relevant citations for a mixed-methods, mixed research synthesis study focused on the intersection between family life and childhood chronic physi…	Adolescent; Adult; Biomedical Research; Child; Chronic Disease; Databases, Bibliographic; Family Characteristics; Family Relations; Female; Health Information Management; Humans; Information Storage and Retrieval; Male; Middle Aged; Research Design; Software; adolescent; adult; bibliographic database; child; chronic disease; family relation; family size; female; human; information retrieval; male…	Article	Final	All Open Access; Green Open Access	Scopus	2-s2.0-84897636208
Perilloux C.; Duntley J.D.; Buss D.M.	Perilloux, Carin (35206342500); Duntley, Joshua D. (23980137300); Buss, David M. (25952017900)	35206342500; 23980137300; 25952017900	The costs of rape	2012	Archives of Sexual Behavior	41	5		1099	1106	7	65	10.1007/s10508-011-9863-9	https://www.scopus.com/inward/record.uri?eid=2-s2.0-84869208244&doi=10.1007%2fs10508-011-9863-9&partnerID=40&md5=477029dc319c33a739ddd03f851b4eff	The current study examined costs experienced by victims of completed rape (n=49) and attempted sexual assault (n=91) using quantitative analyses of 13 domains: health, selfesteem, self-perceived attractiveness, self-perceived mate value, family relationships,work life, social life, social reputation, sexual reputation, desire to have sex, frequency of sex, enjoyment of sex, and long-term, committ…	Adolescent; Crime Victims; Female; Humans; Quality of Life; Questionnaires; Rape; Self Concept; Sex Offenses; Sexual Behavior; Stress Disorders, Post-Traumatic; Women; Young Adult; adolescent; adult; article; female; human; posttraumatic stress disorder; psychological aspect; quality of life; questionnaire; rape; self concept; sexual behavior; sexual crime; victim	Article	Final		Scopus	2-s2.0-84869208244
Christogiorgosa S.; Stavroub E.; Widdershoven-Zervakic M.-A.; Tsiantis J.	Christogiorgosa, Stelios (36447289700); Stavroub, Eleni (36447817600); Widdershoven-Zervakic, Marie-Ange (36447962600); Tsiantis, John (56196524300)	36447289700; 36447817600; 36447962600; 56196524300	Brief psychodynamic psychotherapy in adolescent depression: Two case studies	2010	Psychoanalytic Psychotherapy	24	3		262	278	16	3	10.1080/02668734.2010.491212	https://www.scopus.com/inward/record.uri?eid=2-s2.0-77956022599&doi=10.1080%2f02668734.2010.491212&partnerID=40&md5=f2b2dd23bc07063a63885a530e9421f1	In this paper the authors outline the basic principles of a manualized, brief psychodynamic approach that was evaluated as part of an outcome study within the National Health Service researching the effectiveness of two different forms of psychotherapy for major depression in childhood/adolescence: Focused Individual Psychodynamic Psychotherapy and Systems Integrative Family Therapy. As well as d…	academic achievement; adolescent; article; case report; child; child psychiatry; communication disorder; family conflict; family therapy; female; focused individual psychodynamic psychotherapy; guilt; human; learning disorder; major depression; male; priority journal; psychodynamics; psychotherapy; school child; self esteem; sexual harassment; short course therapy; suicidal ideation; systems inte…	Article	Final		Scopus	2-s2.0-77956022599
Wright M.O.; Crawford E.; Del Castillo D.	Wright, Margaret O'Dougherty (8873457600); Crawford, Emily (12646765200); Del Castillo, Darren (25959587800)	8873457600; 12646765200; 25959587800	Childhood emotional maltreatment and later psychological distress among college students: The mediating role of maladaptive schemas	2009	Child Abuse and Neglect	33	1		59	68	9	430	10.1016/j.chiabu.2008.12.007	https://www.scopus.com/inward/record.uri?eid=2-s2.0-58949095601&doi=10.1016%2fj.chiabu.2008.12.007&partnerID=40&md5=aa0f06bd0714d5a36e63b605fbe0c702	Objective: Theoretically, exposure to experiences of emotional abuse (EA) and emotional neglect (EN) in childhood may threaten the security of attachment relationships and result in maladaptive models of self and self-in-relation to others. The purpose of this study was to explore the extent to which EA and EN treatment by parents contributed uniquely to young adult maladaptive long-term outcome …	Adaptation, Psychological; Adolescent; Anxiety; Child; Child Abuse; Child, Preschool; Depression; Developmental Disabilities; Dissociative Disorders; Female; Humans; Male; Object Attachment; Questionnaires; Students; Universities; Young Adult	Article	Final		Scopus	2-s2.0-58949095601
Greenbaum R.L.; Quade M.J.; Mawritz M.B.; Kim J.; Crosby D.	Greenbaum, Rebecca L. (24343584000); Quade, Matthew J. (37077910500); Mawritz, Mary B. (55209903100); Kim, Joongseo (56571706400); Crosby, Durand (56572306100)	24343584000; 37077910500; 55209903100; 56571706400; 56572306100	When the customer is unethical: The explanatory role of employee emotional exhaustion onto work-family conflict, relationship conflict with coworkers, and job Neglect	2014	Journal of Applied Psychology	99	6		1188	1203	15	72	10.1037/a0037221	https://www.scopus.com/inward/record.uri?eid=2-s2.0-84925605898&doi=10.1037%2fa0037221&partnerID=40&md5=552575e552190276d2519801d6819a1f	We integrate deontological ethics (Folger, 1998, 2001; Kant, 1785/1948, 1797/1991) with conservation of resources theory (Hobfoll, 1989) to propose that an employee's repeated exposure to violations of moral principle can diminish the availability of resources to appropriately attend to other personal and work domains. In particular, we identify customer unethical behavior as a morally charged wo…	Adult; Commerce; Conflict (Psychology); Emotions; Ethical Theory; Family Conflict; Fatigue; Female; Humans; Interpersonal Relations; Job Satisfaction; Longitudinal Studies; Male; Middle Aged; Morals; Work; adult; commercial phenomena; conflict; emotion; ethical theory; family conflict; fatigue; female; human; human relation; job satisfaction; longitudinal study; male; middle aged; morality; psych…	Article	Final		Scopus	2-s2.0-84925605898
Taylor B.J.; Killick C.; O'Brien M.; Begley E.; Carter-Anand J.	Taylor, Brian J. (7403036731); Killick, Campbell (35170002300); O'Brien, Marita (55914088800); Begley, Emer (16240871600); Carter-Anand, Janet (35333539700)	7403036731; 35170002300; 55914088800; 16240871600; 35333539700	Older People's Conceptualization of Elder Abuse and Neglect	2014	Journal of Elder Abuse and Neglect	26	3		223	243	20	42	10.1080/08946566.2013.795881	https://www.scopus.com/inward/record.uri?eid=2-s2.0-84899752968&doi=10.1080%2f08946566.2013.795881&partnerID=40&md5=adef19acc530a5ab2d1578067f96098a	This qualitative study used data from eight focus groups involving 58 people aged over 65 years in both urban and rural settings across Northern Ireland and the Republic of Ireland. Following training, four older people assisted in facilitation and analysis as peer researchers. Increasing lack of respect within society was experienced as abusive. The vulnerability of older people to abuse was per…	Aged; Aged, 80 and over; Crime Victims; Dependency (Psychology); Elder Abuse; Female; Focus Groups; Humans; Interpersonal Relations; Male; Northern Ireland; Quality of Life; Vulnerable Populations; aged; crime victim; dependent personality disorder; elder abuse; female; human; human relation; information processing; male; psychology; quality of life; United Kingdom; very elderly; vulnerable popul…	Article	Final	All Open Access; Green Open Access	Scopus	2-s2.0-84899752968
Elliott A.N.; Alexander A.A.; Pierce T.W.; Aspelmeier J.E.; Richmond J.M.	Elliott, Ann N. (7201419661); Alexander, Apryl A. (57191838143); Pierce, Thomas W. (7007144083); Aspelmeier, Jeffery E. (6506158276); Richmond, Jessica M. (26032645600)	7201419661; 57191838143; 7007144083; 6506158276; 26032645600	Childhood victimization, poly-victimization, and adjustment to college in women	2009	Child Maltreatment	14	4		330	343	13	74	10.1177/1077559509332262	https://www.scopus.com/inward/record.uri?eid=2-s2.0-70350542622&doi=10.1177%2f1077559509332262&partnerID=40&md5=64176666d2fed1744562faa6c793e9d0	This study examines the relationships among poly-victimization (i.e., high cumulative levels of victimization), six aggregate categories of childhood victimization (property crime, physical assault, peer and sibling, witnessed and indirect, sexual, child maltreatment), and college adjustment in females. This study first examines the relative contributions of poly-victimization and individual cate…	Achievement; Adaptation, Psychological; Adolescent; Adult Survivors of Child Abuse; Aggression; Child Abuse, Sexual; Crime; Crime Victims; Family Conflict; Female; Humans; Life Change Events; Peer Group; Questionnaires; Retrospective Studies; Self Concept; Sex Offenses; Social Adjustment; Social Environment; Students; Violence; Young Adult; achievement; adaptive behavior; adolescent; adult; aggre…	Article	Final		Scopus	2-s2.0-70350542622
Poutiainen H.; Holopainen A.; Hakulinen-Viitanen T.; Laatikainen T.	Poutiainen, Hannele (55621971200); Holopainen, Arja (16202341400); Hakulinen-Viitanen, Tuovi (16202709900); Laatikainen, Tiina (7005813711)	55621971200; 16202341400; 16202709900; 7005813711	School nurses' descriptions of concerns arising during pupils' health check-ups: A qualitative study	2015	Health Education Journal	74	5		544	556	12	6	10.1177/0017896914551428	https://www.scopus.com/inward/record.uri?eid=2-s2.0-84939618251&doi=10.1177%2f0017896914551428&partnerID=40&md5=513d830ae1c68aa07bcf93c4c8a1383f	Objective: To describe the concerns and modes of action of Finnish school nurses during pupils' health check-ups. Methods: Focus group interviews with 17 school nurses were performed in 2011 and again in 2013. Data were analysed using inductive content analysis. Results: School nurses' concerns were mostly associated with the psychosocial development of pupils and with problems in the family, for…	Article; bullying; controlled study; coping behavior; divorce; family conflict; female; Finn (citizen); health behavior; human; interview; male; medical examination; mental health; nurse attitude; obesity; parental behavior; parental deprivation; priority journal; psychosocial development; qualitative research; school health nursing; social adaptation; wellbeing	Article	Final		Scopus	2-s2.0-84939618251
Zweig J.M.; Yahner J.; Dank M.; Lachman P.	Zweig, Janine M. (7004431325); Yahner, Jennifer (24278925000); Dank, Meredith (55387983000); Lachman, Pamela (55586754500)	7004431325; 24278925000; 55387983000; 55586754500	Can Johnson's Typology of Adult Partner Violence Apply to Teen Dating Violence?	2014	Journal of Marriage and Family	76	4		808	825	17	36	10.1111/jomf.12121	https://www.scopus.com/inward/record.uri?eid=2-s2.0-84903718448&doi=10.1111%2fjomf.12121&partnerID=40&md5=ffeaa1b74977ce58b1ac1c3f435e1870	The authors examined the applicability of Johnson's typology of adult intimate partner violence to female and male youth's reports of teen dating violence. A total of 5,647 youth from 10 schools participated in the survey, 3,745 of whom reported currently being in a dating relationship or having been in one during the prior year (52% female, 74% White). Using hierarchical cluster analysis to clas…		Article	Final		Scopus	2-s2.0-84903718448
Qamar K.; Khan N.S.; Kiani M.R.B.	Qamar, Khadija (39762719000); Khan, Najamus Saqib (56706822400); Kiani, Muhammad Rizwan Bashir (56707042700)	39762719000; 56706822400; 56707042700	Factors associated with stress among medical students	2015	Journal of the Pakistan Medical Association	65	7		753	755	2	30		https://www.scopus.com/inward/record.uri?eid=2-s2.0-84934774864&partnerID=40&md5=5eb429e060705ae06e6a7afa73da632e	Objective: To determine the probable factors responsible for stress among undergraduate medical students. Methods: The qualitative descriptive study was conducted at a public-sector medical college in Islamabad, Pakistan, from January to April 2014. Self-administered open-ended questionnaires were used to collect data from first year medical students in order to study the factors associated with …	Adolescent; Adult; Anxiety; Bullying; Female; Humans; Male; Pakistan; Qualitative Research; Risk Factors; Sex Factors; Sleep Initiation and Maintenance Disorders; Stress, Psychological; Students, Medical; Surveys and Questionnaires; Young Adult; adult; Article; bullying; demoralization; dissection; environmental factor; family interaction; female; homesick; human; learning style; male; medical st…	Article	Final		Scopus	2-s2.0-84934774864
Ahmed S.; Ali J.; Sanauddin N.	Ahmed, Shakeel (57868584800); Ali, Johar (58253817200); Sanauddin, Noor (57112554700)	57868584800; 58253817200; 57112554700	Patriarchy in family care-giving: Experiences of families of children with intellectual disability in Pakistan	2016	Journal of Postgraduate Medical Institute	30	1		73	79	6	4		https://www.scopus.com/inward/record.uri?eid=2-s2.0-84957917041&partnerID=40&md5=d69c21d826d0328147551097fb3032f8	Objective: To know the effects of children with intellectual disability (ID) on families in Pakistan with special focus on the experiences of mothers living in nuclear and joint families. Methodology: This was qualitative study in which qualitative methods were employed for this study. Data was collected from parents and family members of children with intellectually disability. Participants from…	adolescent; adult; Article; caregiver; child; controlled study; family; fatigue; female; human; intellectual impairment; major clinical study; male; mother child relation; Pakistan; parent; physical disability; preschool child; prevalence; primary medical care; qualitative research; rehabilitation; responsibility; school child; social exclusion; socioeconomics; stress	Article	Final		Scopus	2-s2.0-84957917041
Bradley E.H.; Curry L.A.; Taylor L.A.; Pallas S.W.; Talbert-Slagle K.; Yuan C.; Fox A.; Minhas D.; Ciccone D.K.; Berg D.; Pérez-Escamilla R.	Bradley, Elizabeth H. (7203011534); Curry, Leslie A. (7005109645); Taylor, Lauren A. (57206997359); Pallas, Sarah Wood (53871824000); Talbert-Slagle, Kristina (8535437200); Yuan, Christina (35750918200); Fox, Ashley (9239589300); Minhas, Dilpreet (55353872300); Ciccone, Dana Karen (41460994100); Berg, David (8515685000); Pérez-Escamilla, Rafael (7006355684)	7203011534; 7005109645; 57206997359; 53871824000; 8535437200; 35750918200; 9239589300; 55353872300; 41460994100; 8515685000; 7006355684	A model for scale up of family health innovations in low-income and middle-income settings: A mixed methods study	2012	BMJ Open	2	4	e000987				66	10.1136/bmjopen-2012-000987	https://www.scopus.com/inward/record.uri?eid=2-s2.0-84865961375&doi=10.1136%2fbmjopen-2012-000987&partnerID=40&md5=76ebdc34698c31a9d0def8f311434cb3	Background: Many family health innovations that have been shown to be both efficacious and cost-effective fail to scale up for widespread use particularly in low-income and middle-income countries (LMIC). Although individual cases of successful scale-up, in which widespread take up occurs, have been described, we lack an integrated and practical model of scale-up that may be applicable to a wide …	medroxyprogesterone acetate; article; breast feeding education; cost effectiveness analysis; drug cost; drug information; family health; family planning; family service; government; health auxiliary; health program; human; integrated health care system; lowest income group; methodology; model; nonlinear system; organization; peer review; process model; reimbursement; scale up; social class; syste…	Article	Final	All Open Access; Gold Open Access; Green Open Access	Scopus	2-s2.0-84865961375
Young M.; Wheaton B.	Young, Marisa (23098823000); Wheaton, Blair (6602929064)	23098823000; 6602929064	The Impact of Neighborhood Composition on Work-Family Conflict and Distress	2013	Journal of Health and Social Behavior	54	4		481	497	16	21	10.1177/0022146513504761	https://www.scopus.com/inward/record.uri?eid=2-s2.0-84890065452&doi=10.1177%2f0022146513504761&partnerID=40&md5=ab736dbca4f9e3832fa0bdb72ce66fa8	Theories of work-family conflict (WFC) and health remain limited because they emphasize individual-level antecedents to the exclusion of broader contexts, such as residential neighborhoods. We address this issue by focusing on the impact of neighborhood social composition on WFC. Among couples with children we assess whether socially similar neighbors relative to oneself reduce perceptions and me…	Adolescent; Age Distribution; Canada; Child; Emigration and Immigration; Family Characteristics; Family Conflict; Family Relations; Female; Humans; Interpersonal Relations; Linear Models; Male; Marital Status; Mental Health; Poverty; Questionnaires; Residence Characteristics; Sex Distribution; Social Class; Stress, Psychological; Unemployment; Workload; adolescent; age distribution; Canada; child…	Article	Final		Scopus	2-s2.0-84890065452
Sherr L.; Yakubovich A.R.; Skeen S.; Cluver L.D.; Hensels I.S.; Macedo A.; Tomlinson M.	Sherr, Lorraine (35847280700); Yakubovich, Alexa R. (57078421200); Skeen, Sarah (36802889900); Cluver, Lucie D. (17344948600); Hensels, Imca S. (57079062500); Macedo, Ana (54788172900); Tomlinson, Mark (57203053013)	35847280700; 57078421200; 36802889900; 17344948600; 57079062500; 54788172900; 57203053013	How effective is help on the doorstep? A longitudinal evaluation of community-based organisation support	2016	PLoS ONE	11	3	e0151305				19	10.1371/journal.pone.0151305	https://www.scopus.com/inward/record.uri?eid=2-s2.0-84962608411&doi=10.1371%2fjournal.pone.0151305&partnerID=40&md5=969f0a1a6c2477c2df3a0df3ddb57037	Community-based responses have a lengthy history. The ravages of HIV on family functioning has included a widespread community response. Although much funding has been invested in front line community-based organisations (CBO), there was no equal investment in evaluations. This study was set up to compare children aged 9-13 years old, randomly sampled from two South African provinces, who had not…	Adolescent; Adolescent Behavior; Child; Child Behavior; Demography; Domestic Violence; Family Conflict; Female; HIV Infections; Humans; Linear Models; Logistic Models; Longitudinal Studies; Male; Mental Health; Odds Ratio; Physical Abuse; Social Support; Social Workers; Suicidal Ideation; adolescent; Article; child; community based organization; community care; controlled study; demography; depre…	Article	Final	All Open Access; Gold Open Access	Scopus	2-s2.0-84962608411
Alterman T.; Luckhaupt S.E.; Dahlhamer J.M.; Ward B.W.; Calvert G.M.	Alterman, Toni (6603272519); Luckhaupt, Sara E. (25632493600); Dahlhamer, James M. (6506268929); Ward, Brian W. (57201099812); Calvert, Geoffrey M. (7005626298)	6603272519; 25632493600; 6506268929; 57201099812; 7005626298	Job insecurity, work-family imbalance, and hostile work environment: Prevalence data from the 2010 National Health Interview Survey	2013	American Journal of Industrial Medicine	56	6		660	669	9	56	10.1002/ajim.22123	https://www.scopus.com/inward/record.uri?eid=2-s2.0-84878417336&doi=10.1002%2fajim.22123&partnerID=40&md5=1cf6281f359f5978b261305f23047aea	Background: Little nationally representative information on job insecurity, work-family imbalance, and hostile work environments experienced by workers in the US is available. Methods: Prevalence rates from the 2010 National Health Interview Survey (NHIS) were calculated for three workplace psychosocial factors (job insecurity, work-family imbalance, bullying/harassment) using SUDAAN to account f…	Adult; Family Relations; Female; Health Surveys; Hostility; Humans; Industry; Interprofessional Relations; Interviews as Topic; Job Satisfaction; Male; Middle Aged; Occupational Diseases; Occupational Exposure; Occupational Health; Occupations; Prevalence; Psychology; Risk Assessment; Stress, Psychological; United States; Workplace; Young Adult; adult; article; comparative study; family relation;…	Article	Final	All Open Access; Green Open Access	Scopus	2-s2.0-84878417336
Meng A.L.; Sullivan J.	Meng, Anne L. (7006106884); Sullivan, John (56391711200)	7006106884; 56391711200	Interactive theater: An innovative conflict resolution teaching methodology	2011	Journal for Nurses in Staff Development	27	2		65	68	3	7	10.1097/NND.0b013e31820eee5b	https://www.scopus.com/inward/record.uri?eid=2-s2.0-79954530863&doi=10.1097%2fNND.0b013e31820eee5b&partnerID=40&md5=f020af5e19db0ad04c751c9704a0f6e5	The incidence of verbally abusive families has dramatically increased in pediatric hospitals. A workshop incorporating interactive theater was designed to support staff in developing assertive communication skills to manage verbal abuse. Professional actors performed skits based on clinical scenarios. Participants entered the scenarios at any point to change the communication style and affect a p…	Adaptation, Psychological; Bullying; Communication; Conflict (Psychology); Diffusion of Innovation; Drama; Education; Family Relations; Health Care Surveys; Hospitals, Pediatric; Humans; Negotiating; Nursing Staff, Hospital; Professional-Family Relations; Role Playing; Teaching; adaptive behavior; article; bullying; conflict; education; family relation; health care survey; hospital; human; human …	Article	Final		Scopus	2-s2.0-79954530863
Neely-Barnes S.L.; Graff J.C.; Roberts R.J.; Hall H.R.; Hankins J.S.	Neely-Barnes, Susan L. (6506389259); Graff, J. Carolyn (18041671000); Roberts, Ruth J. (36197308800); Hall, Heather R. (26536056500); Hankins, Jane S. (7005141571)	6506389259; 18041671000; 36197308800; 26536056500; 7005141571	"It's our job": Qualitative study of family responses to ableism	2010	Intellectual and Developmental Disabilities	48	4		245	258	13	29	10.1352/1934-9556-48.4.245	https://www.scopus.com/inward/record.uri?eid=2-s2.0-77957793043&doi=10.1352%2f1934-9556-48.4.245&partnerID=40&md5=abe985f0ddb3a2feef2d6557f9370440	Forty-five parents of children with autism, cerebral palsy, Down syndrome, and sickle cell disease participated in 8 focus groups. Parents discussed how they, the child with the disability, and the siblings addressed community perceptions about the child's disability. Themes evolving from the interviews included (a) support and lack of support, (b) inclusion and exclusion, and (c) the family memb…	Adaptation, Psychological; Adolescent; Adult; Anemia, Sickle Cell; Autistic Disorder; Caregivers; Cerebral Palsy; Child; Child, Preschool; Communication; Defense Mechanisms; Disabled Children; Down Syndrome; Female; Focus Groups; Health Education; Humans; Male; Middle Aged; Prejudice; Professional-Family Relations; Public Opinion; Role; Siblings; Social Distance; Social Support; adaptive behavior…	Article	Final	All Open Access; Green Open Access	Scopus	2-s2.0-77957793043
Warwick I.; Aggleton P.	Warwick, Ian (6507035834); Aggleton, Peter (57192121476)	6507035834; 57192121476	Bullying, 'cussing' and 'mucking about': Complexities in tackling homophobia in three secondary schools in south London, UK	2014	Sex Education	14	2		159	173	14	23	10.1080/14681811.2013.854204	https://www.scopus.com/inward/record.uri?eid=2-s2.0-84893819592&doi=10.1080%2f14681811.2013.854204&partnerID=40&md5=d031daad3d50f64b514e70153ea40d90	In countries such as the UK, schools have a responsibility to prevent all forms of bullying, including those related to sexual orientation. However, relatively little is known about how schools go about this work successfully. This study aimed to identify how three secondary schools in south London, England, were addressing homophobia. Three different kinds of schools - a co-educational, boys' an…		Article	Final		Scopus	2-s2.0-84893819592
Cruz M.L.S.; Bastos F.I.; Darmont M.; Dickstein P.; Monteiro S.	Cruz, Maria Letícia Santos (10439182500); Bastos, Francisco Inácio (7004539273); Darmont, Mariana (56248073500); Dickstein, Paulo (57188791894); Monteiro, Simone (56227844600)	10439182500; 7004539273; 56248073500; 57188791894; 56227844600	The "moral career" of perinatally HIV-infected children: Revisiting Goffman's concept	2015	AIDS Care - Psychological and Socio-Medical Aspects of AIDS/HIV	27	1		6	9	3	9	10.1080/09540121.2014.940270	https://www.scopus.com/inward/record.uri?eid=2-s2.0-84911422626&doi=10.1080%2f09540121.2014.940270&partnerID=40&md5=7e2511555f6becdb2fd484195aab435e	HIV-infected children usually live in vulnerable situations, experiencing discrimination and stigma commonly felt by other people living with HIV/AIDS. The present study aims to analyse primary socialisation of HIV-infected children and adolescents recruited from a public health service in Rio de Janeiro (Brazil) as a social process that shapes a new generation of stigmatised and vulnerable perso…	Adolescent; Adult; Child; Female; HIV Infections; Humans; Infectious Disease Transmission, Vertical; Morals; Pregnancy; Pregnancy Complications, Infectious; Social Behavior; Stereotyping; anti human immunodeficiency virus agent; adoption; antiviral therapy; Article; Brazil; career; child; child welfare; coping behavior; family relation; foster care; human; Human immunodeficiency virus infection; …	Article	Final		Scopus	2-s2.0-84911422626
Olofsson N.; Lindqvist K.; Shaw B.A.; Danielsson I.	Olofsson, Niclas (6507541570); Lindqvist, Kent (26643219500); Shaw, Benjamin A. (57209654084); Danielsson, Ingela (6603856196)	6507541570; 26643219500; 57209654084; 6603856196	Long-term health consequences of violence exposure in adolescence: A 26-year prospective study	2012	BMC Public Health	12	1	411				29	10.1186/1471-2458-12-411	https://www.scopus.com/inward/record.uri?eid=2-s2.0-84861848852&doi=10.1186%2f1471-2458-12-411&partnerID=40&md5=acb8c8122c93f862bd910c4be3cac47e	Background: Violence victimization represents a serious risk factor for health related symptoms, for both men and women. The aim of this study was to evaluate the long-term effects of violence exposure in late adolescence and early adulthood on adult health, physical as well as mental, using a long-term prospective population-based study, with a follow up of 9, 19, and 26 years. Methods: The prim…	Adolescent; Adult; Female; Follow-Up Studies; Health Status; Humans; Male; Prospective Studies; Qualitative Research; Risk Assessment; Sweden; Time Factors; Violence; Young Adult; adolescent; adult; article; female; follow up; health status; human; male; prospective study; qualitative research; risk assessment; Sweden; time; violence	Article	Final	All Open Access; Gold Open Access; Green Open Access	Scopus	2-s2.0-84861848852
Li Y.; Cao F.; Shao D.; Xue J.	Li, Yang (57202364678); Cao, Fenglin (27170335400); Shao, Di (58537913200); Xue, Jiaomei (56156057700)	57202364678; 27170335400; 58537913200; 56156057700	Ecological assessment of executive functions in adolescents genetically at high risk for schizophrenia	2014	Comprehensive Psychiatry	55	6		1350	1357	7	7	10.1016/j.comppsych.2014.04.009	https://www.scopus.com/inward/record.uri?eid=2-s2.0-84904739518&doi=10.1016%2fj.comppsych.2014.04.009&partnerID=40&md5=5ca33f9bed7c30460b20c9ddb064d379	Objective: This study sought to examine specific executive deficits in the real-life environment among adolescents genetically at high risk for schizophrenia and understand the role of the genetic risk, victimization and family functioning, and their interaction on the deficits. Methods: The study included 96 non-affected adolescent offspring and siblings of patients with schizophrenia in the hig…	Adolescent; Child; Comprehension; Executive Function; Female; Genetic Predisposition to Disease; Humans; Male; Memory, Short-Term; Neuropsychological Tests; Regression Analysis; Risk Assessment; Risk Factors; Schizophrenia; Schizophrenic Psychology; Siblings; Task Performance and Analysis; Young Adult; adolescent; adult; article; child; clinical assessment tool; cognitive defect; controlled study…	Article	Final		Scopus	2-s2.0-84904739518
Tucker C.J.; Finkelhor D.; Turner H.; Shattuck A.M.	Tucker, Corinna Jenkins (7201903104); Finkelhor, David (7005209126); Turner, Heather (7102188445); Shattuck, Anne M. (55174905700)	7201903104; 7005209126; 7102188445; 55174905700	Family dynamics and young children's sibling victimization	2014	Journal of Family Psychology	28	5		625	633	8	40	10.1037/fam0000016	https://www.scopus.com/inward/record.uri?eid=2-s2.0-84925778826&doi=10.1037%2ffam0000016&partnerID=40&md5=decd728001593e9f19a38374289a4411	This research examines how family dynamics like interparental conflict, family violence, and quality of parenting are associated with young children's experiences of sibling victimization. We use nationally representative data from interviews with caregivers of 1,726 children aged 2 to 9 years of age. We hypothesized different family dynamics predictors for a composite of common types of sibling …	Adolescent; Adult; Aggression; Child; Child, Preschool; Crime Victims; Domestic Violence; Family Conflict; Female; Humans; Male; Parent-Child Relations; Parenting; Sibling Relations; Surveys and Questionnaires; adolescent; adult; aggression; child; child parent relation; crime victim; domestic violence; family conflict; female; human; male; preschool child; psychology; questionnaire; sibling rela…	Article	Final		Scopus	2-s2.0-84925778826
Wade Jr. R.; Shea J.A.; Rubin D.; Wood J.	Wade Jr., Roy (56266671400); Shea, Judy A. (35572343300); Rubin, David (35580968600); Wood, Joanne (26221500800)	56266671400; 35572343300; 35580968600; 26221500800	Adverse childhood experiences of low-income urban youth	2014	Pediatrics	134	1		e13	e20	7	211	10.1542/peds.2013-2475	https://www.scopus.com/inward/record.uri?eid=2-s2.0-84904182275&doi=10.1542%2fpeds.2013-2475&partnerID=40&md5=8b46ae73cd29f33d1709bc307a0abaad	BACKGROUND AND OBJECTIVE: Current assessments of adverse childhood experiences (ACEs) may not adequately encompass the breadth of adversity to which low-income urban children are exposed. The purpose of this study was to identify and characterize the range of adverse childhood experiences faced by young adults who grew up in a low-income urban area. METHODS: Focus groups were conducted with young…	Adolescent; Adult; Child; Female; Humans; Life Change Events; Male; Philadelphia; Poverty; Stress, Psychological; Urban Population; Young Adult; child abuse; children of impaired parents; domestic violence; nominal group technique; poverty; sexual abuse; spouse abuse; substance abuse; urban; adult; adverse childhood experience; adverse outcome; article; bullying; child; child abuse; child advocac…	Article	Final		Scopus	2-s2.0-84904182275
Restubog S.L.D.; Scott K.L.; Zagenczyk T.J.	Restubog, Simon Lloyd D. (13905925700); Scott, Kristin L. (25632869300); Zagenczyk, Thomas J. (15081779100)	13905925700; 25632869300; 15081779100	When Distress Hits Home: The Role of Contextual Factors and Psychological Distress in Predicting Employees' Responses to Abusive Supervision	2011	Journal of Applied Psychology	96	4		713	729	16	261	10.1037/a0021593	https://www.scopus.com/inward/record.uri?eid=2-s2.0-79960505675&doi=10.1037%2fa0021593&partnerID=40&md5=f3f27d2eb627212391cbec21edd001f4	We developed a model of the relationships among aggressive norms, abusive supervision, psychological distress, family undermining, and supervisor-directed deviance. We tested the model in 2 studies using multisource data: a 3-wave investigation of 184 full-time employees (Study 1) and a 2-wave investigation of 188 restaurant workers (Study 2). Results revealed that (a) abusive supervision mediate…	Adaptation, Psychological; Adult; Affect; Aggression; Employment; Family Conflict; Female; Humans; Interpersonal Relations; Male; Models, Statistical; Organizational Culture; Personnel Management; Philippines; Role; Social Behavior; Spouses; Stress, Psychological; adaptive behavior; adult; affect; aggression; article; employment; family conflict; female; human; human relation; male; mental stress…	Article	Final		Scopus	2-s2.0-79960505675
Fuligni A.J.; Telzer E.H.; Bower J.; Cole S.W.; Kiang L.; Irwin M.R.	Fuligni, Andrew J. (7004242050); Telzer, Eva H. (23494056600); Bower, Julienne (7202437393); Cole, Steve W. (55237592900); Kiang, Lisa (55894620000); Irwin, Michael R. (7202411924)	7004242050; 23494056600; 7202437393; 55237592900; 55894620000; 7202411924	A preliminary study of daily interpersonal stress and C-reactive protein levels among adolescents from latin American and European backgrounds	2009	Psychosomatic Medicine	71	3		329	333	4	133	10.1097/PSY.0b013e3181921b1f	https://www.scopus.com/inward/record.uri?eid=2-s2.0-67650078235&doi=10.1097%2fPSY.0b013e3181921b1f&partnerID=40&md5=d95a17469db6814469dbacee1737b54d	OBJECTIVE:: To examine the association between the experience of daily interpersonal stress and levels of C-reactive protein (CRP), an inflammatory marker that is a key indicator of cardiovascular risk, during the teenage years. METHODS:: A total of 69 adolescents (Mage= 17.78 years) completed daily diary checklists each night for 14 days in which they reported their experience of negative interp…	Adolescent; C-Reactive Protein; Cardiovascular Diseases; European Continental Ancestry Group; Female; Humans; Interpersonal Relations; Latin America; Male; Stress, Psychological; Time Factors; United States; biological marker; C reactive protein; enzyme; C reactive protein; adolescent; article; attitude; blood analysis; blood sampling; body mass; cardiovascular disease; cardiovascular risk; check…	Article	Final	All Open Access; Green Open Access	Scopus	2-s2.0-67650078235
Lowell A.; Renk K.; Adgate A.H.	Lowell, Amanda (56090334200); Renk, Kimberly (7005754842); Adgate, Amanda Havill (56394676600)	56090334200; 7005754842; 56394676600	The role of attachment in the relationship between child maltreatment and later emotional and behavioral functioning	2014	Child Abuse and Neglect	38	9		1436	1449	13	76	10.1016/j.chiabu.2014.02.006	https://www.scopus.com/inward/record.uri?eid=2-s2.0-84904443449&doi=10.1016%2fj.chiabu.2014.02.006&partnerID=40&md5=420b1f0a16dc9f02f511a3eae22c9634	The experience of childhood maltreatment is an important predictor of unfavorable emotional and behavioral outcomes. Because little research examined explanatory variables in the relationship between childhood maltreatment experiences and later outcomes, this study examined the role that attachment serves in this relationship. Four hundred twenty-four participants completed questionnaires assessi…	Adolescent; Adult; Child; Child Abuse; Emotions; Family Relations; Female; Humans; Interpersonal Relations; Male; Middle Aged; Object Attachment; Peer Group; Questionnaires; Retrospective Studies; Young Adult; adult; Article; child abuse; child behavior; child development; child parent relation; emotion; emotional abuse; emotional attachment; female; human; maladjustment; male; normal human; outc…	Article	Final	All Open Access; Green Open Access	Scopus	2-s2.0-84904443449
La Bash H.A.J.; Vogt D.S.; King L.A.; King D.W.	La Bash, Heidi A. J. (25931542000); Vogt, Dawne S. (7102145237); King, Lynda A. (7403028555); King, Daniel W. (7404430804)	25931542000; 7102145237; 7403028555; 7404430804	Deployment stressors of the iraq war: Insights from the mainstream media	2009	Journal of Interpersonal Violence	24	2		231	258	27	45	10.1177/0886260508317177	https://www.scopus.com/inward/record.uri?eid=2-s2.0-58149165088&doi=10.1177%2f0886260508317177&partnerID=40&md5=f7a0580221f9cdf383cfdb5942826a4f	A comprehensive understanding of the stressors of the Iraq War is needed to ensure appropriate postdeployment assessments and to inform empirical inquiries. Yet we are unaware of any published studies that address the range of stressors experienced by this cohort. Thus, in the present study, we report the results of an interpretive literature review of mainstream media reports published from the …	Adult; Anxiety Disorders; Attitude to Health; Depression; Female; Humans; Interpersonal Relations; Iraq; Male; Mass Media; Mental Health; Military Personnel; Occupational Exposure; Risk Factors; Stress Disorders, Post-Traumatic; United States; War; adult; anxiety disorder; article; attitude to health; depression; female; human; human relation; Iraq; male; mass medium; mental health; occupational …	Article	Final		Scopus	2-s2.0-58149165088
Lepistö S.; Luukkaala T.; Paavilainen E.	Lepistö, Sari (36085010100); Luukkaala, Tiina (6602911997); Paavilainen, Eija (7004607709)	36085010100; 6602911997; 7004607709	Witnessing and experiencing domestic violence: A descriptive study of adolescents	2011	Scandinavian Journal of Caring Sciences	25	1		70	80	10	32	10.1111/j.1471-6712.2010.00792.x	https://www.scopus.com/inward/record.uri?eid=2-s2.0-79951546029&doi=10.1111%2fj.1471-6712.2010.00792.x&partnerID=40&md5=6a5d20a7decf058e203c0e92ccc19269	Objective: The aim of the study was to describe the experiences of different types of domestic violence among adolescents and associations between the family background and different types of domestic violence. Methods: The survey included 1393 ninth-graders from one Finnish municipality. Results: Domestic violence is fairly common in the lives of adolescents. Sixty-seven percent of respondents h…	Adolescent; Domestic Violence; Female; Finland; Humans; Male; Pilot Projects; Questionnaires; adolescent; article; domestic violence; female; Finland; human; male; pilot study; questionnaire	Article	Final		Scopus	2-s2.0-79951546029
Erickson S.; Block S.	Erickson, Shane (55192733700); Block, Susan (57188693920)	55192733700; 57188693920	The social and communication impact of stuttering on adolescents and their families	2013	Journal of Fluency Disorders	38	4		311	324	13	82	10.1016/j.jfludis.2013.09.003	https://www.scopus.com/inward/record.uri?eid=2-s2.0-84890171392&doi=10.1016%2fj.jfludis.2013.09.003&partnerID=40&md5=7cb410bf9fe702b352b2f1b6e1b77755	Purpose: Stuttering can cause wide ranging psychosocial impact. This is particularly the case for adolescents who may face additional physical, emotional and personality changes as they become adults. This study reports the findings of an investigation into the social and communication impacts of stuttering on Australian adolescents seeking treatment for stuttering and their families. Method: A c…	Adolescent; Adult; Australia; Bullying; Communication; Cross-Sectional Studies; Emotions; Family; Family Relations; Female; Humans; Interpersonal Relations; Male; Questionnaires; Self Concept; Sickness Impact Profile; Social Stigma; Stuttering; Adolescent; Families; Impact; Stuttering; adolescent; adolescent behavior; adolescent disease; adult; anger; anxiety; article; bullying; child; clinical a…	Article	Final		Scopus	2-s2.0-84890171392
Alam Talukder M.M.; Islam S.; Ahmed I.; Raihan A.	Alam Talukder, Mohammad Mahbub (55904038400); Islam, Shahidul (57213340440); Ahmed, Ishtiaque (55904264400); Raihan, Asif (57222130389)	55904038400; 57213340440; 55904264400; 57222130389	Causes of truck and cargo drivers' fatigue in Bangladesh	2013	Jurnal Teknologi (Sciences and Engineering)	65	3		75	80	5	5	10.11113/jt.v65.2149	https://www.scopus.com/inward/record.uri?eid=2-s2.0-84886458985&doi=10.11113%2fjt.v65.2149&partnerID=40&md5=b578b39c293a3016a29d8acece783eb7	In recent studies, it has been observed that fatigue is one of the major factors contributing to fatal accidents in Bangladesh. It is increasing tremendously and alarmingly and causing the huge loss of lives and assets. In Bangladesh, heavy vehicle drivers are susceptible to frequent fatigue related accidents, thus increasing disability and social and economic vulnerability. The study aims to ide…		Article	Final	All Open Access; Bronze Open Access	Scopus	2-s2.0-84886458985
Park M.; Cho S.-H.; Hong H.-J.	Park, Mihyun (55479191300); Cho, Sung-Hyun (56327526600); Hong, Hyun-Ja (56030281900)	55479191300; 56327526600; 56030281900	Prevalence and Perpetrators of Workplace Violence by Nursing Unit and the Relationship Between Violence and the Perceived Work Environment	2015	Journal of Nursing Scholarship	47	1		87	95	8	138	10.1111/jnu.12112	https://www.scopus.com/inward/record.uri?eid=2-s2.0-84920423323&doi=10.1111%2fjnu.12112&partnerID=40&md5=91c87cd0eace18b138b30b4214163ced	Aims: To identify the prevalence and perpetrators of workplace violence against nurses and to examine the relationship of work demands and trust and justice in the workplace with the occurrence of violence. Design: This study employed cross-sectional data from a 2013 nurse survey conducted at a university hospital in Seoul, South Korea. The study sample included 970 female nurses from 47 nursing …	Attitude of Health Personnel; Bullying; Cross-Sectional Studies; Female; Hospital Units; Hospitals, University; Humans; Nurse-Patient Relations; Nursing Staff, Hospital; Physician-Nurse Relations; Prevalence; Professional-Family Relations; Questionnaires; Risk Factors; Seoul; Social Justice; Trust; Workload; Workplace; Workplace Violence; bullying; cross-sectional study; doctor nurse relation; fe…	Article	Final		Scopus	2-s2.0-84920423323
Granek L.; Krzyzanowska M.K.; Tozer R.; Mazzotta P.	Granek, Leeat (36131251500); Krzyzanowska, Monika K. (6603412875); Tozer, Richard (7006535999); Mazzotta, Paolo (7003676587)	36131251500; 6603412875; 7006535999; 7003676587	Difficult patient loss and physician culture for oncologists grieving patient loss	2012	Journal of Palliative Medicine	15	11		1254	1260	6	39	10.1089/jpm.2012.0245	https://www.scopus.com/inward/record.uri?eid=2-s2.0-84868306638&doi=10.1089%2fjpm.2012.0245&partnerID=40&md5=740d5b64fd8d4f83f8f47720dfe3eec1	Background: While caring for critically ill and terminal patients can elicit grief symptoms in health care professionals, few studies have examined oncologists' grief over patient loss using a qualitative approach to inquiry. Objectives: To explore what makes patient loss difficult for oncologists and to explore the context in which these losses were occurring. Method: Twenty oncologists were int…	Adult; Aged; Attitude of Health Personnel; Attitude to Death; Female; Grief; Humans; Interviews as Topic; Male; Medical Oncology; Middle Aged; Ontario; Physician-Patient Relations; Physicians; Professional-Family Relations; Qualitative Research; Sex Factors; Social Stigma; adult; aged; article; Canada; cancer center; chronic patient; death; dying; emotion; family; female; grief; grounded theory; …	Article	Final		Scopus	2-s2.0-84868306638
Adams J.; Dudenhöffer S.; Claus M.; Kimbel R.; Letzel S.; Rose D.-M.	Adams, J. (56668199000); Dudenhöffer, S. (55357421200); Claus, M. (36349169600); Kimbel, R. (13205234300); Letzel, S. (55411358900); Rose, D.-M. (7401709620)	56668199000; 55357421200; 36349169600; 13205234300; 55411358900; 7401709620	Coping patterns in special school staff: Demographic and organizational factors	2016	Occupational Medicine	66	2		138	142	4	6	10.1093/occmed/kqv157	https://www.scopus.com/inward/record.uri?eid=2-s2.0-84964880150&doi=10.1093%2foccmed%2fkqv157&partnerID=40&md5=adf15b6d97a2e7c2abc304aaa9809352	Background: Teachers' mental health is commonly discussed in organizational health studies, but studies in special schools are rare. Work-related coping and experience patterns (WCEPs) have been shown to be associated with mental health and intentions to leave. The influence of organizational factors on coping patterns has not been examined. Aims: To assess the distribution of WCEPs in special sc…	Adaptation, Psychological; Adult; Child; Cross-Sectional Studies; Disabled Children; Family Conflict; Female; Germany; Humans; Job Satisfaction; Male; Mental Health; Occupational Diseases; Occupational Health; School Teachers; Schools; Stress, Psychological; Surveys and Questionnaires; Teaching; Workload; adult; child; coping behavior; cross-sectional study; family conflict; female; Germany; hand…	Article	Final	All Open Access; Bronze Open Access	Scopus	2-s2.0-84964880150
Fortune S.; Cottrell D.; Fife S.	Fortune, Sarah (8521075600); Cottrell, David (7101743029); Fife, Sarah (56480566200)	8521075600; 7101743029; 56480566200	Family factors associated with adolescent self-harm: A narrative review	2016	Journal of Family Therapy	38	2		226	256	30	31	10.1111/1467-6427.12119	https://www.scopus.com/inward/record.uri?eid=2-s2.0-84964780500&doi=10.1111%2f1467-6427.12119&partnerID=40&md5=ceb78c64287279ca9f9d492b8b86e5ed	This narrative literature review focuses on family factors that might be amenable to intervention using family therapy (n=126). Domains of interest include parent/child interactions, inter-parental relationships, child characteristics, parental characteristics, wider system factors, treatment needs and moderators. The focus of family-orientated treatment with this population should focus on maxim…		Article	Final	All Open Access; Green Open Access	Scopus	2-s2.0-84964780500
Marchand A.; Durand P.; Haines V., III; Harvey S.	Marchand, Alain (7102136408); Durand, Pierre (8651802500); Haines, Victor (7003850454); Harvey, Steve (7202020039)	7102136408; 8651802500; 7003850454; 7202020039	The multilevel determinants of workers’ mental health: results from the SALVEO study	2015	Social Psychiatry and Psychiatric Epidemiology	50	3		445	459	14	70	10.1007/s00127-014-0932-y	https://www.scopus.com/inward/record.uri?eid=2-s2.0-84926506781&doi=10.1007%2fs00127-014-0932-y&partnerID=40&md5=a8fa1308f35da3f56ba90d2eee8cf4e1	Results: Altogether, variables explain 32.2 % of psychological distress, 48.4 % of depression and 48.8 % of emotional exhaustion. Mental health outcomes varied slightly between workplaces and skill utilisation, physical and psychological demands, abusive supervision, interpersonal conflicts and job insecurity are related to the outcomes. Living in couple, having young children at home, family-to-…	Adult; Canada; Depression; Family Conflict; Fatigue; Female; Humans; Interpersonal Relations; Male; Mental Health; Middle Aged; Occupational Health; Quebec; Social Support; Stress, Psychological; Workplace; adult; Canada; depression; family conflict; fatigue; female; human; human relation; male; mental health; mental stress; middle aged; occupational health; psychology; social support; workplace	Article	Final		Scopus	2-s2.0-84926506781
Marshall A.; Yarber W.L.; Sherwood-Laughlin C.M.; Gray M.L.; Estell D.B.	Marshall, Alexandra (35764586500); Yarber, William L. (7004067587); Sherwood-Laughlin, Catherine M. (35800208300); Gray, Mary L. (56338714900); Estell, David B. (6701388378)	35764586500; 7004067587; 35800208300; 56338714900; 6701388378	Coping and Survival Skills: The Role School Personnel Play Regarding Support for Bullied Sexual Minority-Oriented Youth	2015	Journal of School Health	85	5		334	340	6	34	10.1111/josh.12254	https://www.scopus.com/inward/record.uri?eid=2-s2.0-84926300146&doi=10.1111%2fjosh.12254&partnerID=40&md5=4d291aac9127d759cac364e34d1c2b29	Research has shown that bullying has serious health consequences, and sexual minority-oriented youth are disproportionately affected. Sexual minority-oriented youth include lesbian, gay, bisexual, transgender, queer, or questioning (LGBTQ) individuals. This study examined the bullying experiences of sexual minority-oriented youth in a predominantly rural area of a Midwestern state. The purpose of…	Adaptation, Psychological; Adolescent; Adolescent Behavior; Bisexuality; Bullying; Family Relations; Female; Homosexuality, Female; Homosexuality, Male; Humans; Interviews as Topic; Male; Qualitative Research; Schools; Sexual Behavior; Social Support; Transgender Persons; Transsexualism; Young Adult; adaptive behavior; adolescent; adolescent behavior; bisexuality; bullying; classification; family…	Article	Final		Scopus	2-s2.0-84926300146
Cservenka A.; Fair D.A.; Nagel B.J.	Cservenka, Anita (35323980600); Fair, Damien A. (14321750200); Nagel, Bonnie J. (8309110200)	35323980600; 14321750200; 8309110200	Emotional processing and brain activity in youth at high risk for alcoholism	2014	Alcoholism: Clinical and Experimental Research	38	7		1912	1923	11	43	10.1111/acer.12435	https://www.scopus.com/inward/record.uri?eid=2-s2.0-84904392307&doi=10.1111%2facer.12435&partnerID=40&md5=2fc3e751f4780f2fe26666b8a91db7ba	Background: Even in the absence of heavy alcohol use, youth with familial alcoholism (family history positive [FHP]) exhibit atypical brain functioning and behavior. Although emotional and cognitive systems are affected in alcohol use disorders (AUDs), little attention has focused on whether brain and behavior phenotypes related to the interplay between affective and executive functioning may be …	Adolescent; Alcoholism; Brain Mapping; Case-Control Studies; Child; Depression; Emotions; Executive Function; Family Health; Female; Humans; Inhibition (Psychology); Magnetic Resonance Imaging; Male; Neural Pathways; Risk Factors; adolescent; adolescent development; alcohol abuse; alcohol consumption; alcohol use disorder; alcoholism; amygdaloid nucleus; Article; brain development; brain function…	Article	Final	All Open Access; Green Open Access	Scopus	2-s2.0-84904392307
Neupane D.; Khanal V.; Sharma S.; Aro A.R.	Neupane, D. (37017442000); Khanal, V. (55151541100); Sharma, S. (56091290700); Aro, A.R. (56009835900)	37017442000; 55151541100; 56091290700; 56009835900	Perceived discrimination among people living with HIV in Nepal.	2012	Journal of Nepal Health Research Council	10	21		136	140	4	7		https://www.scopus.com/inward/record.uri?eid=2-s2.0-84879740981&partnerID=40&md5=efe1bec5f8d1edd7bece82529298648b	HIV is one of the major public health problems in Nepal, fuelled by several socio-economic factors. The objective of this study was to explore perceived discrimination among people living with HIV in their own family, society and health facilities. A qualitative descriptive cross-sectional study was conducted with semi-structured face-to-face in-depth interview of 18 people (10 men, 8 women) livi…	Adult; Cross-Sectional Studies; Family Relations; Female; Health Facilities; Health Knowledge, Attitudes, Practice; Health Resources; HIV Infections; Humans; Interview, Psychological; Male; Nepal; Public Health; Qualitative Research; Social Class; Social Discrimination; Social Perception; Social Support; Socioeconomic Factors; Young Adult; adult; article; attitude to health; cross-sectional study…	Article	Final		Scopus	2-s2.0-84879740981
Sinanan A.N.	Sinanan, Allison N. (39362338500)	39362338500	The impact of child, family, and child protective services factors on reports of child sexual abuse recurrence	2011	Journal of Child Sexual Abuse	20	6		657	676	19	19	10.1080/10538712.2011.622354	https://www.scopus.com/inward/record.uri?eid=2-s2.0-84857300529&doi=10.1080%2f10538712.2011.622354&partnerID=40&md5=e6c6f06c9ecd327331515d341d13db51	This study identified selected child factors (e.g., age, gender, race/ethnicity, disabilities, prior victimization, and relationship to perpetrator of abuse), family risk factors (e.g., substance abuse, domestic violence, inadequate housing, and financial problems), and services provided by child protective services that likely increased reports of child sexual abuse recurrence by type of reporte…	Adolescent; African Continental Ancestry Group; Caregivers; Child; Child Abuse, Sexual; Child Welfare; Child, Preschool; Crime Victims; European Continental Ancestry Group; Family Relations; Female; Hispanic Americans; Humans; Infant; Male; Prevalence; Recurrence; Risk Factors; Social Work; United States; adolescent; article; caregiver; Caucasian; child; child sexual abuse; child welfare; ethnolo…	Article	Final		Scopus	2-s2.0-84857300529
Maitah M.; Urbánková E.	Maitah, Mansoor (54684629900); Urbánková, Erika (56700106600)	54684629900; 56700106600	Economic performance and unemployment in the czech republic	2015	Asian Social Science	11	16		240	245	5	2	10.5539/ass.v11n16p240	https://www.scopus.com/inward/record.uri?eid=2-s2.0-84938584288&doi=10.5539%2fass.v11n16p240&partnerID=40&md5=64725cdb8aab6abc8715283b71e40391	The Labor market is very important for the overall functioning of the economy. Unemployment rate belongs to the four most important characteristics of the economic efficiency along with gross domestic product, balance of payments and inflation rate. It is incorrect to think that unemployment is a problem only of the unemployed people and their family. High unemployment has many negative consequen…		Article	Final	All Open Access; Gold Open Access	Scopus	2-s2.0-84938584288
Karaahmet E.	Karaahmet, Elif (17343890800)	17343890800	Overview of the psychiatric reflections of mobbing: Two case reports	2013	Dusunen Adam - The Journal of Psychiatry and Neurological Sciences	26	4		388	391	3	1	10.5350/DAJPN2013260409	https://www.scopus.com/inward/record.uri?eid=2-s2.0-84891682620&doi=10.5350%2fDAJPN2013260409&partnerID=40&md5=7bfbd5c2532da470790229e824137ed5	Mobbing is repeated negative actions and practices directed towards victim by one or more workers. The previous studies in the world and Turkey have reported that mobbing is very widespread, and moreover has some negative effects in mental health. There is evidence that most psychiatric disorders (depression, anxiety, insomnia, aggression, lack of concentration, PTSD etc.) are associated with mob…	accident; adult; airway obstruction; anhedonia; anxiety; appetite disorder; article; attention disturbance; attitude to death; breathing disorder; case report; cold sweat; crying; depression; family relation; fear; female; heart infarction; heart palpitation; human; irritability; job performance; legal aspect; mobbing; panic; pessimism; psychologic assessment; respiratory tract infection; sleep d…	Article	Final	All Open Access; Green Open Access; Hybrid Gold Open Access	Scopus	2-s2.0-84891682620
Carlson D.; Ferguson M.; Hunter E.; Whitten D.	Carlson, Dawn (7403297495); Ferguson, Merideth (36175530800); Hunter, Emily (7202739011); Whitten, Dwayne (7006299182)	7403297495; 36175530800; 7202739011; 7006299182	Abusive supervision and work-family conflict: The path through emotional labor and burnout	2012	Leadership Quarterly	23	5		849	859	10	212	10.1016/j.leaqua.2012.05.003	https://www.scopus.com/inward/record.uri?eid=2-s2.0-84865064748&doi=10.1016%2fj.leaqua.2012.05.003&partnerID=40&md5=e652cf3c85cd751ecf87be35920db5fa	Building on the theoretical foundations of conservation of resources theory, this research provides insights into the relationship of abusive supervision with work-family conflict (work-to-family and family-to-work). Further, it is the first attempt to incorporate the emotional labor to burnout link as the mediating process between abuse and conflict. Using a sample of 328 individuals working ful…		Article	Final		Scopus	2-s2.0-84865064748
Romo N.; Poo M.; Ballesta R.	Romo, Nuria (6504515992); Poo, Mónica (27867933400); Ballesta, Rosario (13807981200)	6504515992; 27867933400; 13807981200	From illegal poison to legal medicine: A qualitative research in a heroin-prescription trial in Spain	2009	Drug and Alcohol Review	28	2		186	195	9	24	10.1111/j.1465-3362.2008.00015.x	https://www.scopus.com/inward/record.uri?eid=2-s2.0-67650648729&doi=10.1111%2fj.1465-3362.2008.00015.x&partnerID=40&md5=431c7b7527c888c581b9e24ec757bb16	Introduction and Aims: In recent decades, studies have been made of the possible benefits of treatments using heroin, although qualitative methodologies have not usually been employed. In 2004, in Granada (Spain), a clinical experiment was launched: the Experimental Narcotics Prescription Programme in Andalusia (PEPSA). This project attempted to evaluate the effectiveness of intravenous heroin an…	Adult; Drug Administration Schedule; Drug Prescriptions; Female; Heroin; Heroin Dependence; Humans; Male; Methadone; Narcotics; Qualitative Research; Social Support; Spain; Substance Abuse, Intravenous; diamorphine; methadone; narcotic agent; adult; article; drug administration; female; heroin dependence; human; male; prescription; qualitative research; social support; Spain; substance abuse	Article	Final		Scopus	2-s2.0-67650648729
Wu L.-Z.; Kwan H.K.; Liu J.; Resick C.J.	Wu, Long-Zeng (36543187000); Kwan, Ho Kwong (27867787900); Liu, Jun (27170043400); Resick, Christian J. (8859923000)	36543187000; 27867787900; 27170043400; 8859923000	Work-to-family spillover effects of abusive supervision	2012	Journal of Managerial Psychology	27	7		714	731	17	60	10.1108/02683941211259539	https://www.scopus.com/inward/record.uri?eid=2-s2.0-84866367601&doi=10.1108%2f02683941211259539&partnerID=40&md5=77dbbcc708bae29d7b9d55f535c93e97	Purpose: The current study seeks to examine the link between abusive supervision and subordinate family undermining by focusing on the mediating role of work-to-family conflict and the moderating role of boundary strength at home. Design/methodology/approach: Data were collected using a three-wave survey research design. Participants included 209 employees from a manufacturing company in China. H…		Article	Final		Scopus	2-s2.0-84866367601
Lapid M.; Moutier C.; Dunn L.; Green Hammond K.; Roberts L.W.	Lapid, Maria (6603132636); Moutier, Christine (6507948187); Dunn, Laura (7102274701); Green Hammond, Katherine (7801499394); Roberts, Laura Weiss (57203543483)	6603132636; 6507948187; 7102274701; 7801499394; 57203543483	Professionalism and ethics education on relationships and boundaries: Psychiatric residents' training preferences	2009	Academic Psychiatry	33	6		461	469	8	32	10.1176/appi.ap.33.6.461	https://www.scopus.com/inward/record.uri?eid=2-s2.0-72149120832&doi=10.1176%2fappi.ap.33.6.461&partnerID=40&md5=ab63607be57238e784df601f16a20426	Objective: Awareness of the privileges and limits of one's role as physician, as well as recognition and respect for the patient as a human being, are central to ethical medical practice. The authors were particularly interested in examining the attitudes and perceived needs of psychiatric residents toward education on professional boundaries and relationships given the heightened current focus o…	Adult; Attitude of Health Personnel; Awareness; Clinical Competence; Curriculum; Data Collection; Ethics, Medical; Female; Health Knowledge, Attitudes, Practice; Humanism; Humans; Internship and Residency; Interprofessional Relations; Male; Needs Assessment; Physician's Role; Physician-Patient Relations; Psychiatry; article; clinical competence; clinical practice; conflict management; controlled …	Article	Final		Scopus	2-s2.0-72149120832
Stoetzer U.; Ahlberg G.; Johansson G.; Bergman P.; Hallsten L.; Forsell Y.; Lundberg I.	Stoetzer, Ulrich (23490573100); Ahlberg, Gunnel (7003648477); Johansson, Gun (57206127346); Bergman, Peter (55126791600); Hallsten, Lennart (26666124600); Forsell, Yvonne (7003829458); Lundberg, Ingvar (57213024594)	23490573100; 7003648477; 57206127346; 55126791600; 26666124600; 7003829458; 57213024594	Problematic interpersonal relationships at work and depression: A Swedish prospective cohort study	2009	Journal of Occupational Health	51	2		144	151	7	40	10.1539/joh.L8134	https://www.scopus.com/inward/record.uri?eid=2-s2.0-67649652171&doi=10.1539%2fjoh.L8134&partnerID=40&md5=4b0983873f0186cc837a5ef3c845481a	Objectives: Studies have shown that interpersonal relations at work are important for several health related outcomes. The aim of the present study was to investigate whether low social support, serious conflict, exclusion by superiors or by co-workers at work may be determinants of depression. Methods: In a representative Swedish cohort study data were obtained in two waves three years apart. 4,…	Adult; Age Factors; Conflict (Psychology); Depression; Family Relations; Female; Humans; Interpersonal Relations; Male; Middle Aged; Occupational Diseases; Prospective Studies; Sex Factors; Social Support; Stress, Psychological; Sweden; Workplace; adult; age; article; conflict; depression; family relation; female; human; human relation; male; mental stress; middle aged; occupational disease; pros…	Article	Final	All Open Access; Bronze Open Access	Scopus	2-s2.0-67649652171
Wilkinson C.; McAndrew S.	Wilkinson, Claire (56219156300); McAndrew, Sue (6601989506)	56219156300; 6601989506	'I'm not an outsider, I'm his mother!' A phenomenological enquiry into carer experiences of exclusion from acute psychiatric settings	2008	International Journal of Mental Health Nursing	17	6		392	401	9	80	10.1111/j.1447-0349.2008.00574.x	https://www.scopus.com/inward/record.uri?eid=2-s2.0-54949148694&doi=10.1111%2fj.1447-0349.2008.00574.x&partnerID=40&md5=32cf50ea240764a05efa3d2903dfb7fc	Contemporary standards and policies advocate carer involvement in planning, implementing, and evaluating mental health services. Critics have questioned why such standards and policies fail to move from rhetoric to reality, this particularly being applicable to carer involvement within acute psychiatric settings. As there is only limited UK research on this topic, this interpretive phenomenologic…	Adult; Bipolar Disorder; Caregivers; Consumer Participation; Cost of Illness; Depressive Disorder, Major; Female; Hospitalization; Humans; Interview, Psychological; Male; Mental Disorders; Middle Aged; Power (Psychology); Professional-Family Relations; Schizophrenia, Paranoid; Social Isolation; adult; article; behavior; bipolar disorder; caregiver; consumer; cost of illness; female; hospitalizati…	Article	Final	All Open Access; Green Open Access	Scopus	2-s2.0-54949148694
Goodman K.L.; de Los Reyes A.; Bradshaw C.P.	Goodman, Kimberly L. (58344617400); de Los Reyes, Andres (6602147308); Bradshaw, Catherine P. (8215624700)	58344617400; 6602147308; 8215624700	Understanding and using informants' reporting discrepancies of youth victimization: A conceptual model and recommendations for research	2010	Clinical Child and Family Psychology Review	13	4		366	383	17	78	10.1007/s10567-010-0076-x	https://www.scopus.com/inward/record.uri?eid=2-s2.0-78549236103&doi=10.1007%2fs10567-010-0076-x&partnerID=40&md5=cc1ddceba59cddbc08bd9429acfb5cbc	Discrepancies often occur among informants' reports of various domains of child and family functioning and are particularly common between parent and child reports of youth violence exposure. However, recent work suggests that discrepancies between parent and child reports predict subsequent poorer child outcomes. We propose a preliminary conceptual model (Discrepancies in Victimization Implicate…	Adaptation, Psychological; Adolescent; Child; Comprehension; Concept Formation; Crime Victims; Humans; Models, Psychological; Parent-Child Relations; Parents; Risk Factors; Social Environment; Thinking; Violence; adaptive behavior; adolescent; article; child; child parent relation; comprehension; concept formation; human; parent; psychological aspect; psychological model; risk factor; social envi…	Article	Final		Scopus	2-s2.0-78549236103
Gray M.; Edwards B.; Hayes A.; Baxter J.	Gray, Matthew (7401585220); Edwards, Ben (57211310208); Hayes, Alan (7201978528); Baxter, Jennifer (21734538000)	7401585220; 57211310208; 7201978528; 21734538000	The impacts of recessions on families	2009	Family Matters	83			7	14	7	11		https://www.scopus.com/inward/record.uri?eid=2-s2.0-79957528976&partnerID=40&md5=70f90eabf789c19cd5fe906355d9f13a	Matthew Gray, Ben Edwards, Alan Hayes and Jennifer Baxter provide a broad-ranging review of the potential impacts on Australian families of the global recession. The paper begins with information on the rates of unemployment and long-term unemployment since 1980 to the present day. The authors point out that several demographic changes mean that this economic downturn will be different for famili…		Article	Final		Scopus	2-s2.0-79957528976
Puterman E.; Lin J.; Krauss J.; Blackburn E.H.; Epel E.S.	Puterman, E. (25959731700); Lin, J. (7501725008); Krauss, J. (54408836300); Blackburn, E.H. (7103349740); Epel, E.S. (35416705700)	25959731700; 7501725008; 54408836300; 7103349740; 35416705700	Determinants of telomere attrition over 1 year in healthy older women: Stress and health behaviors matter	2015	Molecular Psychiatry	20	4		529	535	6	113	10.1038/mp.2014.70	https://www.scopus.com/inward/record.uri?eid=2-s2.0-84926167161&doi=10.1038%2fmp.2014.70&partnerID=40&md5=6c33f08d81a4d81f3d3ce64c0ec99662	Telomere length, a reliable predictor of disease pathogenesis, can be affected by genetics, chronic stress and health behaviors. Cross-sectionally, highly stressed postmenopausal women have shorter telomeres, but only if they are inactive. However, no studies have prospectively examined telomere length change over a short period, and if rate of attrition is affected by naturalistic factors such a…	Aged; Female; Follow-Up Studies; Health Behavior; Humans; Life Change Events; Middle Aged; Multivariate Analysis; Predictive Value of Tests; Stress, Psychological; Telomere; Telomere Shortening; adult; aged; Article; controlled study; divorce; family conflict; female; financial deficit; health behavior; homelessness; human; human experiment; interpersonal stress; job finding; leisure; life stress…	Article	Final	All Open Access; Bronze Open Access	Scopus	2-s2.0-84926167161
Juárez-Ramírez C.; Théodore F.L.; Villalobos A.; Jiménez-Corona A.; Lerin S.; Nigenda G.; Lewis S.	Juárez-Ramírez, Clara (14063439100); Théodore, Florence L. (7003263175); Villalobos, Aremis (16551274200); Jiménez-Corona, Aida (57212403192); Lerin, Sergio (57031887600); Nigenda, Gustavo (57203015220); Lewis, Sarah (57213914981)	14063439100; 7003263175; 16551274200; 57212403192; 57031887600; 57203015220; 57213914981	Social support of patients with type 2 diabetes in marginalized contexts in Mexico and its relation to compliance with treatment: A sociocultural approach	2015	PLoS ONE	10	11	e0141766				16	10.1371/journal.pone.0141766	https://www.scopus.com/inward/record.uri?eid=2-s2.0-84952673793&doi=10.1371%2fjournal.pone.0141766&partnerID=40&md5=31ef6a18da9787ada83a7a46dbd4ff2b	Objective: This study aimed to describe the ways social support works in the daily life of patients with type 2 diabetes living in conditions of social and economic marginality, in order to understand how that support relates to treatment compliance. Methods: Sequential mixed methods research was used. The sample of patients was obtained from primary health care units and selected considering reg…	Diabetes Mellitus, Type 2; Emotions; Female; Humans; Male; Mexico; Middle Aged; Patient Compliance; Social Marginalization; Social Support; adult; Article; controlled study; daily life activity; demography; emotion; family relation; female; health care delivery; health care need; human; major clinical study; male; Mexico; morbidity; mortality; non insulin dependent diabetes mellitus; patient comp…	Article	Final	All Open Access; Gold Open Access	Scopus	2-s2.0-84952673793
Lee Y.; Guterman N.B.	Lee, Yookyong (8351898000); Guterman, Neil B. (6603927017)	8351898000; 6603927017	Young mother-father dyads and maternal harsh parenting behavior	2010	Child Abuse and Neglect	34	11		874	885	11	35	10.1016/j.chiabu.2010.06.001	https://www.scopus.com/inward/record.uri?eid=2-s2.0-78149497860&doi=10.1016%2fj.chiabu.2010.06.001&partnerID=40&md5=0638bda24464c65994f3757cb45e6c58	Objective: This study examined whether the age of parents predicted maternal harsh parenting behavior, specifically whether younger mothers might be at higher risk than older mothers, and which paternal characteristics might be associated with maternal parenting behavior. Methodology: This study used data from the Fragile Families and Child Wellbeing (FFCW) study. In the present study, the author…	Adolescent; Adult; Age Factors; Aggression; Analysis of Variance; Anger; Child Abuse; Family Conflict; Female; Humans; Longitudinal Studies; Male; Middle Aged; Parent-Child Relations; Parenting; Risk Factors; United States; Young Adult; adult; age distribution; aggression; article; domestic violence; employment status; family study; female; human; male; maternal age; maternal behavior; parenthood…	Article	Final		Scopus	2-s2.0-78149497860
Buliński L.	Buliński, Leszek (25521268800)	25521268800	Social reintegration of TBI patients: A solution to provide long-term support	2010	Medical Science Monitor	16	1		PH14	PH23	9	5		https://www.scopus.com/inward/record.uri?eid=2-s2.0-75149122360&partnerID=40&md5=b07328ae22dbe116749ffbec6a35fa2e	Background: This article evaluates the effectiveness of a workable long-term program to provide social support for TBI patients, based on the "Academy of Life" concept. Disability after TBI causes numerous disruptions of normal life, which affect the patient, the family, and society. The patient needs the particular kind of support the program was designed to provide. Material/Methods: The study …	adult; article; daily life activity; disability; emotion; family; family relation; female; hostility; human; integration; interview; loneliness; major clinical study; male; patient; posttraumatic stress disorder; rating scale; social behavior; social disability; social isolation; social status; social support; society; spouse; traumatic brain injury	Article	Final		Scopus	2-s2.0-75149122360
Janssens H.; Clays E.; De Clercq B.; De Bacquer D.; Casini A.; Kittel F.; Braeckman L.	Janssens, Heidi (6603831187); Clays, Els (6507717322); De Clercq, Bart (57761267200); De Bacquer, Dirk (35393397100); Casini, Annalisa (7103318816); Kittel, France (7004184292); Braeckman, Lutgart (6701743518)	6603831187; 6507717322; 57761267200; 35393397100; 7103318816; 7004184292; 6701743518	Association between psychosocial characteristics of work and presenteeism: A cross-sectional study	2016	International Journal of Occupational Medicine and Environmental Health	29	2		331	344	13	42	10.13075/ijomeh.1896.00588	https://www.scopus.com/inward/record.uri?eid=2-s2.0-84984685568&doi=10.13075%2fijomeh.1896.00588&partnerID=40&md5=20ba0544879d1cb867182d573b5b1de4	Objectives: This study aimed at investigating cross-sectional relationships between psychosocial characteristics of work and presenteeism in a sample of Belgian middle-aged workers. Material and Methods: Data were collected from 1372 male and 1611 female workers in the Belstress III study. Psychosocial characteristics assessed by the use of self-administered questionnaires were: job demands, job …	Absenteeism; Adult; Belgium; Cross-Sectional Studies; Female; Health Status; Humans; Male; Middle Aged; Presenteeism; Prevalence; Risk Factors; Sick Leave; Social Support; Stress, Psychological; Surveys and Questionnaires; Workload; Workplace; absenteeism; adult; Belgium; cross-sectional study; epidemiology; female; health status; human; male; medical leave; mental stress; middle aged; organizati…	Article	Final	All Open Access; Gold Open Access	Scopus	2-s2.0-84984685568
Laine H.; Saastamoinen P.; Lahti J.; Rahkonen O.; Lahelma E.	Laine, Hanna (58410042200); Saastamoinen, Peppiina (8866834900); Lahti, Jouni (57225408498); Rahkonen, Ossi (7003352342); Lahelma, Eero (7006143909)	58410042200; 8866834900; 57225408498; 7003352342; 7006143909	The associations between psychosocial working conditions and changes in common mental disorders: A follow-up study	2014	BMC Public Health	14	1	588				28	10.1186/1471-2458-14-588	https://www.scopus.com/inward/record.uri?eid=2-s2.0-84902794656&doi=10.1186%2f1471-2458-14-588&partnerID=40&md5=2c4d94a02896e8d29743069d5c640e30	Background: Common mental disorders (CMD) are prevalent in working populations and have adverse consequences for employee well-being and work ability, even leading to early retirement. Several studies report associations between psychosocial working conditions and CMD. However, there is a lack of longitudinal research within a broad framework of psychosocial working conditions and improvement in …	Adult; Aging; Female; Finland; Follow-Up Studies; Humans; Male; Mental Disorders; Middle Aged; Occupational Health Services; Questionnaires; Retirement; Socioeconomic Factors; Workplace; adult; aging; female; Finland; follow up; human; male; Mental Disorders; middle aged; occupational health service; psychology; questionnaire; retirement; socioeconomics; workplace	Article	Final	All Open Access; Gold Open Access; Green Open Access	Scopus	2-s2.0-84902794656
Whitburn B.	Whitburn, Ben (55959353400)	55959353400	The indelible ink of the special stamp: An insider's research essay on imprints and erasures	2014	Disability and Society	29	4		624	637	13	10	10.1080/09687599.2013.844097	https://www.scopus.com/inward/record.uri?eid=2-s2.0-84899984379&doi=10.1080%2f09687599.2013.844097&partnerID=40&md5=30c364848ecfa929e28842ce7b102eb5	The medical profession ascribes otherness to people with disabilities through diagnosis and expertism, which sets in motion discursive powers that oversee their exclusion through schooling and beyond. In this paper, I present a narrative pieced together from personal experiences of ducking and weaving the deficit discourse in 'inclusive' education, when seeking employment and in day-to-day family…		Article	Final		Scopus	2-s2.0-84899984379
Sohn J.-C.; Regier J.C.; Mitter C.; Davis D.; Landry J.-F.; Zwick A.; Cummings M.P.	Sohn, Jae-Cheon (23490573400); Regier, Jerome C. (7006225349); Mitter, Charles (7003618143); Davis, Donald (55463187600); Landry, Jean-François (7102087289); Zwick, Andreas (23399215700); Cummings, Michael P. (7202375094)	23490573400; 7006225349; 7003618143; 55463187600; 7102087289; 23399215700; 7202375094	A Molecular Phylogeny for Yponomeutoidea (Insecta, Lepidoptera, Ditrysia) and Its Implications for Classification, Biogeography and the Evolution of Host Plant Use	2013	PLoS ONE	8	1	e55066				76	10.1371/journal.pone.0055066	https://www.scopus.com/inward/record.uri?eid=2-s2.0-84873163902&doi=10.1371%2fjournal.pone.0055066&partnerID=40&md5=654c84ff5e7b4e391e609da08556487f	Background: Yponomeutoidea, one of the early-diverging lineages of ditrysian Lepidoptera, comprise about 1,800 species worldwide, including notable pests and insect-plant interaction models. Yponomeutoids were one of the earliest lepidopteran clades to evolve external feeding and to extensively colonize herbaceous angiosperms. Despite the group's economic importance, and its value for tracing ear…	Animals; Evolution, Molecular; Genes, Insect; Lepidoptera; Phylogeny; Phylogeography; Plants; article; biogeography; classification; evolution; familia; gene sequence; life history; maximum likelihood method; molecular phylogeny; monophyly; nonhuman; plant insect interaction; taxonomy; Yponomeutoidea	Article	Final	All Open Access; Gold Open Access; Green Open Access	Scopus	2-s2.0-84873163902
Tyminski R.	Tyminski, Robert (24512818600)	24512818600	Lost for words: Difficulty expressing feelings in work with three adolescent boys	2012	Journal of Child Psychotherapy	38	1		32	48	16	5	10.1080/0075417X.2011.651842	https://www.scopus.com/inward/record.uri?eid=2-s2.0-84858040005&doi=10.1080%2f0075417X.2011.651842&partnerID=40&md5=f76190988c6e318b4ca062e29f813169	Case material of three adolescent boys is considered with regard to thematic similarity around acts of puncture. Their non-verbal communication is seen as a symptomatic acting out of an internal loss of containment. This resulted in psychotic disorganisation in which aspects of language appeared selectively impaired. Each boy struggled to express emotions and feelings, and was at a loss for words…	amphetamine; cannabis; psychedelic agent; abortion; adolescent; adult; agitation; alcohol abuse; article; auditory hallucination; bullying; case report; child sexual abuse; clinical feature; cognitive defect; communication disorder; condom; depression; disorientation; drug abuse; drug use; ego; emotional stress; emotionality; euphoria; family history; family relation; hand movement; homophobia; h…	Article	Final		Scopus	2-s2.0-84858040005
Klatt T.; Cavner D.; Egan V.	Klatt, Thimna (57191587242); Cavner, Della (55858402400); Egan, Vincent (7004925232)	57191587242; 55858402400; 7004925232	Rationalising predictors of child sexual exploitation and sex-trading	2014	Child Abuse and Neglect	38	2		252	260	8	38	10.1016/j.chiabu.2013.08.019	https://www.scopus.com/inward/record.uri?eid=2-s2.0-84896400108&doi=10.1016%2fj.chiabu.2013.08.019&partnerID=40&md5=1c81c4aa04ce2af97ab54f0f31b41e99	Although there is evidence for specific risk factors leading to child sexual exploitation and prostitution, these influences overlap and have rarely been examined concurrently. The present study examined case files for 175 young persons who attended a voluntary organization in Leicester, United Kingdom, which supports people who are sexually exploited or at risk of sexual exploitation. Based on t…	Adolescent; Adult; Child; Child Abuse; Child Abuse, Sexual; Child Welfare; Family Conflict; Female; Foster Home Care; Great Britain; Homeless Youth; Humans; Juvenile Delinquency; Male; Poverty; Prostitution; Risk Factors; Sex Workers; Sexual Behavior; Substance-Related Disorders; Young Adult; adult; article; child; child abuse; child neglect; child sexual exploitation; delinquency; dysfunctional …	Article	Final		Scopus	2-s2.0-84896400108
Piñero-Ruiz E.; López-Espín J.J.; Cerezo F.; Torres-Cantero A.M.	Piñero-Ruiz, Eugenia (56081243700); López-Espín, José J. (24385590800); Cerezo, Fuensanta (8329999000); Torres-Cantero, Alberto M. (15849304600)	56081243700; 24385590800; 8329999000; 15849304600	Number of siblings and school victimization; [Tamaño de la fratría y victimización escolar]	2012	Anales de Psicologia	28	3		842	847	5	7	10.6018/analesps.28.3.156091	https://www.scopus.com/inward/record.uri?eid=2-s2.0-84866249795&doi=10.6018%2fanalesps.28.3.156091&partnerID=40&md5=1af47c426f4019656fc5dbf91451e1ae	This work studies the association between number of siblings and victimization at school. A cross-sectional study was carried out with 28 secondary schools in Murcia (Spain). Sample of 2552 children aged 11 to 18 completed an anonymous self-administered questionnaire, that included socio-demographic information, quality family relationships and school victimization. Victimization was measured by …		Article	Final	All Open Access; Gold Open Access; Green Open Access	Scopus	2-s2.0-84866249795
Hutchinson K.; Roberts C.; Daly M.; Bulsara C.; Kurrle S.	Hutchinson, Karen (57216987397); Roberts, Chris (7404402843); Daly, Michele (7201456435); Bulsara, Caroline (6507295622); Kurrle, Susan (7003448677)	57216987397; 7404402843; 7201456435; 6507295622; 7003448677	Empowerment of young people who have a parent living with dementia: A social model perspective	2016	International Psychogeriatrics	28	4		657	668	11	21	10.1017/S1041610215001714	https://www.scopus.com/inward/record.uri?eid=2-s2.0-84946761396&doi=10.1017%2fS1041610215001714&partnerID=40&md5=e7f2d3d6ff645ccf5d1471cc6e059bd0	Socially constructed disablement has marginalized young people in families where a parent has younger onset dementia (YOD). This has contributed to inadequate societal support for their complex situation. Impacts on such young people include significant involvement with mental health services for themselves. In this paper, we explored the young people's lived experiences in these families and the…	Adaptation, Psychological; Adolescent; Aged; Child of Impaired Parents; Dementia; Family; Female; Humans; Interviews as Topic; Male; Models, Theoretical; Parent-Child Relations; Parents; Power (Psychology); Qualitative Research; Social Marginalization; adolescent; adult; Article; child; conceptual framework; dementia; empowerment; family life; family relation; female; friend; human; human rights;…	Article	Final	All Open Access; Green Open Access	Scopus	2-s2.0-84946761396
Kalokhe A.S.; Potdar R.R.; Stephenson R.; Dunkle K.L.; Paranjape A.; Del Rio C.; Sahay S.	Kalokhe, Ameeta S. (36598564800); Potdar, Ratnaprabha R. (56582038700); Stephenson, Rob (35514376200); Dunkle, Kristin L. (6603293557); Paranjape, Anuradha (6603331175); Del Rio, Carlos (57220495917); Sahay, Seema (9939829500)	36598564800; 56582038700; 35514376200; 6603293557; 6603331175; 57220495917; 9939829500	How well does the world health organization definition of domestic violence work for India?	2015	PLoS ONE	10	3	e0120909				35	10.1371/journal.pone.0120909	https://www.scopus.com/inward/record.uri?eid=2-s2.0-84926393353&doi=10.1371%2fjournal.pone.0120909&partnerID=40&md5=aed058c152441342b67587236c80cbd6	Domestic violence (DV) is reported by 40% of married women in India and associated with substantial morbidity. An operational research definition is therefore needed to enhance understanding of DV epidemiology in India and inform DV interventions and measures. To arrive at a culturally-tailored definition, we aimed to better understand how definitions provided by the World Health Organization and…	Adult; Aged; Domestic Violence; Female; Humans; India; Male; Middle Aged; Risk Factors; Surveys and Questionnaires; World Health Organization; adult; aged; Article; criminal law; cultural factor; decision making; domestic violence; emotional abuse; family counseling; family relation; female; finance; human; India; infertility; male; married woman; middle aged; nutritional status; offender; physic…	Article	Final	All Open Access; Gold Open Access; Green Open Access	Scopus	2-s2.0-84926393353
Alfieri S.; Sironi E.; Marta E.; Rosina A.; Marzana D.	Alfieri, Sara (54893001900); Sironi, Emiliano (39862204200); Marta, Elena (58153827500); Rosina, Alessandro (8919698400); Marzana, Daniela (36680337900)	54893001900; 39862204200; 58153827500; 8919698400; 36680337900	Young italian NEETs (Not in employment, education, or training) and the influence of their family background	2015	Europe's Journal of Psychology	11	2		311	322	11	45	10.5964/ejop.v11i2.901	https://www.scopus.com/inward/record.uri?eid=2-s2.0-84930708946&doi=10.5964%2fejop.v11i2.901&partnerID=40&md5=030dcd581e8335c15c70c720dc49fd51	This work investigates the relationship between family variables (parents’ educational level, relationship quality, intrusiveness, support, and autonomy) and young Italians’ status as NEETs (Not in Employment, Education, or Training). We used data from a representative sample of 9,087 young Italians. Each participant filled out an anonymous online questionnaire that contained several scales to me…		Article	Final	All Open Access; Gold Open Access; Green Open Access	Scopus	2-s2.0-84930708946
Ahangaran M.R.; Dehpahlavani M.	Ahangaran, Mohammad Rasool (56166015000); Dehpahlavani, Meisam (57193691999)	56166015000; 57193691999	The role of family in abnormality and crime in children with a case study	2014	International Journal of Pediatrics	2	4		86	94	8	5		https://www.scopus.com/inward/record.uri?eid=2-s2.0-85015893377&partnerID=40&md5=ebf86ca716253eb4ea6120ef93fa678c	Introduction Family is one of the most important grounds of crime and crime victimization development. The experts, welfare workers, lawyers and sociologists argue that the factor or factors should be identified that provide the kind of conditions under which the individuals abuse, tolerate or accept the crime in order to secure the society, reduce the social harms and finally propose the procedu…		Article	Final		Scopus	2-s2.0-85015893377
Kaukinen C.	Kaukinen, Catherine (6602686165)	6602686165	Dating Violence Among College Students: The Risk and Protective Factors	2014	Trauma, Violence, and Abuse	15	4		283	296	13	146	10.1177/1524838014521321	https://www.scopus.com/inward/record.uri?eid=2-s2.0-84907464731&doi=10.1177%2f1524838014521321&partnerID=40&md5=071f7ff160e1f877bae8a06d7686e505	The research review synthesizes the knowledge base on risk and protective factors for dating violence while highlighting its relevance to violence against college women. In particular, the review highlights the personal, family, relationship, and behavioral factors that heighten the risk of dating violence victimization and perpetration while also noting the methodological limitations of the curr…	Adult; Crime Victims; Family; Female; Humans; Interpersonal Relations; Male; Protective Factors; Risk Factors; Sexual Partners; Students; Universities; Violence; Young Adult; adult; crime victim; family; female; human; human relation; male; protection; psychology; risk factor; sexuality; statistics and numerical data; student; university; violence; young adult	Article	Final		Scopus	2-s2.0-84907464731
Malisetty S.; Vasanthi Kumari K.	Malisetty, Sainath (57189097965); Vasanthi Kumari, K. (56461429400)	57189097965; 56461429400	An investigation on relationship of deviance workplace behavior with organisational justice, abusive supervision and work-family conflict	2016	Indian Journal of Science and Technology	9	39	100449				3	10.17485/ijst/2016/v9i39/100449	https://www.scopus.com/inward/record.uri?eid=2-s2.0-84995478893&doi=10.17485%2fijst%2f2016%2fv9i39%2f100449&partnerID=40&md5=0c660b17603873835c730b23dec58d14	Objectives: This article examines the integration of work-family conflict, stress and organisational justice with deviant behavior literature that enhances the intellection of individual's role and their engagement in workplace deviance. Statistical Analysis: This study proceeds in the following manner. 1. It starts with a literature review in Deviance workplace behaviour with organisational just…		Article	Final	All Open Access; Gold Open Access	Scopus	2-s2.0-84995478893
Huang J.; Yuan C.-M.; Li Z.-Z.; Wang Z.; Chen J.; Wang Y.; Hong W.; Yi Z.-H.; Wu Z.-G.; Hu Y.-Y.; Cao L.; Wang L.-X.; Fang Y.-R.	Huang, Jia (56146669300); Yuan, Cheng-Mei (36483792800); Li, Ze-Zhi (57209290329); Wang, Zhen (57192445269); Chen, Jun (54392150700); Wang, Yong (57039282200); Hong, Wu (54981643000); Yi, Zheng-Hui (22939242100); Wu, Zhi-Guo (36483680700); Hu, Ying-Yan (35229975600); Cao, Lan (54793907500); Wang, Ling-Xiao (36443139700); Fang, Yi-Ru (8571442200)	56146669300; 36483792800; 57209290329; 57192445269; 54392150700; 57039282200; 54981643000; 22939242100; 36483680700; 35229975600; 54793907500; 36443139700; 8571442200	Correlation of early trauma experience with depression and bipolar disorder	2011	Journal of Shanghai Jiaotong University (Medical Science)	31	11		1523	1526	3	1	10.3969/j.issn.1674-8115.2011.11.004	https://www.scopus.com/inward/record.uri?eid=2-s2.0-83155176986&doi=10.3969%2fj.issn.1674-8115.2011.11.004&partnerID=40&md5=41bbfc01260c528921dc5beeb8e605bc	Objective To explore the correlation of early trauma experience with depression and bipolar disorder. Methods Three hundred and seventeen patients with depression and 124 patients with bipolar disorder were enrolled. The general data of patients were collected by self-made questionnaire, including gender, age, education experience, age at first episode, family history of mental diseases, disease …	academic achievement; age; article; bipolar disorder; depression; disease duration; family history; family relation; gender; human; injury; job performance; major clinical study; onset age; psychotrauma; questionnaire; self made questionnaire; sexual abuse	Article	Final		Scopus	2-s2.0-83155176986
Gonzalez-Izquierdo A.; Ward A.; Smith P.; Walford C.; Begent J.; Ioannou Y.; Gilbert R.	Gonzalez-Izquierdo, A. (24066757700); Ward, A. (55786022000); Smith, P. (58830815400); Walford, C. (55284174300); Begent, J. (8510367600); Ioannou, Y. (56066594400); Gilbert, R. (7401932225)	24066757700; 55786022000; 58830815400; 55284174300; 8510367600; 56066594400; 7401932225	Notifications for child safeguarding from an acute hospital in response to presentations to healthcare by parents	2015	Child: Care, Health and Development	41	2		186	193	7	7	10.1111/cch.12134	https://www.scopus.com/inward/record.uri?eid=2-s2.0-84922635851&doi=10.1111%2fcch.12134&partnerID=40&md5=4d3cdfacdc7900424f2d8082f51f0e2f	Background: Consideration of child safeguarding is routine within maternity services but less common in other health services for adults. We audited notifications for child safeguarding from an acute general hospital where the policy includes questioning adults presenting with violence, mental health problems or drug or alcohol misuse to any department within the hospital about children at home a…	Adolescent; Child; Child Abuse; Child of Impaired Parents; Child Welfare; Cross-Sectional Studies; Emergency Service, Hospital; Family Health; Female; Hospitals, General; Humans; London; Male; Parents; Referral and Consultation; Social Work; adolescent; child; child abuse; child welfare; cross-sectional study; diagnosis; emergency health service; England; family health; female; general hospital; …	Article	Final	All Open Access; Green Open Access	Scopus	2-s2.0-84922635851
Glaesser R.S.; Patel B.R.	Glaesser, Richard S. (56004517500); Patel, Bina R. (57209136694)	56004517500; 57209136694	Psychological trauma and LGBT caregivers: A conceptual framework to guide practice	2016	Journal of Evidence-Informed Social Work	13	5		458	468	10	3	10.1080/23761407.2016.1166825	https://www.scopus.com/inward/record.uri?eid=2-s2.0-85015443924&doi=10.1080%2f23761407.2016.1166825&partnerID=40&md5=9fe3fb5603fb1c0699ede76ba85ec9a6	LGBT adults face unique risk factors such as social isolation, discrimination, and victimization, and occasionally they engage in detrimental behaviors like high alcohol and drug use and risky sexual activity that negatively impacts psychological/physical health. These risks can affect their overall health and stress the relationship with an older caregiver/recipient-partner following exposure to…	Adaptation, Psychological; Age Factors; Caregivers; Family Relations; Humans; Mental Health; Psychological Trauma; Risk Factors; Social Support; Social Work; Stress, Psychological; age; caregiver; coping behavior; family relation; human; mental health; mental stress; organization and management; psychology; psychotrauma; risk factor; social support; social work	Article	Final		Scopus	2-s2.0-85015443924
Morgan S.; Byrne S.; Boylan C.; McLearie S.; Fitzpatrick C.	Morgan, Sophia (25230043100); Byrne, Sinead (57214346743); Boylan, Carole (36886169800); McLearie, Stephen (8969732000); Fitzpatrick, Carol (7102834520)	25230043100; 57214346743; 36886169800; 8969732000; 7102834520	Deliberate self-harm in young people: Attendance at a paediatric emergency department	2009	Irish Journal of Psychological Medicine	26	3		114	118	4	2	10.1017/S0790966700000392	https://www.scopus.com/inward/record.uri?eid=2-s2.0-81555215691&doi=10.1017%2fS0790966700000392&partnerID=40&md5=80795b1985d96c4884fa34f886548232	Objectives: Deliberate self-harm (DSH) is the strongest predictor of suicidal behaviour. This retrospective study reviewed all DSH presentations to our Paediatric Emergency Department between 2002-2006. Method: Using database and medical records we profiled these presentations. Data was coded and statistically analysed. Results: There were 253 DSH attendances. Twenty-four percent were living in c…	adolescent; article; automutilation; bereavement; bullying; child; child care; controlled study; disease association; drug overdose; emergency ward; family conflict; family history; female; human; major clinical study; male; medical history; pediatric ward; preschool child; psychosocial care; retrospective study; school child; self poisoning; sex ratio; strangulation	Article	Final		Scopus	2-s2.0-81555215691
Sahoo H.; Pradhan M.R.	Sahoo, Harihar (44462008100); Pradhan, Manas Ranjan (35180437800)	44462008100; 35180437800	Domestic violence in India: An empirical analysis	2009	Man in India	89	3		303	321	18	10		https://www.scopus.com/inward/record.uri?eid=2-s2.0-80053462793&partnerID=40&md5=52b0eb8ffd147f7dab178fee1ab6df05	Domestic violence is one of the crimes against women that are linked to their disadvantageous position in the society. Domestic violence refers to violence against women especially in matrimonial homes. Therefore, domestic violence is recognized as the significant barriers of the empowerment of women, with consequences of women's health, their health-seeking behaviour and their adoption of small …		Article	Final		Scopus	2-s2.0-80053462793
Janwantanakul P.; Pensri P.; Jiamjarasrangsi W.; Sinsongsook T.	Janwantanakul, Prawit (6507942464); Pensri, Praneet (12782750400); Jiamjarasrangsi, Wiroj (9737366400); Sinsongsook, Thanes (24802646500)	6507942464; 12782750400; 9737366400; 24802646500	Associations between prevalence of self-reported musculoskeletal symptoms of the Spine and biopsychosocial factors among office workers	2009	Journal of Occupational Health	51	2		114	122	8	48	10.1539/joh.L8105	https://www.scopus.com/inward/record.uri?eid=2-s2.0-67349251966&doi=10.1539%2fjoh.L8105&partnerID=40&md5=e0fa8ed0d6ec302e0ec106b905ef28e4	Associations between Prevalence of Selfreported Musculoskeletal Symptoms of the Spine and Biopsychosocial Factors among Office Workers: Prawit JANWANTANAKUL, et al. Department of Physical Therapy, Faculty of Allied Health Sciences, Chulalongkorn University, Thailand- Objectives: To investigate the relationships between the self-reported prevalence of musculoskeletal symptoms in the neck, upper ba…	Adult; Back Pain; Body Mass Index; Cross-Sectional Studies; Educational Status; Family Relations; Female; Health Status; Humans; Internal-External Control; Male; Middle Aged; Neck Pain; Occupational Diseases; Prevalence; Stress, Psychological; adult; article; backache; body mass; control; cross-sectional study; educational status; family relation; female; health status; human; male; mental stress…	Article	Final	All Open Access; Bronze Open Access	Scopus	2-s2.0-67349251966
Moreira G.A.R.; Vasconcelos A.A.; Marques L.A.; Vieira L.J.E.S.	Moreira, Gracyelle Alves R. (55340941800); Vasconcelos, Aline Araújo (55791684400); Marques, Lívia de Andrade (55791732800); Vieira, Luiza Jane E. S. (7102882602)	55340941800; 55791684400; 55791732800; 7102882602	Training and knowledge of professionals of the health family team on reporting mistreatment of children and adolescents; [Instrumentação e conhecimento dos profissionais da equipe saúde da família sobre a notificação de maus-tratos em crianças e adolescentes]	2013	Revista Paulista de Pediatria	31	2		223	230	7	8	10.1590/S0103-05822013000200014	https://www.scopus.com/inward/record.uri?eid=2-s2.0-84880089282&doi=10.1590%2fS0103-05822013000200014&partnerID=40&md5=793b86be5c0007f0c32e2afe796db95a	Objective: To analyze training and knowledge of professionals in the Family Health Team on reporting the mistreatment of children and adolescents. Methods: Cross-sectional study carried out in three municipalities of Ceará State, Northeast Brazil, from January to April 2012. The research included 51 professionals: physicians (9), nurses (26), and dentists (16) who worked in the Family Health Stra…	Adolescent; Adult; Child; Child Abuse; Cross-Sectional Studies; Dentists; Family Health; Health Knowledge, Attitudes, Practice; Health Personnel; Humans; Mandatory Reporting; Nurses; Physicians; Questionnaires; Young Adult; adult; article; Brazil; child abuse; cross-sectional study; dentist; female; health center; health practitioner; human; interview; male; medical education; nurse; physician; p…	Article	Final	All Open Access; Gold Open Access; Green Open Access	Scopus	2-s2.0-84880089282
Kiewitz C.; Restubog S.L.D.; Zagenczyk T.J.; Scott K.D.; Garcia P.R.J.M.; Tang R.L.	Kiewitz, Christian (6602493555); Restubog, Simon Lloyd D. (13905925700); Zagenczyk, Thomas J. (15081779100); Scott, Kristin D. (25632869300); Garcia, Patrick Raymund James M. (36109823000); Tang, Robert L. (13905629000)	6602493555; 13905925700; 15081779100; 25632869300; 36109823000; 13905629000	Sins of the parents: Self-control as a buffer between supervisors' previous experience of family undermining and subordinates' perceptions of abusive supervision	2012	Leadership Quarterly	23	5		869	882	13	76	10.1016/j.leaqua.2012.05.005	https://www.scopus.com/inward/record.uri?eid=2-s2.0-84865075568&doi=10.1016%2fj.leaqua.2012.05.005&partnerID=40&md5=20bc63bd556857821a7815827041a64e	Drawing upon social learning theory, the intergenerational transmission of violence hypothesis, and research on self-control, we develop a model of the relationships among previous experiences of family undermining, self-control, and abusive supervision. We tested the model with data obtained from supervisor-employee matched pairs in Study 1 and matched triads in Study 2. Results revealed that: 1…		Article	Final	All Open Access; Green Open Access	Scopus	2-s2.0-84865075568
Evans S.E.; Steel A.L.; DiLillo D.	Evans, Sarah E. (57196874813); Steel, Anne L. (55929758200); DiLillo, David (6701493888)	57196874813; 55929758200; 6701493888	Child maltreatment severity and adult trauma symptoms: Does perceived social support play a buffering role?	2013	Child Abuse and Neglect	37	11		934	943	9	133	10.1016/j.chiabu.2013.03.005	https://www.scopus.com/inward/record.uri?eid=2-s2.0-84887621218&doi=10.1016%2fj.chiabu.2013.03.005&partnerID=40&md5=2c0445499becab23e522694d5dea8979	Objectives: The current study investigates the moderating effect of perceived social support on associations between child maltreatment severity and adult trauma symptoms. We extend the existing literature by examining the roles of severity of multiple maltreatment types (i.e., sexual, physical, and emotional abuse; physical and emotional neglect) and gender in this process. Methods: The sample i…	Adult; Adult Survivors of Child Abuse; Child; Child Abuse; Family Relations; Female; Health Knowledge, Attitudes, Practice; Humans; Male; Middle Aged; Midwestern United States; Retrospective Studies; Self Report; Social Support; Trauma Severity Indices; Young Adult; Child abuse; Childhood sexual abuse; Long-term effects; Psychological functioning; Social support; adaptive behavior; adult; article…	Article	Final	All Open Access; Green Open Access	Scopus	2-s2.0-84887621218
Wada K.; Eguchi H.; Yoneoka D.; Okahisa J.; Smith D.R.	Wada, Koji (36015715400); Eguchi, Hisashi (55295525200); Yoneoka, Daisuke (55632392200); Okahisa, Jun (56588044900); Smith, Derek R (55785362000)	36015715400; 55295525200; 55632392200; 56588044900; 55785362000	Associations between psychological distress and the most concerning present personal problems among working-age men in Japan Environmental and occupational health	2015	BMC Public Health	15	1	305				5	10.1186/s12889-015-1676-7	https://www.scopus.com/inward/record.uri?eid=2-s2.0-84927133302&doi=10.1186%2fs12889-015-1676-7&partnerID=40&md5=e365352632faf6ca9620af35a165c6a9	Background: Personal problems are known to influence mental health among workers. The current study investigated the most concerning present personal problems which have the greatest impact on psychological distress among working-age Japanese men, rather than issues relating to work tasks or duties. Methods: We obtained data from the 2010 Comprehensive Survey of Living Conditions conducted by the…	Adult; Employment; Family Relations; Humans; Japan; Logistic Models; Male; Mental Health; Middle Aged; Personal Satisfaction; Stress, Psychological; Surveys and Questionnaires; Young Adult; adult; employment; etiology; family relation; human; Japan; male; mental health; mental stress; middle aged; psychology; questionnaire; satisfaction; statistical model; young adult	Article	Final	All Open Access; Gold Open Access; Green Open Access	Scopus	2-s2.0-84927133302
Corrêa M.S.; Vedovelli K.; Giacobbo B.L.; de Souza C.E.B.; Ferrari P.; de Lima Argimon I.I.; Walz J.C.; Kapczinski F.; Bromberg E.	Corrêa, M.S. (54408322800); Vedovelli, K. (54797086400); Giacobbo, B.L. (55365177700); de Souza, C.E.B. (56485212800); Ferrari, P. (55675339900); de Lima Argimon, I.I. (29667493200); Walz, J.C. (16029933700); Kapczinski, F. (55516333800); Bromberg, E. (6603235381)	54408322800; 54797086400; 55365177700; 56485212800; 55675339900; 29667493200; 16029933700; 55516333800; 6603235381	Psychophysiological correlates of cognitive deficits in family caregivers of patients with Alzheimer Disease	2015	Neuroscience	286			371	382	11	46	10.1016/j.neuroscience.2014.11.052	https://www.scopus.com/inward/record.uri?eid=2-s2.0-84921291206&doi=10.1016%2fj.neuroscience.2014.11.052&partnerID=40&md5=d9a1d27ba8a7ec9aaa1e11c74779b557	Background: The progressive loss of memory and autonomy of Alzheimer's Disease (AD) patients, together with their characteristic behavioral and psychological symptoms, subjects their family caregivers to chronic stress. Several studies indicate that these caregivers are predisposed to cognitive impairments, but the physiological correlates of these alterations remain to be elucidated. Objective: …	Aged; Alzheimer Disease; Brain-Derived Neurotrophic Factor; Caregivers; Cognition Disorders; Dehydroepiandrosterone; Female; Humans; Hydrocortisone; Male; Middle Aged; Neuropsychological Tests; Stress, Psychological; brain derived neurotrophic factor; hydrocortisone; prasterone; brain derived neurotrophic factor; hydrocortisone; prasterone; adult; Alzheimer disease; anxiety; Article; attention; c…	Article	Final		Scopus	2-s2.0-84921291206
DiLillo D.; Peugh J.; Walsh K.; Panuzio J.; Trask E.; Evans S.	DiLillo, David (6701493888); Peugh, James (6603659862); Walsh, Kate (55550206100); Panuzio, Jillian (8898241500); Trask, Emily (14052818400); Evans, Sarah (57196874813)	6701493888; 6603659862; 55550206100; 8898241500; 14052818400; 57196874813	Child Maltreatment History Among Newlywed Couples: A Longitudinal Study of Marital Outcomes and Mediating Pathways	2009	Journal of Consulting and Clinical Psychology	77	4		680	692	12	91	10.1037/a0015708	https://www.scopus.com/inward/record.uri?eid=2-s2.0-67949102230&doi=10.1037%2fa0015708&partnerID=40&md5=79de86a3f2048e045fd14e81146c6d19	Participants included 202 newlywed couples who reported retrospectively about child maltreatment experiences (sexual abuse, physical abuse, psychological abuse, and neglect) and whose marital functioning was assessed 3 times over a 2-year period. Decreased marital satisfaction at T1 was predicted by childhood physical abuse, psychological abuse, and neglect for husbands; only neglect predicted lo…	Adult; Child; Child Abuse; Child Abuse, Sexual; Family Conflict; Female; Humans; Longitudinal Studies; Male; Models, Psychological; Nebraska; Object Attachment; Personality Inventory; Power (Psychology); Psychometrics; Reactive Attachment Disorder; Risk Factors; Sexual Dysfunctions, Psychological; Spouse Abuse; Spouses; Trust; Young Adult; adult; aggression; article; child abuse; childhood trauma…	Article	Final	All Open Access; Green Open Access	Scopus	2-s2.0-67949102230
Hoobler J.M.; Hu J.	Hoobler, Jenny M. (14527279700); Hu, Jia (55499536200)	14527279700; 55499536200	A model of injustice, abusive supervision, and negative affect	2013	Leadership Quarterly	24	1		256	269	13	122	10.1016/j.leaqua.2012.11.005	https://www.scopus.com/inward/record.uri?eid=2-s2.0-84872425575&doi=10.1016%2fj.leaqua.2012.11.005&partnerID=40&md5=643d9a763017ab081558d5af67e6e58e	In this study we test a model of workplace interactional injustice, abusive supervision, and subordinate outcomes (work-family conflict and job performance) using affect to explain behavior. In a sample of 200 full-time workers from various industries, their supervisors, and workers' family members, for a total sample of 600 respondents, we position state negative affect as the explanatory mechan…		Article	Final	All Open Access; Green Open Access	Scopus	2-s2.0-84872425575
Bezerra C.M.; Minayo M.C.S.; Constantino P.	Bezerra, Claudia de Magalhães (56062198700); Minayo, Maria Cecília de Souza (6603331878); Constantino, Patrícia (22984797600)	56062198700; 6603331878; 22984797600	Occupational stress among female police officers; [Estresse ocupacional em mulheres policiais]	2013	Ciencia e Saude Coletiva	18	3		657	666	9	19	10.1590/S1413-81232013000300011	https://www.scopus.com/inward/record.uri?eid=2-s2.0-84877664493&doi=10.1590%2fS1413-81232013000300011&partnerID=40&md5=23f71973937df36607fca3bbfb0f1aca	The scope of this study is occupational stress among female police officers in Rio de Janeiro. A qualitative approach was initially used (interviews, focal groups and observations) to establish their perceptions regarding gender differences in the performance of police work, the relationship between occupational stress and health issues and the strategies used to mitigate this type of stress. A t…	Female; Humans; Middle Aged; Occupational Diseases; Police; Sex Factors; Stress, Psychological; article; female; human; mental stress; middle aged; occupational disease; police; sex difference	Article	Final	All Open Access; Gold Open Access; Green Open Access	Scopus	2-s2.0-84877664493
Naami A.; Liese H.	Naami, Augustina (55086405100); Liese, Hank (6602945094)	55086405100; 6602945094	The impact of unemployment on women with physical disabilities in Tamale, Ghana	2012	International Journal of Diversity in Organisations, Communities and Nations	11	2		117	128	11	7	10.18848/1447-9532/cgp/v11i02/38987	https://www.scopus.com/inward/record.uri?eid=2-s2.0-84871513349&doi=10.18848%2f1447-9532%2fcgp%2fv11i02%2f38987&partnerID=40&md5=732b689c1d5d4646d7269317d2aa844b	Unemployment rates among persons with disabilities are high. Women are at greater risk as a result of the interaction of gender and disability. Although studies portray the inequality, oppression, and exclusion that women with disabilities encounter, little research is available on the impact of unemployment on women with physical disabilities (WWPD). This qualitative study explores the daily exp…		Article	Final		Scopus	2-s2.0-84871513349
Moradi G.; Khoshravesh S.; Hosseiny M.	Moradi, Ghobad (48161434000); Khoshravesh, Sahar (56423707800); Hosseiny, Mozhgan (56925456100)	48161434000; 56423707800; 56925456100	Situation of linkage between sexual and reproductive health and HIV-related policies in Islamic Republic of Iran - A rapid assessment in 2011-2	2015	International Journal of Health Policy and Management	4	3		131	136	5	3	10.15171/ijhpm.2015.30	https://www.scopus.com/inward/record.uri?eid=2-s2.0-85002188924&doi=10.15171%2fijhpm.2015.30&partnerID=40&md5=ef538346aec189d7bba7832773c1b95d	The number of sexual transmission of HIV is increasing globally. Sexual and Reproductive Health (SRH) issues and HIV/AIDS related problems are rooted in common grounds such as poverty, gender inequality, and social exclusion. As a result, international health organizations have suggested the integration of SRH services with HIV/AIDS services as a strategy to control HIV and to improve people’s ac…		Article	Final	All Open Access; Green Open Access	Scopus	2-s2.0-85002188924
McDonald L.; Conrad T.; Fairtlough A.; Fletcher J.; Green L.; Moore L.; Lepps B.	McDonald, Lynn (56804472700); Conrad, Tammy (6701856727); Fairtlough, Anna (14053974300); Fletcher, Joan (55682399500); Green, Liz (57209155177); Moore, Liz (55417481900); Lepps, Betty (25947622000)	56804472700; 6701856727; 14053974300; 55682399500; 57209155177; 55417481900; 25947622000	An evaluation of a groupwork intervention for teenage mothers and their families	2009	Child and Family Social Work	14	1		45	57	12	30	10.1111/j.1365-2206.2008.00580.x	https://www.scopus.com/inward/record.uri?eid=2-s2.0-58149352615&doi=10.1111%2fj.1365-2206.2008.00580.x&partnerID=40&md5=6b495d9a71dd57abe6d8347e2b05b6f6	This paper describes the implementation of a specific, community-based, multi-family group (MFG) intervention strategy (Families and Schools Together [FAST] babies) aimed at improving the outcomes for infants of teenage mothers in 11 Canadian communities. The aims of this social work group intervention were (1) to engage the teenage mothers into a socially inclusive experience that might challeng…		Article	Final		Scopus	2-s2.0-58149352615
Biggs S.; Manthorpe J.; Tinker A.; Doyle M.; Erens B.	Biggs, Simon (15075593200); Manthorpe, Jill (7006601649); Tinker, Anthea (57200398943); Doyle, Melanie (23472446700); Erens, Bob (6602875368)	15075593200; 7006601649; 57200398943; 23472446700; 6602875368	Mistreatment of older people in the united kingdom: Findings from the first national prevalence study	2009	Journal of Elder Abuse and Neglect	21	1		1	14	13	144	10.1080/08946560802571870	https://www.scopus.com/inward/record.uri?eid=2-s2.0-61449155616&doi=10.1080%2f08946560802571870&partnerID=40&md5=94b2b5faeaf0162d1dde3146ed7366d0	There have been few national studies of the prevalence of elder mistreatment (abuse and neglect) in private households. This article provides an overview of the UK National Prevalence Study of Elder Mistreatment that took place in 2006. It addressed 2,111 respondents in four countries who answered a face-to-face survey questionnaire. The achieved sample was weighted to be representative of the UK…	Adult; Aged; Aged, 80 and over; Caregivers; Elder Abuse; Family Relations; Female; Geriatric Assessment; Great Britain; Humans; Interpersonal Relations; Male; Middle Aged; Prevalence; Risk Assessment; Risk Factors; Sex Distribution; Socioeconomic Factors; State Medicine; adult; aged; article; caregiver; crime; family relation; female; geriatric assessment; human; human relation; male; middle aged…	Article	Final		Scopus	2-s2.0-61449155616
Runnals J.J.; Garovoy N.; McCutcheon S.J.; Robbins A.T.; Mann-Wrobel M.C.; Elliott A.; Strauss J.L.; Beckham J.C.; Brancu M.; Kelley M.; Kerns S.E.; Mann-Wrobel M.; Runnals J.J.; Straits-Tröster K.; Van Voorhees E.	Runnals, Jennifer J. (55221800200); Garovoy, Natara (6504676674); McCutcheon, Susan J. (23975179600); Robbins, Allison T. (55889719200); Mann-Wrobel, Monica C. (57038901700); Elliott, Alyssa (56386783500); Strauss, Jennifer L. (7401702541); Beckham, Jean C. (25951957800); Brancu, Mira (14015088500); Kelley, Michelle (7403230558); Kerns, Suzanne E. (56397872700); Mann-Wrobel, Monica (56883183400);…	55221800200; 6504676674; 23975179600; 55889719200; 57038901700; 56386783500; 7401702541; 25951957800; 14015088500; 7403230558; 56397872700; 56883183400; 57001086500; 36544411000; 8292122700	Systematic Review of Women Veterans' Mental Health	2014	Women's Health Issues	24	5		485	502	17	57	10.1016/j.whi.2014.06.012	https://www.scopus.com/inward/record.uri?eid=2-s2.0-84908018831&doi=10.1016%2fj.whi.2014.06.012&partnerID=40&md5=9dbf9fa73ef1c4720b060c06fd5584f2	Background: Given recent, rapid growth in the field of women veterans' mental health, the goal of this review was to update the status of women veterans' mental health research and to identify current themes in this literature. The scope of this review included women veterans' unique mental health needs, as well as gender differences in veterans' mental health needs. Methods: Database searches we…	Female; Health Services Accessibility; Health Services Needs and Demand; Humans; Mental Health; Patient Acceptance of Health Care; Stress Disorders, Post-Traumatic; United States; United States Department of Veterans Affairs; Veterans; Veterans Health; Women's Health; age; alcohol use disorder; anxiety disorder; Article; bipolar disorder; cardiovascular disease; chronicity; comorbidity; depressio…	Article	Final		Scopus	2-s2.0-84908018831
Pollock J.; Lin Aung S.	Pollock, Jackie (36158670500); Lin Aung, Soe (36158642000)	36158670500; 36158642000	Critical times: Gendered implications of the economic crisis for migrant workers from Burma/Myanmar in Thailand	2010	Gender and Development	18	2		213	227	14	16	10.1080/13552074.2010.491324	https://www.scopus.com/inward/record.uri?eid=2-s2.0-77954277529&doi=10.1080%2f13552074.2010.491324&partnerID=40&md5=219637a1031882d508fbdb5d4485fab7	This article draws on the grassroots experiences and research of MAP Foundation to examine the gendered impacts of the economic downturn on migrants from Burma/Myanmar1 who are working in Thailand. The article looks through a gender lens at the wages, working conditions, family relations and safety and security issues. It finds that migrant women have experienced decreases in wages, lay-offs, inc…		Article	Final		Scopus	2-s2.0-77954277529
Cook E.E.	Cook, Emma E. (55575578700)	55575578700	(Dis)Connections and Silence: Experiences of Family and Part-time Work in Japan	2016	Japanese Studies	36	2		155	172	17	3	10.1080/10371397.2016.1215228	https://www.scopus.com/inward/record.uri?eid=2-s2.0-84986193624&doi=10.1080%2f10371397.2016.1215228&partnerID=40&md5=59d5e02ff68750668f8351e3a4e996d7	Doing work that is characterized by instability and low incomes, Japanese male part-time workers often remain in the natal home well into adulthood even in cases where there is considerable discord and where familial bonds are strained or complicated. Through detailed case studies this article examines how, for some male part-time workers, a desire to disconnect from familial kin in the search fo…		Article	Final		Scopus	2-s2.0-84986193624
Yun I.; Kim S.-G.; Jung S.; Borhanian S.	Yun, Ilhong (36054254600); Kim, Seung-Gon (55924614200); Jung, Sejong (55922714600); Borhanian, Shahin (55923147900)	36054254600; 55924614200; 55922714600; 55923147900	A study on police stressors, coping strategies, and somatization symptoms among South Korean frontline police officers	2013	Policing	36	4		787	802	15	20	10.1108/PIJPSM-03-2013-0020	https://www.scopus.com/inward/record.uri?eid=2-s2.0-84887327567&doi=10.1108%2fPIJPSM-03-2013-0020&partnerID=40&md5=ec6307dbb10b0c8d15e898f4d30c015d	Purpose: Using a sample of male police officers in South Korea, the purpose of this paper is to examine whether police stressors revealed in the western literature are also applicable in the South Korean context. Design/methodology/approach: Officers stationed at 16 frontline substations in a large metropolitan city reported the frequency with which they had been exposed to seven classes of polic…		Article	Final		Scopus	2-s2.0-84887327567
Sandmark H.	Sandmark, Hélène (6602675071)	6602675071	Job mismatching, unequal opportunities and long-term sickness absence in female white-collar workers in Sweden	2009	Scandinavian Journal of Public Health	37	1		43	49	6	22	10.1177/1403494808098916	https://www.scopus.com/inward/record.uri?eid=2-s2.0-58549107014&doi=10.1177%2f1403494808098916&partnerID=40&md5=680c06d28f48f44bb0bd17122fa222d3	Aim: To investigate associations between long-term sick-listing and factors at work and in family life. Methods: Associations were investigated in a cross-sectional case-referent study. The study base included women in white-collar jobs, aged 30—55 years, living in three urban areas in Sweden between February 2004 and October 2004. A postal questionnaire was constructed with questions on occupati…	Adult; Cross-Sectional Studies; Family; Female; Humans; Job Satisfaction; Leadership; Middle Aged; Prejudice; Questionnaires; Sick Leave; Social Behavior; Stress, Psychological; Time Factors; Women, Working; Workload	Article	Final		Scopus	2-s2.0-58549107014
Pedone C.; Romero B.A.; Araujo S.G.	Pedone, Claudia (57194534053); Romero, Belén Agrela (46461770600); Araujo, Sandra Gil (38261023400)	57194534053; 46461770600; 38261023400	Public policies, migration and family: A gender approach; [Políticas públicas, migración y familia. Una mirada desde el género]	2012	Papers	97	3		541	568	27	20	10.5565/rev/papers/v97n3.412	https://www.scopus.com/inward/record.uri?eid=2-s2.0-85008491264&doi=10.5565%2frev%2fpapers%2fv97n3.412&partnerID=40&md5=2bf3a70a20c100582c15c5d51db5e75b	The main purpose of this article is to explore and make visible the links between family immigration policies and discourses with the migration projects and trajectories of migrant families and their various forms of inclusion/exclusion. Taking into account the process of feminisation of Latin American migrations to Spain, we focus on the interweaving of public policies and discourses and the way…		Article	Final	All Open Access; Gold Open Access; Green Open Access	Scopus	2-s2.0-85008491264
Pejtersen J.H.; Kristensen T.S.	Pejtersen, Jan H. (35238395500); Kristensen, Tage S. (57196708973)	35238395500; 57196708973	The development of the psychosocial work environment in Denmark from 1997 to 2005	2009	Scandinavian Journal of Work, Environment and Health	35	4		284	293	9	39	10.5271/sjweh.1334	https://www.scopus.com/inward/record.uri?eid=2-s2.0-75649118111&doi=10.5271%2fsjweh.1334&partnerID=40&md5=4c5e5ade8f09804da61c79e501b4b719	Objective: The aim of the study was to elucidate the development of the psychosocial work environment in Denmark from 1997 to 2005. Methods: The analyses were based on two national questionnaire surveys (N1=1062; N2=3517) of randomly selected employees who completed the Copenhagen Psychosocial Questionnaire. The psychosocial work environment was described by 19 scales and 6 single items. Results:…	Denmark; questionnaire survey; social security; socioeconomic impact; socioeconomic status; working conditions; article; Denmark; leadership; priority journal; psychosocial environment; questionnaire; social status; social support; work environment; adult; Article; cognition; defamation; emotion; employee; family conflict; human; job satisfaction; major clinical study; manager; methodology; physi…	Article	Final	All Open Access; Hybrid Gold Open Access	Scopus	2-s2.0-75649118111
Bernardo C.; Paleti R.; Hoklas M.; Bhat C.	Bernardo, Christina (56501727000); Paleti, Rajesh (36083298200); Hoklas, Megan (56502198000); Bhat, Chandra (7005935076)	56501727000; 36083298200; 56502198000; 7005935076	An empirical investigation into the time-use and activity patterns of dual-earner couples with and without young children	2015	Transportation Research Part A: Policy and Practice	76			71	91	20	58	10.1016/j.tra.2014.12.006	https://www.scopus.com/inward/record.uri?eid=2-s2.0-84941600645&doi=10.1016%2fj.tra.2014.12.006&partnerID=40&md5=fe1ff7c8d72566851bf2e3f5f532096a	This paper examines the time-use patterns of adults in dual-earner households with and without children as a function of several individual and household socio-demographics and employment characteristics. A disaggregate activity purpose classification including both in-home and out-of-home activity pursuits is used because of the travel demand relevance of out-of-home pursuits, as well as to exam…	United States; Public policy; Transportation; Discrete choice; Dual-earner households; Social exclusion; Time poverty; Time use; activity pattern; empirical analysis; employment; mobility; poverty; social exclusion; travel demand; Telecommunication services	Article	Final	All Open Access; Green Open Access	Scopus	2-s2.0-84941600645
Begum S.; Dwivedi S.N.; Pandey A.; Mittal S.	Begum, Shahina (57214545591); Dwivedi, S.N. (35461293300); Pandey, Arvind (58925637900); Mittal, Suneeta (7201413085)	57214545591; 35461293300; 58925637900; 7201413085	Association between domestic violence and unintended pregnancies in india: Findings from the National Family Health Survey-2 data	2010	National Medical Journal of India	23	4		198	200	2	27		https://www.scopus.com/inward/record.uri?eid=2-s2.0-77957095501&partnerID=40&md5=185bf8000790c2b121bf01395e5734c2	Background. Violence against women, especially by their husbands, is a serious public health issue that is associated with physical, reproductive and mental health consequences. The association between physical violence and unintended pregnancies has not been explored in India. Methods. Data were drawn from the second round of the National Family Health Survey (NFHS-2), India conducted in 1998-99…	Adolescent; Adult; Battered Women; Cultural Characteristics; Domestic Violence; Female; Health Surveys; Humans; India; Logistic Models; Male; Population Surveillance; Pregnancy; Pregnancy, Unwanted; Risk Assessment; Sexual Partners; Spouse Abuse; Women's Rights; adolescent; adult; article; conception; dependent variable; domestic violence; education; female; health survey; human; India; pregnancy…	Article	Final		Scopus	2-s2.0-77957095501
Liu J.; Kwan H.K.; Lee C.; Hui C.	Liu, Jun (27170043400); Kwan, Ho Kwong (27867787900); Lee, Cynthia (22634825800); Hui, Chun (7202876939)	27170043400; 27867787900; 22634825800; 7202876939	Work-to-Family Spillover Effects of Workplace Ostracism: The Role of Work-Home Segmentation Preferences	2013	Human Resource Management	52	1		75	93	18	117	10.1002/hrm.21513	https://www.scopus.com/inward/record.uri?eid=2-s2.0-84872849212&doi=10.1002%2fhrm.21513&partnerID=40&md5=baea026be55a2ede7e7c9f92ec33c0e5	This study considers workplace ostracism as a source of stress and examines its spillover effects on the family. By integrating the work-family interface model with boundary theory, we investigate the impact of workplace ostracism as perceived by employees on their family satisfaction by examining the mediating role of work-to-family conflict and the moderating role of work-home segmentation pref…		Article	Final		Scopus	2-s2.0-84872849212
Lin M.-C.; Giles H.	Lin, Mei-Chen (56325866500); Giles, Howard (7006064146)	56325866500; 7006064146	The dark side of family communication: A communication model of elder abuse and neglect	2013	International Psychogeriatrics	25	8		1275	1290	15	18	10.1017/S1041610212002347	https://www.scopus.com/inward/record.uri?eid=2-s2.0-84880110286&doi=10.1017%2fS1041610212002347&partnerID=40&md5=b9188b4f3285fa9a59c0a2878db1ed7f	To further addres. The potential factors that lead up to elder abuse in domestic settings, this paper proposes a model from a communication approach to explain dyadic influences betwee. The family caregiver an. The elderly care receiver that give rise t. The abuse. That is, dysfunctional communication betwee. The caregivers and care receivers may, therefore, increas. The likelihood of elder abuse…	Adult; Aged; Aged, 80 and over; Caregivers; Communication; Elder Abuse; Family; Humans; Intergenerational Relations; Interpersonal Relations; Models, Theoretical; Power (Psychology); Risk Factors; Social Environment; aged; aggression; aggressiveness; article; behavior control; caregiver; caregiver burden; child parent relation; crime; custody; depression; elder abuse; elderly abuse; elderly care;…	Article	Final		Scopus	2-s2.0-84880110286
Mindell J.A.; Emslie G.; Blumer J.; Genel M.; Glaze D.; Ivanenko A.; Johnson K.; Rosen C.; Steinberg F.; Roth T.; Banas B.	Mindell, Jodi A. (7005836057); Emslie, Graham (7003269528); Blumer, Jeffrey (7102345563); Genel, Myron (7005320780); Glaze, Daniel (7005405167); Ivanenko, Anna (7006597997); Johnson, Kyle (14045344600); Rosen, Carol (55521823400); Steinberg, Frank (55581036700); Roth, Thomas (7202625692); Banas, Bridget (56273352900)	7005836057; 7003269528; 7102345563; 7005320780; 7005405167; 7006597997; 14045344600; 55521823400; 55581036700; 7202625692; 56273352900	Pharmacologic management of insomnia in children and adolescents: Consensus statement	2006	Pediatrics	117	6		e1223	e1232	9	191	10.1542/peds.2005-1693	https://www.scopus.com/inward/record.uri?eid=2-s2.0-33745326825&doi=10.1542%2fpeds.2005-1693&partnerID=40&md5=378739a41f18372f64dcea1efe8d1374	OBJECTIVE. The purpose of this work was to develop a consensus statement on the current status and future role for pharmacologic management of insomnia in children and adolescents. METHOD. The National Sleep Foundation, in collaboration with Best Practice Project Management, Inc, convened expert representatives involved in the study and treatment of pediatric insomnia and conducted a 2-day confer…	Adolescent; Child; Clinical Trials; Humans; Sleep Initiation and Maintenance Disorders; Treatment Outcome; antidepressant agent; hypnotic agent; opiate; psychotropic agent; serotonin uptake inhibitor; actimetry; adolescent; adolescent health; article; attention deficit disorder; behavior therapy; child; child health; comorbidity; consensus; controlled study; developmental disorder; drug absorptio…	Article	Final		Scopus	2-s2.0-33745326825
Lowes R.	Lowes, R. (7004857836)	7004857836	How unhappy are women doctors?	2000	Medical economics	77	13		80	82,89		6		https://www.scopus.com/inward/record.uri?eid=2-s2.0-0034631583&partnerID=40&md5=649e8528a6542f402de3cc2302d62753	[No abstract available]	Attitude of Health Personnel; Data Collection; Family Leave; Family Relations; Female; Humans; Income; Job Satisfaction; Leadership; Parenting; Physicians, Women; Prejudice; Sexual Harassment; United States; article; child parent relation; family leave; family relation; female; female physician; health personnel attitude; human; income; information processing; job satisfaction; leadership; psycho…	Article	Final		Scopus	2-s2.0-0034631583
McGregor J.A.	McGregor, JoAnn (25824414900)	25824414900	Children and 'African values': Zimbabwean professionals in Britain reconfiguring family life	2008	Environment and Planning A	40	3		596	614	18	38	10.1068/a38334	https://www.scopus.com/inward/record.uri?eid=2-s2.0-42449094071&doi=10.1068%2fa38334&partnerID=40&md5=322d4fcd4f16359549706acaf546dd0b	This paper examines the ways in which Zimbabwean professionals have reconfigured family life in a transnational context. It argues that issues surrounding family and children have received too little attention in the literature on contemporary African diasporas, despite the central importance of family concerns not only in decisions about mobility, work, and remittances, but also in debates about…	Eurasia; Europe; United Kingdom; Western Europe; cultural identity; diaspora; education; ethnic group; family structure; human rights; migrants remittance; mobility; morality	Article	Final		Scopus	2-s2.0-42449094071
Taylor C.B.; Bryson S.; Celio Doyle A.A.; Luce K.H.; Cunning D.; Abascal L.B.; Rockwell R.; Field A.E.; Striegel-Moore R.; Winzelberg A.J.; Wilfley D.E.	Taylor, C. Barr (55666998300); Bryson, Susan (57202861325); Celio Doyle, Angela A. (14060009600); Luce, Kristine H. (6603012954); Cunning, Darby (6506608468); Abascal, Liana B. (6506121428); Rockwell, Roxanne (14061333700); Field, Alison E. (7102408771); Striegel-Moore, Ruth (7005125963); Winzelberg, Andrew J. (35567480400); Wilfley, Denise E. (7004010947)	55666998300; 57202861325; 14060009600; 6603012954; 6506608468; 6506121428; 14061333700; 7102408771; 7005125963; 35567480400; 7004010947	The adverse effect of negative comments about weight and shape from family and siblings on women at high risk for eating disorders	2006	Pediatrics	118	2		731	738	7	73	10.1542/peds.2005-1806	https://www.scopus.com/inward/record.uri?eid=2-s2.0-33748426387&doi=10.1542%2fpeds.2005-1806&partnerID=40&md5=2b7016b1864f4f852392cfedea9892c7	OBJECTIVE. Our purpose with this work was to examine the relationship between negative comments about weight, shape, and eating and social adjustment, social support, self-esteem, and perceived childhood abuse and neglect. METHODS.A retrospective study was conducted with 455 college women with high weight and shape concerns, who participated in an Internet-based eating disorder prevention program…	Adult; Body Image; Body Size; Body Weight; Child; Child Abuse; Eating Disorders; Expressed Emotion; Family Relations; Feeding Behavior; Female; Humans; Obesity; Parent-Child Relations; Parents; Questionnaires; Risk; Self Concept; Sibling Relations; Siblings; Social Adjustment; Social Support; Women; adult; article; body build; body size; body weight; child abuse; controlled study; demography; eat…	Article	Final		Scopus	2-s2.0-33748426387
Leek J.; Rubenfeld S.A.; Storaasli E.; Kratt L.L.	Leek, J. (7007004114); Rubenfeld, S.A. (7004130910); Storaasli, E. (6505675882); Kratt, L.L. (6508051628)	7007004114; 7004130910; 6505675882; 6508051628	A hospital protocol to resolve complaints against staff physicians.	1995	Physician executive	21	2		37	38	1	0		https://www.scopus.com/inward/record.uri?eid=2-s2.0-0029248576&partnerID=40&md5=3f96db8ef42ed6563b3907c201e2c55b	Complaints of discrimination or harassment in the workplace have become almost commonplace in recent years, increasing in both frequency and variety. In the hospital setting, this trend is manifested in allegations against members of the medical staff by hospital employees as well as by patients or their families. Whether real or fancied, such allegations are reflective of a potentially disruptiv…	Employee Grievances; Hospital Administration; Humans; Interprofessional Relations; Medical Staff, Hospital; Models, Organizational; Organizational Policy; Patient Satisfaction; Physician-Patient Relations; Professional-Family Relations; United States; article; doctor patient relation; hospital management; human; human relation; medical staff; nonbiological model; patient satisfaction; personnel m…	Article	Final		Scopus	2-s2.0-0029248576
Dengler R.; Rushton L.; Roberts H.R.; Magowan R.	Dengler, R. (7102319872); Rushton, L. (57202561819); Roberts, H.R. (7201465093); Magowan, R. (6507148613)	7102319872; 57202561819; 7201465093; 6507148613	Results from a lifestyle survey: Trent health	1994	Health Education Research	9	3		285	296	11	6	10.1093/her/9.3.285	https://www.scopus.com/inward/record.uri?eid=2-s2.0-0028058877&doi=10.1093%2fher%2f9.3.285&partnerID=40&md5=9a88842e466068c6306e6c59cc656fa9	The objective of this work was to examine the efficiency of a postal survey in generating data relevant to Trent Regional Health Authority's need for baseline measures as indicators for health promotion, as specified in its strategy for health promotion. A representative sample, by District, was identified using Family Health Service Authority registers as the sampling frame, stratified by age (1…	Adolescent; Adult; Aged; Alcohol Drinking; Data Collection; Diet; England; Exertion; Female; Health Promotion; Health Surveys; Human; Knowledge, Attitudes, Practice; Life Style; Male; Mental Health; Middle Age; Sampling Studies; Self Assessment (Psychology); Sex Factors; Smoking; Social Class; Support, Non-U.S. Gov't; adolescent; adult; aged; article; attitude; behavior; exercise; family health; …	Article	Final		Scopus	2-s2.0-0028058877
Hoobler J.M.; Brass D.J.	Hoobler, Jenny M. (14527279700); Brass, Daniel J. (7004398509)	14527279700; 7004398509	Abusive supervision and family undermining as displaced aggression	2006	Journal of Applied Psychology	91	5		1125	1133	8	393	10.1037/0021-9010.91.5.1125	https://www.scopus.com/inward/record.uri?eid=2-s2.0-33748660077&doi=10.1037%2f0021-9010.91.5.1125&partnerID=40&md5=611d0849f4dc9f7ef4da29ad85b73a57	This study focuses on factors that contribute to abusive supervision, one form of nonphysical aggression, and the results of such abuse on subordinates and their family members. Using a "kick the dog" metaphor (As Marcus-Newhall, Pedersen, Carlson, and Miller (2000) state, this is a "commonly used anecdote to illustrate displaced aggression...a man is berated by his boss but does not retaliate be…	Adult; Aggression; Contracts; Family; Female; Humans; Male; Middle Aged; Organizational Culture; Social Behavior; Stress, Psychological; Workplace; adult; aggression; article; contract; family; female; human; male; mental stress; middle aged; organization; psychological aspect; social behavior; workplace	Article	Final		Scopus	2-s2.0-33748660077
[truncated: 52 more rows]
