# Supplementary material for: The relationship between workplace bullying and family functioning: A systematic review
Source: PLoS One. 2024 Sep 17;19(9):e0310300. doi: 10.1371/journal.pone.0310300 (PMC11407676; doi:10.1371/journal.pone.0310300)
Supplement: S2 File — (ZIP) [file pone.0310300.s005.zip › S5-File-Search Results from Four Databases/Search results from Pub-Med databases (585).csv]

PMID	Title	Authors	Citation	First Author	Journal/Book	Publication Year	Create Date	PMCID	NIHMS ID	DOI
26745682	Behavioral Interventions for Anger, Irritability, and Aggression in Children and Adolescents	Sukhodolsky DG, Smith SD, McCauley SA, Ibrahim K, Piasecka JB.	J Child Adolesc Psychopharmacol. 2016 Feb;26(1):58-64. doi: 10.1089/cap.2015.0120. Epub 2016 Jan 8.	Sukhodolsky DG	J Child Adolesc Psychopharmacol	2016	2016/01/09	PMC4808268		10.1089/cap.2015.0120
27055181	Spanking and child outcomes: Old controversies and new meta-analyses	Gershoff ET, Grogan-Kaylor A.	J Fam Psychol. 2016 Jun;30(4):453-69. doi: 10.1037/fam0000191. Epub 2016 Apr 7.	Gershoff ET	J Fam Psychol	2016	2016/04/08	PMC7992110	NIHMS1676376	10.1037/fam0000191
28895800	Perpetrators of late life polyvictimization	Roberto KA.	J Elder Abuse Negl. 2017 Nov-Dec;29(5):313-326. doi: 10.1080/08946566.2017.1374223. Epub 2017 Sep 12.	Roberto KA	J Elder Abuse Negl	2017	2017/09/13			10.1080/08946566.2017.1374223
27861799	Mentalizing Family Violence Part 1: Conceptual Framework	Asen E, Fonagy P.	Fam Process. 2017 Mar;56(1):6-21. doi: 10.1111/famp.12261. Epub 2016 Nov 11.	Asen E	Fam Process	2017	2016/11/19			10.1111/famp.12261
26963181	Toxic stress, behavioral health, and the next major era in public health	Shern DL, Blanch AK, Steverman SM.	Am J Orthopsychiatry. 2016 Mar;86(2):109-23. doi: 10.1037/ort0000120.	Shern DL	Am J Orthopsychiatry	2016	2016/03/11			10.1037/ort0000120
33566931	Elder abuse: actions and suggestions by Primary Health Care professionals	Alarcon MFS, Damaceno DG, Cardoso BC, Braccialli LAD, Sponchiado VBY, Marin MJS.	Rev Bras Enferm. 2021 Feb 8;74Suppl 2(Suppl 2):e20200263. doi: 10.1590/0034-7167-2020-0263. eCollection 2021.	Alarcon MFS	Rev Bras Enferm	2021	2021/02/10			10.1590/0034-7167-2020-0263
28990880	Older adults affected by polyvictimization: A review of early research	Ramsey-Klawsnik H.	J Elder Abuse Negl. 2017 Nov-Dec;29(5):299-312. doi: 10.1080/08946566.2017.1388019. Epub 2017 Nov 21.	Ramsey-Klawsnik H	J Elder Abuse Negl	2017	2017/10/10			10.1080/08946566.2017.1388019
25518706	Parents' employment and children's wellbeing	Heinrich CJ.	Future Child. 2014 Spring;24(1):121-46. doi: 10.1353/foc.2014.0000.	Heinrich CJ	Future Child	2014	2014/12/19			10.1353/foc.2014.0000
24188292	Social work and adverse childhood experiences research: implications for practice and health policy	Larkin H, Felitti VJ, Anda RF.	Soc Work Public Health. 2014;29(1):1-16. doi: 10.1080/19371918.2011.619433.	Larkin H	Soc Work Public Health	2014	2013/11/06			10.1080/19371918.2011.619433
33928750	Family cohesion and school belongingness: Protective factors for immigrant youth against bias-based bullying	Shah S, Choi M, Miller M, Halgunseth LC, van Schaik SDM, Brenick A.	New Dir Child Adolesc Dev. 2021 May;2021(177):199-217. doi: 10.1002/cad.20410. Epub 2021 Apr 30.	Shah S	New Dir Child Adolesc Dev	2021	2021/04/30			10.1002/cad.20410
33212051	Qualitative Interpretive Metasynthesis of Parents' Experiences of Perinatal Loss	Berry SN, Marko T, Oneal G.	J Obstet Gynecol Neonatal Nurs. 2021 Jan;50(1):20-29. doi: 10.1016/j.jogn.2020.10.004. Epub 2020 Nov 16.	Berry SN	J Obstet Gynecol Neonatal Nurs	2021	2020/11/19			10.1016/j.jogn.2020.10.004
33750590	Multi-domain narrative review of vaccine hesitancy in childhood	Hasnan S, Tan NC.	Vaccine. 2021 Apr 1;39(14):1910-1920. doi: 10.1016/j.vaccine.2021.02.057. Epub 2021 Mar 6.	Hasnan S	Vaccine	2021	2021/03/22			10.1016/j.vaccine.2021.02.057
33844103	Child attachment and ADHD: a systematic review	Wylock JF, Borghini A, Slama H, Delvenne V.	Eur Child Adolesc Psychiatry. 2023 Jan;32(1):5-16. doi: 10.1007/s00787-021-01773-y. Epub 2021 Apr 12.	Wylock JF	Eur Child Adolesc Psychiatry	2023	2021/04/12			10.1007/s00787-021-01773-y
30238834	Family Dynamics and Young Adults' Well-Being: The Mediating Role of Sibling Bullying	Plamondon A, Bouchard G, Lachance-Grzela M.	J Interpers Violence. 2021 May;36(9-10):NP5362-NP5384. doi: 10.1177/0886260518800313. Epub 2018 Sep 21.	Plamondon A	J Interpers Violence	2021	2018/09/22			10.1177/0886260518800313
28548007	Childhood abuse and neglect, attachment states of mind, and non-suicidal self-injury	Martin J, Raby KL, Labella MH, Roisman GI.	Attach Hum Dev. 2017 Oct;19(5):425-446. doi: 10.1080/14616734.2017.1330832. Epub 2017 May 26.	Martin J	Attach Hum Dev	2017	2017/05/27	PMC6077120	NIHMS1501067	10.1080/14616734.2017.1330832
29989233	Caring Interaction with stroke survivors' family members-Family members' and nurses' perspectives	Lehto B, Kylmä J, Åstedt-Kurki P.	J Clin Nurs. 2019 Jan;28(1-2):300-309. doi: 10.1111/jocn.14620. Epub 2018 Aug 2.	Lehto B	J Clin Nurs	2019	2018/07/11			10.1111/jocn.14620
30171460	Beyond Avoidance: the Psychosocial Impact of Food Allergies	Feng C, Kim JH.	Clin Rev Allergy Immunol. 2019 Aug;57(1):74-82. doi: 10.1007/s12016-018-8708-x.	Feng C	Clin Rev Allergy Immunol	2019	2018/09/02			10.1007/s12016-018-8708-x
28436264	Interventions to Improve Grandparent Caregivers' Mental and Physical Health: An Integrative Review	Sumo J, Wilbur J, Julion W, Buchholz S, Schoeny M.	West J Nurs Res. 2018 Aug;40(8):1236-1264. doi: 10.1177/0193945917705376. Epub 2017 Apr 24.	Sumo J	West J Nurs Res	2018	2017/04/25			10.1177/0193945917705376
29756787	Work stressors and partner social undermining: Comparing negative affect and psychological detachment as mechanisms	Meier LL, Cho E.	J Occup Health Psychol. 2019 Jun;24(3):359-372. doi: 10.1037/ocp0000120. Epub 2018 May 14.	Meier LL	J Occup Health Psychol	2019	2018/05/15			10.1037/ocp0000120
27091645	Determinants of Children's Mental Health in War-Torn Settings: Translating Research Into Action	Miller KE, Jordans MJ.	Curr Psychiatry Rep. 2016 Jun;18(6):58. doi: 10.1007/s11920-016-0692-3.	Miller KE	Curr Psychiatry Rep	2016	2016/04/20			10.1007/s11920-016-0692-3
29407606	Family poly-victimization and cyberbullying among adolescents in a Chinese school sample	Chen Q, Lo CKM, Zhu Y, Cheung A, Chan KL, Ip P.	Child Abuse Negl. 2018 Mar;77:180-187. doi: 10.1016/j.chiabu.2018.01.015. Epub 2018 Feb 2.	Chen Q	Child Abuse Negl	2018	2018/02/07			10.1016/j.chiabu.2018.01.015
29125806	The Secret of Intrafamilial Child Sexual Abuse: Who Keeps It and How?	Tener D.	J Child Sex Abus. 2018 Jan;27(1):1-21. doi: 10.1080/10538712.2017.1390715. Epub 2017 Nov 10.	Tener D	J Child Sex Abus	2018	2017/11/11			10.1080/10538712.2017.1390715
27770031	Effects of Child Sexual Abuse on the Parenting of Male Survivors	Wark J, Vis JA.	Trauma Violence Abuse. 2018 Dec;19(5):499-511. doi: 10.1177/1524838016673600. Epub 2016 Oct 21.	Wark J	Trauma Violence Abuse	2018	2016/10/23			10.1177/1524838016673600
28486653	Examination of the double burden hypothesis-a systematic review of work-family conflict and sickness absence	Nilsen W, Skipstein A, Østby KA, Mykletun A.	Eur J Public Health. 2017 Jun 1;27(3):465-471. doi: 10.1093/eurpub/ckx054.	Nilsen W	Eur J Public Health	2017	2017/05/10	PMC5445721		10.1093/eurpub/ckx054
25324485	What are the significant factors associated with burnout in doctors?	Amoafo E, Hanbali N, Patel A, Singh P.	Occup Med (Lond). 2015 Mar;65(2):117-21. doi: 10.1093/occmed/kqu144. Epub 2014 Oct 16.	Amoafo E	Occup Med (Lond)	2015	2014/10/18			10.1093/occmed/kqu144
24829470	Come and get it! A discussion of family mealtime literature and factors affecting obesity risk	Martin-Biggers J, Spaccarotella K, Berhaupt-Glickstein A, Hongu N, Worobey J, Byrd-Bredbenner C.	Adv Nutr. 2014 May 14;5(3):235-47. doi: 10.3945/an.113.005116. Print 2014 May.	Martin-Biggers J	Adv Nutr	2014	2014/05/16	PMC4013176		10.3945/an.113.005116
24735787	'Practical' resources to support patient and family engagement in healthcare decisions: a scoping review	Kovacs Burns K, Bellows M, Eigenseher C, Gallivan J.	BMC Health Serv Res. 2014 Apr 15;14:175. doi: 10.1186/1472-6963-14-175.	Kovacs Burns K	BMC Health Serv Res	2014	2014/04/17	PMC4005635		10.1186/1472-6963-14-175
28051972	Characteristics, Classification, and Prevention of Child Maltreatment Fatalities	McCarroll JE, Fisher JE, Cozza SJ, Robichaux RJ, Fullerton CS.	Mil Med. 2017 Jan;182(1):e1551-e1557. doi: 10.7205/MILMED-D-16-00039.	McCarroll JE	Mil Med	2017	2017/01/05			10.7205/MILMED-D-16-00039
28807480	Opportunities and challenges in screening for childhood sexual abuse	Sekhar DL, Kraschnewski JL, Stuckey HL, Witt PD, Francis EB, Moore GA, Morgan PL, Noll JG.	Child Abuse Negl. 2018 Nov;85:156-163. doi: 10.1016/j.chiabu.2017.07.019. Epub 2017 Aug 12.	Sekhar DL	Child Abuse Negl	2018	2017/08/16			10.1016/j.chiabu.2017.07.019
33677739	The Cost of Safety During a Pandemic	Greiner RMB.	HEC Forum. 2021 Jun;33(1-2):61-72. doi: 10.1007/s10730-020-09438-0. Epub 2021 Mar 6.	Greiner RMB	HEC Forum	2021	2021/03/07	PMC7936859		10.1007/s10730-020-09438-0
28151791	Educational Interventions to Improve Support for Family Presence During Resuscitation: A Systematic Review of the Literature	Powers KA.	Dimens Crit Care Nurs. 2017 Mar/Apr;36(2):125-138. doi: 10.1097/DCC.0000000000000228.	Powers KA	Dimens Crit Care Nurs	2017	2017/02/03			10.1097/DCC.0000000000000228
26431813	Beyond the body: A systematic review of the nonphysical effects of a surgical career	Oskrochi Y, Maruthappu M, Henriksson M, Davies AH, Shalhoub J.	Surgery. 2016 Feb;159(2):650-64. doi: 10.1016/j.surg.2015.08.017. Epub 2015 Oct 1.	Oskrochi Y	Surgery	2016	2015/10/04			10.1016/j.surg.2015.08.017
28083952	Family-oriented services in pediatric rehabilitation: a scoping review and framework to promote parent and family wellness	King G, Williams L, Hahn Goldberg S.	Child Care Health Dev. 2017 May;43(3):334-347. doi: 10.1111/cch.12435. Epub 2017 Jan 12.	King G	Child Care Health Dev	2017	2017/01/14			10.1111/cch.12435
24311757	The impact of neighborhood composition on work-family conflict and distress	Young M, Wheaton B.	J Health Soc Behav. 2013;54(4):481-97. doi: 10.1177/0022146513504761.	Young M	J Health Soc Behav	2013	2013/12/07			10.1177/0022146513504761
29762067	Parenting and Cyberbullying Across Adolescence	Zurcher JD, Holmgren HG, Coyne SM, Barlett CP, Yang C.	Cyberpsychol Behav Soc Netw. 2018 May;21(5):294-303. doi: 10.1089/cyber.2017.0586.	Zurcher JD	Cyberpsychol Behav Soc Netw	2018	2018/05/16			10.1089/cyber.2017.0586
27604053	Bisexual Invisibility and the Sexual Health Needs of Adolescent Girls	Arbeit MR, Fisher CB, Macapagal K, Mustanski B.	LGBT Health. 2016 Oct;3(5):342-9. doi: 10.1089/lgbt.2016.0035. Epub 2016 Sep 7.	Arbeit MR	LGBT Health	2016	2016/09/08	PMC5073214		10.1089/lgbt.2016.0035
29294788	The Impact of Child Sexual Abuse Discovery on Caregivers and Families: A Qualitative Study	Fong HF, Bennett CE, Mondestin V, Scribano PV, Mollen C, Wood JN.	J Interpers Violence. 2020 Nov;35(21-22):4189-4215. doi: 10.1177/0886260517714437. Epub 2017 Jun 14.	Fong HF	J Interpers Violence	2020	2018/01/04			10.1177/0886260517714437
23797387	Enhancing family resilience through family narrative co-construction	Saltzman WR, Pynoos RS, Lester P, Layne CM, Beardslee WR.	Clin Child Fam Psychol Rev. 2013 Sep;16(3):294-310. doi: 10.1007/s10567-013-0142-2.	Saltzman WR	Clin Child Fam Psychol Rev	2013	2013/06/26			10.1007/s10567-013-0142-2
24251936	Single mothers' self-assessment of health: a systematic exploration of the literature	Rousou E, Kouta C, Middleton N, Karanikola M.	Int Nurs Rev. 2013 Dec;60(4):425-34. doi: 10.1111/inr.12044. Epub 2013 Jun 26.	Rousou E	Int Nurs Rev	2013	2013/11/21			10.1111/inr.12044
24630442	Emotional support and adult depression in survivors of childhood sexual abuse	Musliner KL, Singer JB.	Child Abuse Negl. 2014 Aug;38(8):1331-40. doi: 10.1016/j.chiabu.2014.01.016.	Musliner KL	Child Abuse Negl	2014	2014/03/18	PMC4383236	NIHMS672530	10.1016/j.chiabu.2014.01.016
28031024	Sex trafficking and sexual exploitation in settings affected by armed conflicts in Africa, Asia and the Middle East: systematic review	McAlpine A, Hossain M, Zimmerman C.	BMC Int Health Hum Rights. 2016 Dec 28;16(1):34. doi: 10.1186/s12914-016-0107-x.	McAlpine A	BMC Int Health Hum Rights	2016	2016/12/30	PMC5192570		10.1186/s12914-016-0107-x
33691591	Suicides in Nunavik: a life course study	Affleck W, Chawky N, Beauchamp G, Inukpuk MM, Annanack E, Paradis V, Séguin M.	Int J Circumpolar Health. 2021 Dec;80(1):1880143. doi: 10.1080/22423982.2021.1880143.	Affleck W	Int J Circumpolar Health	2021	2021/03/11	PMC7954501		10.1080/22423982.2021.1880143
28333354	Men's knowledge, attitudes and behaviours relating to fertility	Hammarberg K, Collins V, Holden C, Young K, McLachlan R.	Hum Reprod Update. 2017 Jul 1;23(4):458-480. doi: 10.1093/humupd/dmx005.	Hammarberg K	Hum Reprod Update	2017	2017/03/24			10.1093/humupd/dmx005
25377523	Co-victims of Homicide: A Systematic Review of the Literature	Connolly J, Gordon R.	Trauma Violence Abuse. 2015 Oct;16(4):494-505. doi: 10.1177/1524838014557285. Epub 2014 Nov 4.	Connolly J	Trauma Violence Abuse	2015	2014/11/08			10.1177/1524838014557285
28595897	System influences on work disability due to low back pain: An international evidence synthesis	Bartys S, Frederiksen P, Bendix T, Burton K.	Health Policy. 2017 Aug;121(8):903-912. doi: 10.1016/j.healthpol.2017.05.011. Epub 2017 Jun 3.	Bartys S	Health Policy	2017	2017/06/10			10.1016/j.healthpol.2017.05.011
33715780	What works in anti-bullying programs? Analysis of effective intervention components	Gaffney H, Ttofi MM, Farrington DP.	J Sch Psychol. 2021 Apr;85:37-56. doi: 10.1016/j.jsp.2020.12.002. Epub 2021 Jan 28.	Gaffney H	J Sch Psychol	2021	2021/03/15			10.1016/j.jsp.2020.12.002
31980149	Risk of child poverty and social exclusion in two Spanish regions: social and family determinants	González L, Estarlich M, Murcia M, Larrañaga I, Barreto FB, Santa-Marina L, Arranz E, Cirugeda L, Simó S, Rebagliato M.	Gac Sanit. 2021 May-Jun;35(3):216-223. doi: 10.1016/j.gaceta.2019.11.002. Epub 2020 Jan 21.	González L	Gac Sanit	2021	2020/01/26			10.1016/j.gaceta.2019.11.002
29722277	Elder Mistreatment Among Older Chinese Americans: The Role of Family Cohesion	Gao X, Sun F, Marsiglia FF, Dong X.	Int J Aging Hum Dev. 2019 Apr;88(3):266-285. doi: 10.1177/0091415018773499. Epub 2018 May 3.	Gao X	Int J Aging Hum Dev	2019	2018/05/04			10.1177/0091415018773499
24889729	Sibling and peer victimization in childhood and adolescence	Tucker CJ, Finkelhor D, Turner H, Shattuck AM.	Child Abuse Negl. 2014 Oct;38(10):1599-606. doi: 10.1016/j.chiabu.2014.05.007. Epub 2014 Jun 2.	Tucker CJ	Child Abuse Negl	2014	2014/06/04			10.1016/j.chiabu.2014.05.007
24155923	Occupational and environmental exposures associated with testicular germ cell tumours: systematic review of prenatal and life-long exposures	Béranger R, Le Cornet C, Schüz J, Fervers B.	PLoS One. 2013 Oct 14;8(10):e77130. doi: 10.1371/journal.pone.0077130. eCollection 2013.	Béranger R	PLoS One	2013	2013/10/25	PMC3796551		10.1371/journal.pone.0077130
23973207	Individual and familial risk and protective correlates of physical and psychological peer victimization	Boel-Studt S, Renner LM.	Child Abuse Negl. 2013 Dec;37(12):1163-74. doi: 10.1016/j.chiabu.2013.07.010. Epub 2013 Aug 21.	Boel-Studt S	Child Abuse Negl	2013	2013/08/27			10.1016/j.chiabu.2013.07.010
28584921	Patterns of Bullying and Sexual Harassment: Connections with Parents and Teachers as Direct Protective Factors	Doty JL, Gower AL, Rudi JH, McMorris BJ, Borowsky IW.	J Youth Adolesc. 2017 Nov;46(11):2289-2304. doi: 10.1007/s10964-017-0698-0. Epub 2017 Jun 5.	Doty JL	J Youth Adolesc	2017	2017/06/07			10.1007/s10964-017-0698-0
24811284	Predicting aggression, conciliation, and concurrent rumination in escalating conflict	Honeycutt JM, Sheldon P, Pence ME, Hatcher LC.	J Interpers Violence. 2015 Jan;30(1):133-51. doi: 10.1177/0886260514532717. Epub 2014 May 8.	Honeycutt JM	J Interpers Violence	2015	2014/05/10			10.1177/0886260514532717
24290660	Child and family-level correlates of direct and indirect peer victimization among children ages 6-9	Boel-Studt S, Renner LM.	Child Abuse Negl. 2014 Jun;38(6):1051-60. doi: 10.1016/j.chiabu.2013.10.026. Epub 2013 Nov 27.	Boel-Studt S	Child Abuse Negl	2014	2013/12/03			10.1016/j.chiabu.2013.10.026
25534500	Do child abuse and maternal care interact to predict military sexual trauma?	Wilson LC, Kimbrel NA, Meyer EC, Young KA, Morissette SB.	J Clin Psychol. 2015 Apr;71(4):378-86. doi: 10.1002/jclp.22143. Epub 2014 Dec 22.	Wilson LC	J Clin Psychol	2015	2014/12/24	PMC4697756	NIHMS736858	10.1002/jclp.22143
24053178	Bullying and the older nurse	Longo J.	J Nurs Manag. 2013 Oct;21(7):950-5. doi: 10.1111/jonm.12173. Epub 2013 Sep 20.	Longo J	J Nurs Manag	2013	2013/09/24			10.1111/jonm.12173
27060785	Co-occurrence of intimate partner violence and child sexual abuse: Prevalence, risk factors and related issues	Bidarra ZS, Lessard G, Dumont A.	Child Abuse Negl. 2016 May;55:10-21. doi: 10.1016/j.chiabu.2016.03.007. Epub 2016 Apr 6.	Bidarra ZS	Child Abuse Negl	2016	2016/04/10			10.1016/j.chiabu.2016.03.007
29310443	The Combination of Sibling Victimization and Parental Child Maltreatment on Mental Health Problems and Delinquency	van Berkel SR, Tucker CJ, Finkelhor D.	Child Maltreat. 2018 Aug;23(3):244-253. doi: 10.1177/1077559517751670. Epub 2018 Jan 8.	van Berkel SR	Child Maltreat	2018	2018/01/10	PMC6039865		10.1177/1077559517751670
27658988	[Homicide-suicide: Clinical review and psychological assumptions]	Vandevoorde J, Estano N, Painset G.	Encephale. 2017 Aug;43(4):382-393. doi: 10.1016/j.encep.2016.04.014. Epub 2016 Sep 20.	Vandevoorde J	Encephale	2017	2016/09/24			10.1016/j.encep.2016.04.014
23807494	Family-centered care for military and veteran families affected by combat injury	Cozza SJ, Holmes AK, Van Ost SL.	Clin Child Fam Psychol Rev. 2013 Sep;16(3):311-21. doi: 10.1007/s10567-013-0141-3.	Cozza SJ	Clin Child Fam Psychol Rev	2013	2013/06/29			10.1007/s10567-013-0141-3
36011572	Research and Innovation for and with Adolescent Young Carers to Influence Policy and Practice-The European Union Funded "ME-WE" Project	Hanson E, Barbabella F, Magnusson L, Brolin R, Svensson M, Yghemonos S, Hlebec V, Bolko I, Boccaletti L, Casu G, Hoefman R, de Boer AH, de Roos S, Santini S, Socci M, D'Amen B, Van Zoest F, de Jong N, Nap HH, de Jong Y, Bouwman T, Lewis F, Parkhouse T, Leu A, Phelps D, Guggiari E, Morgan V, Centola F, Joseph S, Becker S.	Int J Environ Res Public Health. 2022 Aug 11;19(16):9932. doi: 10.3390/ijerph19169932.	Hanson E	Int J Environ Res Public Health	2022	2022/08/26	PMC9407711		10.3390/ijerph19169932
28343446	Responding to Aggression and Reactive Behaviours in the Home	Herron RV, Rosenberg MW.	Dementia (London). 2019 May;18(4):1328-1340. doi: 10.1177/1471301217699676. Epub 2017 Mar 26.	Herron RV	Dementia (London)	2019	2017/03/28			10.1177/1471301217699676
34015623	Parental stress and adolescent bullying perpetration and victimization: The mediating role of adolescent anxiety and family resilience	Zhang S, Hong JS, Garthe RC, Espelage DL, Schacter HL.	J Affect Disord. 2021 Jul 1;290:284-291. doi: 10.1016/j.jad.2021.04.023. Epub 2021 Apr 21.	Zhang S	J Affect Disord	2021	2021/05/20			10.1016/j.jad.2021.04.023
29333998	When Older People Are Violent or Abusive Toward Their Family Caregiver: A Review of Mixed-Methods Research	Isham L, Hewison A, Bradbury-Jones C.	Trauma Violence Abuse. 2019 Dec;20(5):626-637. doi: 10.1177/1524838017726425. Epub 2017 Aug 23.	Isham L	Trauma Violence Abuse	2019	2018/01/16			10.1177/1524838017726425
28516854	Mother, Father, and Teacher Agreement on Victimization and Bullying in Children With Psychiatric Disorders	Mayes SD, Calhoun SL, Siddiqui F, Baweja R, Waschbusch DA, Mattison RE, Babinski DE.	Violence Vict. 2017 Jun 1;32(3):466-478. doi: 10.1891/0886-6708.VV-D-16-00025. Epub 2017 May 17.	Mayes SD	Violence Vict	2017	2017/05/19			10.1891/0886-6708.VV-D-16-00025
34013810	What Do We Know After Decades of Research About Parenting and IPV? A Systematic Scoping Review Integrating Findings	Sousa CA, Siddiqi M, Bogue B.	Trauma Violence Abuse. 2022 Dec;23(5):1629-1642. doi: 10.1177/15248380211016019. Epub 2021 May 20.	Sousa CA	Trauma Violence Abuse	2022	2021/05/20			10.1177/15248380211016019
25111955	Family dynamics and young children's sibling victimization	Tucker CJ, Finkelhor D, Turner H, Shattuck AM.	J Fam Psychol. 2014 Oct;28(5):625-633. doi: 10.1037/fam0000016. Epub 2014 Aug 11.	Tucker CJ	J Fam Psychol	2014	2014/08/12			10.1037/fam0000016
24331240	The social and communication impact of stuttering on adolescents and their families	Erickson S, Block S.	J Fluency Disord. 2013 Dec;38(4):311-24. doi: 10.1016/j.jfludis.2013.09.003. Epub 2013 Oct 1.	Erickson S	J Fluency Disord	2013	2013/12/17			10.1016/j.jfludis.2013.09.003
33417373	Violence by Persons with Serious Mental Illness Toward Family Caregivers and Other Relatives: A Review	Labrum T, Zingman MA, Nossel I, Dixon L.	Harv Rev Psychiatry. 2021 Jan-Feb 01;29(1):10-19. doi: 10.1097/HRP.0000000000000263.	Labrum T	Harv Rev Psychiatry	2021	2021/01/08			10.1097/HRP.0000000000000263
28206799	Military service member and veteran reintegration: A critical review and adapted ecological model	Elnitsky CA, Blevins CL, Fisher MP, Magruder K.	Am J Orthopsychiatry. 2017;87(2):114-128. doi: 10.1037/ort0000244.	Elnitsky CA	Am J Orthopsychiatry	2017	2017/02/17			10.1037/ort0000244
33765850	The Effects of Father-Perpetration of Maltreatment on Adolescent Health Risk	Kobulsky JM, Yoon SH, Wildfeuer R, Simonsson P, Shin SH.	J Interpers Violence. 2022 Aug;37(15-16):NP13092-NP13114. doi: 10.1177/08862605211001484. Epub 2021 Mar 25.	Kobulsky JM	J Interpers Violence	2022	2021/03/26			10.1177/08862605211001484
28513191	The antecedents and outcomes of dyadic coping in close personal relationships: a systematic review and narrative synthesis	Staff HR, Didymus FF, Backhouse SH.	Anxiety Stress Coping. 2017 Sep;30(5):498-520. doi: 10.1080/10615806.2017.1329931. Epub 2017 May 17.	Staff HR	Anxiety Stress Coping	2017	2017/05/18			10.1080/10615806.2017.1329931
35279345	Bystander Program to Reduce Sexual Violence by Witnessing Parental Intimate Partner Violence Status	Mennicke AM, Bush HM, Brancato CJ, Coker AL.	Am J Prev Med. 2022 Aug;63(2):262-272. doi: 10.1016/j.amepre.2021.12.022. Epub 2022 Mar 9.	Mennicke AM	Am J Prev Med	2022	2022/03/13			10.1016/j.amepre.2021.12.022
30198377	The Perceptions of Sexual Assault Prevention According to Military Spouses	Farmer RA.	J Interpers Violence. 2021 May;36(9-10):NP5239-NP5256. doi: 10.1177/0886260518799465. Epub 2018 Sep 10.	Farmer RA	J Interpers Violence	2021	2018/09/11			10.1177/0886260518799465
28750264	The perpetrators of medical child abuse (Munchausen Syndrome by Proxy) - A systematic review of 796 cases	Yates G, Bass C.	Child Abuse Negl. 2017 Oct;72:45-53. doi: 10.1016/j.chiabu.2017.07.008. Epub 2017 Jul 24.	Yates G	Child Abuse Negl	2017	2017/07/28			10.1016/j.chiabu.2017.07.008
33772844	Family dynamics and implications for young people's 'struggles' in rural areas of post-conflict northern Uganda	Oosterom M, Namuggala VF, Szyp C.	Disasters. 2022 Apr;46(2):567-586. doi: 10.1111/disa.12484. Epub 2022 Feb 22.	Oosterom M	Disasters	2022	2021/03/27			10.1111/disa.12484
30037131	It Doesn't End There: Workplace Bullying, Work-to-Family Conflict, and Employee Well-Being in Korea	Yoo G, Lee S.	Int J Environ Res Public Health. 2018 Jul 22;15(7):1548. doi: 10.3390/ijerph15071548.	Yoo G	Int J Environ Res Public Health	2018	2018/07/25	PMC6068530		10.3390/ijerph15071548
28215219	Sexually Transmitted Infections and Children: What the PNP Should Know	Hornor G.	J Pediatr Health Care. 2017 Mar-Apr;31(2):222-229. doi: 10.1016/j.pedhc.2016.04.016.	Hornor G	J Pediatr Health Care	2017	2017/02/21			10.1016/j.pedhc.2016.04.016
33971805	Older Adults under Guardianship: Challenges and Recommendations for Improving Practice	Nwakasi CC, Roberts AR.	J Aging Soc Policy. 2022 May 4;34(3):401-417. doi: 10.1080/08959420.2021.1926198. Epub 2021 May 11.	Nwakasi CC	J Aging Soc Policy	2022	2021/05/11			10.1080/08959420.2021.1926198
24261317	Parental caregiving of children with cancer and family impact, economic burden: nursing perspectives	Williams PD, Williams KA, Williams AR.	Issues Compr Pediatr Nurs. 2014 Mar;37(1):39-60. doi: 10.3109/01460862.2013.855843. Epub 2013 Nov 21.	Williams PD	Issues Compr Pediatr Nurs	2014	2013/11/23			10.3109/01460862.2013.855843
29945739	Childhood emotional abuse characteristics moderate associations with adult psychopathology and caregiving	Berzenski SR, Madden AR, Yates TM.	Child Abuse Negl. 2019 Jan;87:77-87. doi: 10.1016/j.chiabu.2018.06.004. Epub 2018 Jun 23.	Berzenski SR	Child Abuse Negl	2019	2018/06/28			10.1016/j.chiabu.2018.06.004
33427106	Counseling for Young People and Families Affected by Child Sexual Exploitation and Abuse: A Qualitative Investigation of the Perspective of Young People, Parents, and Professionals	Farr J, Edbrooke-Childs J, Town R, Pietkiewicz D, Young I, Stapley E.	J Child Sex Abus. 2021 Jan;30(1):102-123. doi: 10.1080/10538712.2020.1848959. Epub 2021 Jan 11.	Farr J	J Child Sex Abus	2021	2021/01/11			10.1080/10538712.2020.1848959
29294821	"Victim, Perpetrator, or Just My Brother?" Sibling Sexual Abuse in Large Families: A Child Advocacy Center Study	Tener D, Tarshish N, Turgeman S.	J Interpers Violence. 2020 Nov;35(21-22):4887-4912. doi: 10.1177/0886260517718831. Epub 2017 Jul 7.	Tener D	J Interpers Violence	2020	2018/01/04			10.1177/0886260517718831
28212195	Suicide in Guyana: Nurses' Perspectives	Anthony M, Groh C, Gash J.	J Forensic Nurs. 2017 Jan/Mar;13(1):14-19. doi: 10.1097/JFN.0000000000000138.	Anthony M	J Forensic Nurs	2017	2017/02/18			10.1097/JFN.0000000000000138
26872504	Predicting Parent-Child Aggression Risk: Cognitive Factors and Their Interaction With Anger	Rodriguez CM.	J Interpers Violence. 2018 Feb;33(3):359-378. doi: 10.1177/0886260516629386. Epub 2016 Feb 12.	Rodriguez CM	J Interpers Violence	2018	2016/02/14			10.1177/0886260516629386
33429283	Association of harsh parenting and maltreatment with internet addiction, and the mediating role of bullying and social support	Lo CKM, Ho FK, Emery C, Chan KL, Wong RS, Tung KTS, Ip P.	Child Abuse Negl. 2021 Mar;113:104928. doi: 10.1016/j.chiabu.2021.104928. Epub 2021 Jan 8.	Lo CKM	Child Abuse Negl	2021	2021/01/11			10.1016/j.chiabu.2021.104928
27474424	Social Exclusion Based on Group Membership is a Form of Prejudice	Cooley S, Elenbaas L, Killen M.	Adv Child Dev Behav. 2016;51:103-29. doi: 10.1016/bs.acdb.2016.04.004. Epub 2016 Jun 25.	Cooley S	Adv Child Dev Behav	2016	2016/07/31			10.1016/bs.acdb.2016.04.004
33988087	Where are We Now? A Consolidation of the Research on Long-term Impact of Child Sexual Abuse	MacIntosh HB, Ménard AD.	J Child Sex Abus. 2021 Apr;30(3):253-257. doi: 10.1080/10538712.2021.1914261. Epub 2021 May 14.	MacIntosh HB	J Child Sex Abus	2021	2021/05/14			10.1080/10538712.2021.1914261
29103352	Cyberbullying and Social Media: Information and Interventions for School Nurses Working With Victims, Students, and Families	Byrne E, Vessey JA, Pfeifer L.	J Sch Nurs. 2018 Feb;34(1):38-50. doi: 10.1177/1059840517740191. Epub 2017 Nov 5.	Byrne E	J Sch Nurs	2018	2017/11/07			10.1177/1059840517740191
33730359	Child Abuse Potential in Young German Parents: Predictors, Associations with Self-reported Maltreatment and Intervention Use	Lang K, Liel C, Lux U, Kindler H, Vierhaus M, Eickhorst A.	Child Psychiatry Hum Dev. 2022 Jun;53(3):569-581. doi: 10.1007/s10578-021-01157-y. Epub 2021 Mar 17.	Lang K	Child Psychiatry Hum Dev	2022	2021/03/17	PMC9107397		10.1007/s10578-021-01157-y
29294804	Relative Employment, Gender Beliefs, and Intimate Partner Coercion and Violence Against New Mothers Across Marital and Residential Contexts	Zito RC.	J Interpers Violence. 2020 Nov;35(21-22):4492-4516. doi: 10.1177/0886260517715603. Epub 2017 Jun 22.	Zito RC	J Interpers Violence	2020	2018/01/04			10.1177/0886260517715603
29617213	Child-Parent Relationship Therapy with Extra-Familial Abused Children	Tal R, Tal K, Green O.	J Child Sex Abus. 2018 May-Jun;27(4):386-402. doi: 10.1080/10538712.2018.1451420. Epub 2018 Apr 4.	Tal R	J Child Sex Abus	2018	2018/04/05			10.1080/10538712.2018.1451420
30205465	Mothers and Children Exposed to Intimate Partner Violence: A Review of Treatment Interventions	Anderson K, van Ee E.	Int J Environ Res Public Health. 2018 Sep 7;15(9):1955. doi: 10.3390/ijerph15091955.	Anderson K	Int J Environ Res Public Health	2018	2018/09/13	PMC6163939		10.3390/ijerph15091955
23748206	Work-to-family conflict and family-to-work conflict among Japanese dual-earner couples with preschool children: a spillover-crossover perspective	Shimazu A, Kubota K, Bakker A, Demerouti E, Shimada K, Kawakami N.	J Occup Health. 2013;55(4):234-43. doi: 10.1539/joh.12-0252-oa. Epub 2013 Jun 7.	Shimazu A	J Occup Health	2013	2013/06/11			10.1539/joh.12-0252-oa
25068818	Intimate partner aggression and women's work outcomes	LeBlanc MM, Barling J, Turner N.	J Occup Health Psychol. 2014 Oct;19(4):399-412. doi: 10.1037/a0037184. Epub 2014 Jul 28.	LeBlanc MM	J Occup Health Psychol	2014	2014/07/29			10.1037/a0037184
24499962	Dating violence among college students: the risk and protective factors	Kaukinen C.	Trauma Violence Abuse. 2014 Oct;15(4):283-96. doi: 10.1177/1524838014521321. Epub 2014 Feb 4.	Kaukinen C	Trauma Violence Abuse	2014	2014/02/07			10.1177/1524838014521321
34022490	The moderating role of three-generation households in the intergenerational transmission of violence	Kong J, Lee H, Slack KS, Lee E.	Child Abuse Negl. 2021 Jul;117:105117. doi: 10.1016/j.chiabu.2021.105117. Epub 2021 May 19.	Kong J	Child Abuse Negl	2021	2021/05/22	PMC9533149	NIHMS1837390	10.1016/j.chiabu.2021.105117
27500387	Parental absence, child victimization, and psychological well-being in rural China	Chen M, Chan KL.	Child Abuse Negl. 2016 Sep;59:45-54. doi: 10.1016/j.chiabu.2016.07.009. Epub 2016 Aug 6.	Chen M	Child Abuse Negl	2016	2016/08/09			10.1016/j.chiabu.2016.07.009
33591228	#EveryGenerationMatters: Intergenerational Perceptions of Infant Feeding Information and Communication Among African American Women	Woods Barr AL, Miller E, Smith JL, Cummings SM, Schafer EJ.	Breastfeed Med. 2021 Feb;16(2):131-139. doi: 10.1089/bfm.2020.0308.	Woods Barr AL	Breastfeed Med	2021	2021/02/16			10.1089/bfm.2020.0308
32790468	Bullying perpetration among youth: The contributions of child disclosure and parent-teacher connection	Fu R, Waasdorp TE, Paskewich B, Leff SS.	J Fam Psychol. 2021 Apr;35(3):410-416. doi: 10.1037/fam0000791. Epub 2020 Aug 13.	Fu R	J Fam Psychol	2021	2020/08/14			10.1037/fam0000791
27033363	Association of Reactive-Proactive Aggression and Anxiety Sensitivity with Internalizing and Externalizing Symptoms in Children with Attention-Deficit/Hyperactivity Disorder	Bilgiç A, Tufan AE, Yılmaz S, Özcan Ö, Özmen S, Öztop D, Türkoğlu S, Akça ÖF, Yar A, Işık Ü, Çolak Sivri R, Polat H, Irmak A, Dönmez YE, Çon Bayhan P, Uçur Ö, Cansız MA, Savcı U.	Child Psychiatry Hum Dev. 2017 Apr;48(2):283-297. doi: 10.1007/s10578-016-0640-9.	Bilgiç A	Child Psychiatry Hum Dev	2017	2016/04/02			10.1007/s10578-016-0640-9
29220732	Carbon monoxide poisoning in Iran during 1999-2016: A systematic review and meta-analysis	Hosseininejad SM, Aminiahidashti H, Goli Khatir I, Ghasempouri SK, Jabbari A, Khandashpour M.	J Forensic Leg Med. 2018 Jan;53:87-96. doi: 10.1016/j.jflm.2017.11.008. Epub 2017 Nov 28.	Hosseininejad SM	J Forensic Leg Med	2018	2017/12/09			10.1016/j.jflm.2017.11.008
27379796	Adverse Childhood Experiences, Support, and the Perception of Ability to Work in Adults with Disability	Schüssler-Fiorenza Rose SM, Eslinger JG, Zimmerman L, Scaccia J, Lai BS, Lewis C, Alisic E.	PLoS One. 2016 Jul 5;11(7):e0157726. doi: 10.1371/journal.pone.0157726. eCollection 2016.	Schüssler-Fiorenza Rose SM	PLoS One	2016	2016/07/06	PMC4933396		10.1371/journal.pone.0157726
28816488	Direct and indirect effects of child abuse and environmental stress: A lifecourse perspective on adversity and depressive symptoms	Sousa C, Mason WA, Herrenkohl TI, Prince D, Herrenkohl RC, Russo MJ.	Am J Orthopsychiatry. 2018;88(2):180-188. doi: 10.1037/ort0000283. Epub 2017 Aug 17.	Sousa C	Am J Orthopsychiatry	2018	2017/08/18	PMC5906035	NIHMS899680	10.1037/ort0000283
28279946	The safety of women health workers at the frontlines	Dasgupta J, Velankar J, Borah P, Nath GH.	Indian J Med Ethics. 2017 Jul-Sep;2(3):209-213. doi: 10.20529/IJME.2017.043.	Dasgupta J	Indian J Med Ethics	2017	2017/03/11			10.20529/IJME.2017.043
29267815	Domestic violence against women, public policies and community health workers in Brazilian Primary Health Care	Signorelli MC, Taft A, Pereira PPG.	Cien Saude Colet. 2018 Jan;23(1):93-102. doi: 10.1590/1413-81232018231.16562015.	Signorelli MC	Cien Saude Colet	2018	2017/12/22			10.1590/1413-81232018231.16562015
28981896	Protective Factors for Psychotic Symptoms Among Poly-victimized Children	Crush E, Arseneault L, Jaffee SR, Danese A, Fisher HL.	Schizophr Bull. 2018 Apr 6;44(3):691-700. doi: 10.1093/schbul/sbx111.	Crush E	Schizophr Bull	2018	2017/10/06	PMC5890453		10.1093/schbul/sbx111
29684143	Matt's story: learning from heartbreak	Miller K, Dastoli A.	Int J Qual Health Care. 2018 Oct 1;30(8):654-657. doi: 10.1093/intqhc/mzy076.	Miller K	Int J Qual Health Care	2018	2018/04/24			10.1093/intqhc/mzy076
23866770	Absenteeism amongst health workers--developing a typology to support empiric work in low-income countries and characterizing reported associations	Belita A, Mbindyo P, English M.	Hum Resour Health. 2013 Jul 17;11:34. doi: 10.1186/1478-4491-11-34.	Belita A	Hum Resour Health	2013	2013/07/23	PMC3721994		10.1186/1478-4491-11-34
33413222	Co-production of an e-resource to help women who have experienced childhood sexual abuse prepare for pregnancy, birth, and parenthood	Montgomery E, Seng JS, Chang YS.	BMC Pregnancy Childbirth. 2021 Jan 7;21(1):30. doi: 10.1186/s12884-020-03515-5.	Montgomery E	BMC Pregnancy Childbirth	2021	2021/01/08	PMC7791740		10.1186/s12884-020-03515-5
27065062	Trauma experiences and mental health among incarcerated women	Green BL, Dass-Brailsford P, Hurtado de Mendoza A, Mete M, Lynch SM, DeHart DD, Belknap J.	Psychol Trauma. 2016 Jul;8(4):455-63. doi: 10.1037/tra0000113. Epub 2016 Apr 11.	Green BL	Psychol Trauma	2016	2016/04/12			10.1037/tra0000113
28639335	A systematic review on identifying risk factors associated with early sexual debut and coerced sex among adolescents and young people in communities	Lee RLT, Yuen Loke A, Hung TTM, Sobel H.	J Clin Nurs. 2018 Feb;27(3-4):478-501. doi: 10.1111/jocn.13933. Epub 2017 Oct 23.	Lee RLT	J Clin Nurs	2018	2017/06/23			10.1111/jocn.13933
28816617	The Norwegian police and victims of elder abuse in close and familial relationships	Aas G.	J Elder Abuse Negl. 2018 Jan-Feb;30(1):20-41. doi: 10.1080/08946566.2017.1364683. Epub 2017 Aug 17.	Aas G	J Elder Abuse Negl	2018	2017/08/18			10.1080/08946566.2017.1364683
28947440	Improving health, well-being and parenting skills in parents of children with medical complexity: a scoping review protocol	Bradshaw SR, Shaw K, Bem D, Cummins C.	BMJ Open. 2017 Sep 24;7(9):e015242. doi: 10.1136/bmjopen-2016-015242.	Bradshaw SR	BMJ Open	2017	2017/09/27	PMC5623464		10.1136/bmjopen-2016-015242
29538291	Reflections on Health Promotion and Disability in Low and Middle-Income Countries: Case Study of Parent-Support Programmes for Children with Congenital Zika Syndrome	Kuper H, Smythe T, Duttine A.	Int J Environ Res Public Health. 2018 Mar 14;15(3):514. doi: 10.3390/ijerph15030514.	Kuper H	Int J Environ Res Public Health	2018	2018/03/15	PMC5877059		10.3390/ijerph15030514
33465244	Mother's exposure to domestic and community violence and its association with child's behavioral outcomes	Chen WY, Lee Y.	J Community Psychol. 2021 Sep;49(7):2623-2638. doi: 10.1002/jcop.22508. Epub 2021 Jan 19.	Chen WY	J Community Psychol	2021	2021/01/19			10.1002/jcop.22508
29665506	Intimate partner violence victimization and parenting: A systematic review	Chiesa AE, Kallechey L, Harlaar N, Rashaan Ford C, Garrido EF, Betts WR, Maguire S.	Child Abuse Negl. 2018 Jun;80:285-300. doi: 10.1016/j.chiabu.2018.03.028. Epub 2018 Apr 14.	Chiesa AE	Child Abuse Negl	2018	2018/04/18			10.1016/j.chiabu.2018.03.028
33792913	Outcomes for gastrostomy-fed children and their parents: qualitative findings from the 'Your Tube' study	Maddison J, Taylor J, O'Neill M, Cade J, Hewitt C, Horridge K, McCarter A, Fraser LK, Beresford B.	Dev Med Child Neurol. 2021 Sep;63(9):1099-1106. doi: 10.1111/dmcn.14868. Epub 2021 Apr 1.	Maddison J	Dev Med Child Neurol	2021	2021/04/01			10.1111/dmcn.14868
25198703	Coping with stigma by association and family burden among family members of people with mental illness	van der Sanden RL, Stutterheim SE, Pryor JB, Kok G, Bos AE.	J Nerv Ment Dis. 2014 Oct;202(10):710-7. doi: 10.1097/NMD.0000000000000189.	van der Sanden RL	J Nerv Ment Dis	2014	2014/09/09			10.1097/NMD.0000000000000189
23597275	A review of the father-child relationship in the development and maintenance of adolescent anorexia and bulimia nervosa	Gale CJ, Cluett ER, Laver-Bradbury C.	Issues Compr Pediatr Nurs. 2013;36(1-2):48-69. doi: 10.3109/01460862.2013.779764. Epub 2013 Apr 18.	Gale CJ	Issues Compr Pediatr Nurs	2013	2013/04/20			10.3109/01460862.2013.779764
27119978	Psychological Trauma and LGBT Caregivers: A Conceptual Framework to Guide Practice	Glaesser RS, Patel BR.	J Evid Inf Soc Work. 2016 Sep-Oct;13(5):458-68. doi: 10.1080/23761407.2016.1166825. Epub 2016 Apr 27.	Glaesser RS	J Evid Inf Soc Work	2016	2016/04/28			10.1080/23761407.2016.1166825
28934401	Lessons learned for reducing the negative impact of adverse events on patients, health professionals and healthcare organizations	Mira JJ, Lorenzo S, Carrillo I, Ferrús L, Silvestre C, Astier P, Iglesias-Alonso F, Maderuelo JA, Pérez-Pérez P, Torijano ML, Zavala E, Scott SD; RESEARCH GROUP ON SECOND AND THIRD VICTIMS.	Int J Qual Health Care. 2017 Aug 1;29(4):450-460. doi: 10.1093/intqhc/mzx056.	Mira JJ	Int J Qual Health Care	2017	2017/09/22			10.1093/intqhc/mzx056
29500658	Maternal filicide in a cohort of English Serious Case Reviews	Sidebotham P, Retzer A.	Arch Womens Ment Health. 2019 Feb;22(1):139-149. doi: 10.1007/s00737-018-0820-7. Epub 2018 Mar 2.	Sidebotham P	Arch Womens Ment Health	2019	2018/03/04	PMC6373272		10.1007/s00737-018-0820-7
29252121	What Behavioral and Psychological Symptoms of Dementia Affect Caregiver Burnout?	Hiyoshi-Taniguchi K, Becker CB, Kinoshita A.	Clin Gerontol. 2018 May-Jun;41(3):249-254. doi: 10.1080/07317115.2017.1398797. Epub 2017 Dec 18.	Hiyoshi-Taniguchi K	Clin Gerontol	2018	2017/12/19			10.1080/07317115.2017.1398797
27889563	Parent and peer pathways linking childhood experiences of abuse with marijuana use in adolescence and adulthood	Alex Mason W, Jean Russo M, Chmelka MB, Herrenkohl RC, Herrenkohl TI.	Addict Behav. 2017 Mar;66:70-75. doi: 10.1016/j.addbeh.2016.11.013. Epub 2016 Nov 17.	Alex Mason W	Addict Behav	2017	2016/11/28	PMC5200888	NIHMS832400	10.1016/j.addbeh.2016.11.013
29370832	Children's, parents' and other stakeholders' perspectives on early dietary self-management to delay disease progression of chronic disease in children: a protocol for a mixed studies systematic review with a narrative synthesis	Pugh P, Hemingway P, Christian M, Higginbottom G.	Syst Rev. 2018 Jan 25;7(1):20. doi: 10.1186/s13643-017-0671-8.	Pugh P	Syst Rev	2018	2018/01/27	PMC5785819		10.1186/s13643-017-0671-8
34023796	The effects of co-parenting/intergenerational co-parenting interventions during the postpartum period: A systematic review	Xiao X, Loke AY.	Int J Nurs Stud. 2021 Jul;119:103951. doi: 10.1016/j.ijnurstu.2021.103951. Epub 2021 Apr 24.	Xiao X	Int J Nurs Stud	2021	2021/05/23			10.1016/j.ijnurstu.2021.103951
28242369	Credibility assessment in child sexual abuse investigations: A descriptive analysis	Melkman EP, Hershkowitz I, Zur R.	Child Abuse Negl. 2017 May;67:76-85. doi: 10.1016/j.chiabu.2017.01.027. Epub 2017 Feb 27.	Melkman EP	Child Abuse Negl	2017	2017/03/01			10.1016/j.chiabu.2017.01.027
28952412	Disorganized attachment and defense: exploring John Bowlby's unpublished reflections	Reisz S, Duschinsky R, Siegel DJ.	Attach Hum Dev. 2018 Apr;20(2):107-134. doi: 10.1080/14616734.2017.1380055. Epub 2017 Sep 27.	Reisz S	Attach Hum Dev	2018	2017/09/28	PMC5782852		10.1080/14616734.2017.1380055
27504878	Longitudinal Predictors of Outcomes for Adults With Autism Spectrum Disorder: Systematic Review	Kirby AV, Baranek GT, Fox L.	OTJR (Thorofare N J). 2016 Apr;36(2):55-64. doi: 10.1177/1539449216650182.	Kirby AV	OTJR (Thorofare N J)	2016	2016/08/10			10.1177/1539449216650182
24158156	Recantation: a case study	Young CL, Hogan L.	J Forensic Nurs. 2013 Jul-Sep;9(3):179-81. doi: 10.1097/JFN.0b013e318298fa9f.	Young CL	J Forensic Nurs	2013	2013/10/26			10.1097/JFN.0b013e318298fa9f
33540157	Differences in maternal characteristics and their associations with breastfeeding attitudes among primiparous mothers	Mohd Shukri NH, Wells J, Fewtrell M.	Midwifery. 2021 Apr;95:102931. doi: 10.1016/j.midw.2021.102931. Epub 2021 Jan 21.	Mohd Shukri NH	Midwifery	2021	2021/02/04			10.1016/j.midw.2021.102931
28204580	When Helping Hurts: Nonabusing Family, Friends, and Neighbors in the Lives of Elder Mistreatment Victims	Breckman R, Burnes D, Ross S, Marshall PC, Suitor JJ, Lachs MS, Pillemer K.	Gerontologist. 2018 Jul 13;58(4):719-723. doi: 10.1093/geront/gnw257.	Breckman R	Gerontologist	2018	2017/02/17	PMC6044408		10.1093/geront/gnw257
33729071	10-Year Study of Christian Church Support for Domestic Violence Victims: 2005-2015	Zust BL, Flicek Opdahl B, Moses KS, Schubert CN, Timmerman J.	J Interpers Violence. 2021 Apr;36(7-8):2959-2985. doi: 10.1177/0886260521991271.	Zust BL	J Interpers Violence	2021	2021/03/17			10.1177/0886260521991271
27253596	Cases of violence involving transvestites and transsexuals in a northeastern Brazilian city	Silva GW, Souza EF, Sena RC, Moura IB, Sobreira MV, Miranda FA.	Rev Gaucha Enferm. 2016 Jun;37(2):e56407. doi: 10.1590/1983-1447.2016.02.56407. Epub 2016 May 31.	Silva GW	Rev Gaucha Enferm	2016	2016/06/03			10.1590/1983-1447.2016.02.56407
25297380	Support and monitoring of families after child abuse detection based on parental characteristics at the Emergency Department	Diderich HM, Pannebakker FD, Dechesne M, Buitendijk SE, Oudesluys-Murphy AM.	Child Care Health Dev. 2015 Mar;41(2):194-202. doi: 10.1111/cch.12201. Epub 2014 Oct 8.	Diderich HM	Child Care Health Dev	2015	2014/10/10			10.1111/cch.12201
29587569	Belonging and exclusion in the lives of young people with intellectual disability in small town communities	Robinson S, Hill M, Fisher KR, Graham A.	J Intellect Disabil. 2020 Mar;24(1):50-68. doi: 10.1177/1744629518765830. Epub 2018 Mar 27.	Robinson S	J Intellect Disabil	2020	2018/03/29			10.1177/1744629518765830
27723179	Self and identity over time: dementia	Brown J.	J Eval Clin Pract. 2017 Oct;23(5):1006-1012. doi: 10.1111/jep.12643. Epub 2016 Oct 10.	Brown J	J Eval Clin Pract	2017	2016/10/11			10.1111/jep.12643
28057430	Women's mental health during pregnancy: A participatory qualitative study	Franks WLM, Crozier KE, Penhale BLM.	Women Birth. 2017 Aug;30(4):e179-e187. doi: 10.1016/j.wombi.2016.11.007. Epub 2017 Jan 2.	Franks WLM	Women Birth	2017	2017/01/07			10.1016/j.wombi.2016.11.007
29695216	Family-Only Perpetrators of Intimate Partner Violence: A Systematic Review	Petersson J, Strand SJM.	Trauma Violence Abuse. 2020 Apr;21(2):367-381. doi: 10.1177/1524838018770410. Epub 2018 Apr 25.	Petersson J	Trauma Violence Abuse	2020	2018/04/27			10.1177/1524838018770410
27016774	Adolescents as perpetrators of aggression within the family	Kuay HS, Lee S, Centifanti LC, Parnis AC, Mrozik JH, Tiffin PA.	Int J Law Psychiatry. 2016 Jul-Aug;47:60-7. doi: 10.1016/j.ijlp.2016.02.035. Epub 2016 Mar 24.	Kuay HS	Int J Law Psychiatry	2016	2016/03/28			10.1016/j.ijlp.2016.02.035
28886494	The elder physical abuse reflected in judicial authorities in Eskisehir	Karbeyaz K, Çelikel A.	Arch Gerontol Geriatr. 2017 Nov;73:284-287. doi: 10.1016/j.archger.2017.08.010. Epub 2017 Sep 1.	Karbeyaz K	Arch Gerontol Geriatr	2017	2017/09/09			10.1016/j.archger.2017.08.010
25001615	Concerns for self or family? Sources of and responses to altruistic fear	Drakulich KM.	J Interpers Violence. 2015 Apr;30(7):1168-207. doi: 10.1177/0886260514539842. Epub 2014 Jul 6.	Drakulich KM	J Interpers Violence	2015	2014/07/09			10.1177/0886260514539842
28722804	Balancing life and work by unbending gender: Early American women psychologists' struggles and contributions	Johnston E, Johnson A.	J Hist Behav Sci. 2017 Jul;53(3):246-264. doi: 10.1002/jhbs.21862.	Johnston E	J Hist Behav Sci	2017	2017/07/20			10.1002/jhbs.21862
37384960	A randomized controlled trial of Safer Kids - A program for parents reported for child abuse: Short-term effects on further reports of child abuse and related risk factors	van Leuven L, Enebrink P, Ghaderi A, Sorjonen K, Lalouni M, Forster M.	Child Abuse Negl. 2023 Sep;143:106329. doi: 10.1016/j.chiabu.2023.106329. Epub 2023 Jun 27.	van Leuven L	Child Abuse Negl	2023	2023/06/29			10.1016/j.chiabu.2023.106329
29704916	Social exclusion in adult informal carers: A systematic narrative review of the experiences of informal carers of people with dementia and mental illness	Greenwood N, Mezey G, Smith R.	Maturitas. 2018 Jun;112:39-45. doi: 10.1016/j.maturitas.2018.03.011. Epub 2018 Mar 29.	Greenwood N	Maturitas	2018	2018/04/30			10.1016/j.maturitas.2018.03.011
25060598	Routine Activities Preceding Adolescent Sexual Abuse of Younger Children	Leclerc B, Felson M.	Sex Abuse. 2016 Mar;28(2):116-31. doi: 10.1177/1079063214544331. Epub 2014 Jul 24.	Leclerc B	Sex Abuse	2016	2014/07/26			10.1177/1079063214544331
28942376	A psychosocial approach in humanitarian forensic action: The Latin American perspective	Hofmeister U, Navarro S.	Forensic Sci Int. 2017 Nov;280:35-43. doi: 10.1016/j.forsciint.2017.08.027. Epub 2017 Sep 1.	Hofmeister U	Forensic Sci Int	2017	2017/09/25			10.1016/j.forsciint.2017.08.027
25129569	The social construction of 'dowry deaths'	Belur J, Tilley N, Daruwalla N, Kumar M, Tiwari V, Osrin D.	Soc Sci Med. 2014 Oct;119:1-9. doi: 10.1016/j.socscimed.2014.07.044. Epub 2014 Jul 18.	Belur J	Soc Sci Med	2014	2014/08/18	PMC4394358	EMS61183	10.1016/j.socscimed.2014.07.044
28318341	Caregivers' Advice and Children's Bystander Behaviors During Bullying Incidents	Grassetti SN, Hubbard JA, Smith MA, Bookhout MK, Swift LE, Gawrysiak MJ.	J Clin Child Adolesc Psychol. 2018;47(sup1):S329-S340. doi: 10.1080/15374416.2017.1295381. Epub 2017 Mar 20.	Grassetti SN	J Clin Child Adolesc Psychol	2018	2017/03/21			10.1080/15374416.2017.1295381
25472851	Factors that contribute to adult children caregivers' well-being: a scoping review	Bastawrous M, Gignac MA, Kapral MK, Cameron JI.	Health Soc Care Community. 2015 Sep;23(5):449-66. doi: 10.1111/hsc.12144. Epub 2014 Dec 4.	Bastawrous M	Health Soc Care Community	2015	2014/12/05			10.1111/hsc.12144
33549937	A review of caregiver distress in epilepsy in India: Current issues and future directions for research	Bapat DA, Shankar A.	Epilepsy Behav. 2021 Mar;116:107787. doi: 10.1016/j.yebeh.2021.107787. Epub 2021 Feb 5.	Bapat DA	Epilepsy Behav	2021	2021/02/07			10.1016/j.yebeh.2021.107787
28414938	Violence against children perpetrated by peers: A cross-sectional school-based survey in Uganda	Wandera SO, Clarke K, Knight L, Allen E, Walakira E, Namy S, Naker D, Devries K.	Child Abuse Negl. 2017 Jun;68:65-73. doi: 10.1016/j.chiabu.2017.04.006. Epub 2017 Apr 14.	Wandera SO	Child Abuse Negl	2017	2017/04/18	PMC5458732		10.1016/j.chiabu.2017.04.006
28534822	Violence Victimization in Korean Adolescents: Risk Factors and Psychological Problems	Park S, Lee Y, Jang H, Jo M.	Int J Environ Res Public Health. 2017 May 19;14(5):541. doi: 10.3390/ijerph14050541.	Park S	Int J Environ Res Public Health	2017	2017/05/24	PMC5451991		10.3390/ijerph14050541
24779543	Elder abuse and neglect vs. parricide: a letter from Russia	Jargin SV.	J Elder Abuse Negl. 2014;26(3):341-4. doi: 10.1080/08946566.2014.898444.	Jargin SV	J Elder Abuse Negl	2014	2014/05/01			10.1080/08946566.2014.898444
24599041	Workplace bullying among managers: a multifactorial perspective and understanding	Ariza-Montes JA, Muniz R NM, Leal-Rodríguez AL, Leal-Millán AG.	Int J Environ Res Public Health. 2014 Mar 4;11(3):2657-82. doi: 10.3390/ijerph110302657.	Ariza-Montes JA	Int J Environ Res Public Health	2014	2014/03/07	PMC3986997		10.3390/ijerph110302657
26836233	Disorganized attachment in young adulthood as a partial mediator of relations between severity of childhood abuse and dissociation	Byun S, Brumariu LE, Lyons-Ruth K.	J Trauma Dissociation. 2016 Jul-Sep;17(4):460-79. doi: 10.1080/15299732.2016.1141149. Epub 2016 Feb 2.	Byun S	J Trauma Dissociation	2016	2016/02/03	PMC5004628	NIHMS806294	10.1080/15299732.2016.1141149
29981952	Systematic review of the economic impact of cerebral palsy	Tonmukayakul U, Shih STF, Bourke-Taylor H, Imms C, Reddihough D, Cox L, Carter R.	Res Dev Disabil. 2018 Sep;80:93-101. doi: 10.1016/j.ridd.2018.06.012. Epub 2018 Jun 28.	Tonmukayakul U	Res Dev Disabil	2018	2018/07/09			10.1016/j.ridd.2018.06.012
28539093	The Impact of Family Engagement and Child Welfare Services on Maltreatment Re-reports and Substantiated Re-reports	Fuller T, Zhang S.	Child Maltreat. 2017 Aug;22(3):183-193. doi: 10.1177/1077559517709996. Epub 2017 May 24.	Fuller T	Child Maltreat	2017	2017/05/26			10.1177/1077559517709996
29357986	A Metasynthesis: Uncovering What Is Known About the Experiences of Families With Children Who Have Life-limiting and Life-threatening Illnesses	Bally JMG, Smith NR, Holtslander L, Duncan V, Hodgson-Viden H, Mpofu C, Zimmer M.	J Pediatr Nurs. 2018 Jan-Feb;38:88-98. doi: 10.1016/j.pedn.2017.11.004. Epub 2017 Nov 27.	Bally JMG	J Pediatr Nurs	2018	2018/01/24			10.1016/j.pedn.2017.11.004
29907374	Health-related quality of life of children with Developmental Coordination Disorder	Karras HC, Morin DN, Gill K, Izadi-Najafabadi S, Zwicker JG.	Res Dev Disabil. 2019 Jan;84:85-95. doi: 10.1016/j.ridd.2018.05.012. Epub 2018 Jun 12.	Karras HC	Res Dev Disabil	2019	2018/06/17			10.1016/j.ridd.2018.05.012
33487207	Prospective longitudinal associations between harsh parenting and corticolimbic function during adolescence	Gard AM, Hein TC, Mitchell C, Brooks-Gunn J, McLanahan SS, Monk CS, Hyde LW.	Dev Psychopathol. 2022 Aug;34(3):981-996. doi: 10.1017/S0954579420001583. Epub 2021 Jan 25.	Gard AM	Dev Psychopathol	2022	2021/01/25	PMC8310533	NIHMS1622295	10.1017/S0954579420001583
30169610	A Seat at the Table: The Positioning of Families During Care Conferences in Nursing Homes	Puurveen G, Cooke H, Gill R, Baumbusch J.	Gerontologist. 2019 Sep 17;59(5):835-844. doi: 10.1093/geront/gny098.	Puurveen G	Gerontologist	2019	2018/09/01	PMC6857692		10.1093/geront/gny098
27504754	Daily patterns of stress and conflict in couples: Associations with marital aggression and family-of-origin aggression	Timmons AC, Arbel R, Margolin G.	J Fam Psychol. 2017 Feb;31(1):93-104. doi: 10.1037/fam0000227. Epub 2016 Aug 8.	Timmons AC	J Fam Psychol	2017	2016/08/10	PMC5293605	NIHMS795603	10.1037/fam0000227
22305710	Evidence based workplace interventions to promote breastfeeding practices among Pakistani working mothers	Hirani SA, Karmaliani R.	Women Birth. 2013 Mar;26(1):10-6. doi: 10.1016/j.wombi.2011.12.005. Epub 2012 Feb 3.	Hirani SA	Women Birth	2013	2012/02/07			10.1016/j.wombi.2011.12.005
29952217	Supported decision-making from the perspectives of mental health service users, family members supporting them and mental health practitioners	Kokanović R, Brophy L, McSherry B, Flore J, Moeller-Saxone K, Herrman H.	Aust N Z J Psychiatry. 2018 Sep;52(9):826-833. doi: 10.1177/0004867418784177. Epub 2018 Jun 28.	Kokanović R	Aust N Z J Psychiatry	2018	2018/06/29			10.1177/0004867418784177
26614091	Latino Mother/Daughter Dyadic Attachment as a Mediator for Substance Use Disorder and Emotional Abuse	Kanamori M, Weissman J, De La Rosa M, Trepka MJ, Rojas P, Cano MA, Melton J, Unterberger A.	J Immigr Minor Health. 2016 Aug;18(4):896-903. doi: 10.1007/s10903-015-0312-z.	Kanamori M	J Immigr Minor Health	2016	2015/11/29	PMC4884172	NIHMS741480	10.1007/s10903-015-0312-z
28816486	Father support and adjustment difficulties among youth in residential care: The moderating role of peer victimization and gender	Attar-Schwartz S, Fridman-Teutsch A.	Am J Orthopsychiatry. 2018;88(6):701-712. doi: 10.1037/ort0000287. Epub 2017 Aug 17.	Attar-Schwartz S	Am J Orthopsychiatry	2018	2017/08/18			10.1037/ort0000287
33992079	The mental health crises of the families of COVID-19 victims: a qualitative study	Mohammadi F, Oshvandi K, Shamsaei F, Cheraghi F, Khodaveisi M, Bijani M.	BMC Fam Pract. 2021 May 15;22(1):94. doi: 10.1186/s12875-021-01442-8.	Mohammadi F	BMC Fam Pract	2021	2021/05/16	PMC8123094		10.1186/s12875-021-01442-8
28342618	A realist synthesis of social connectivity interventions during transition to parenthood: The value of relationships	Bennett CT, Buchan JL, Letourneau N, Shanker SG, Fenwick A, Smith-Chant B, Gilmer C.	Appl Nurs Res. 2017 Apr;34:12-23. doi: 10.1016/j.apnr.2016.11.004. Epub 2016 Nov 9.	Bennett CT	Appl Nurs Res	2017	2017/03/27			10.1016/j.apnr.2016.11.004
29874924	Early Neglect and the Development of Aggression in Toddlerhood: The Role of Working Memory	Demeusy EM, Handley ED, Rogosch FA, Cicchetti D, Toth SL.	Child Maltreat. 2018 Nov;23(4):344-354. doi: 10.1177/1077559518778814. Epub 2018 Jun 6.	Demeusy EM	Child Maltreat	2018	2018/06/08			10.1177/1077559518778814
26808966	Posttraumatic Stress and Depression in the Nonoffending Caregivers of Sexually Abused Children: Associations With Parenting Practices	Jobe-Shields L, Swiecicki CC, Fritz DR, Stinnette JS, Hanson RF.	J Child Sex Abus. 2016;25(1):110-25. doi: 10.1080/10538712.2015.1078867. Epub 2016 Jan 25.	Jobe-Shields L	J Child Sex Abus	2016	2016/01/26	PMC4891980	NIHMS779593	10.1080/10538712.2015.1078867
27281487	Family dynamics and aggressive behavior in Latino adolescents	Smokowski PR, Rose RA, Bacallao M, Cotter KL, Evans CB.	Cultur Divers Ethnic Minor Psychol. 2017 Jan;23(1):81-90. doi: 10.1037/cdp0000080. Epub 2016 Jun 9.	Smokowski PR	Cultur Divers Ethnic Minor Psychol	2017	2016/06/10			10.1037/cdp0000080
28695296	Women's Work, Gender Roles, and Intimate Partner Violence in Nigeria	Gage AJ, Thomas NJ.	Arch Sex Behav. 2017 Oct;46(7):1923-1938. doi: 10.1007/s10508-017-1023-4. Epub 2017 Jul 10.	Gage AJ	Arch Sex Behav	2017	2017/07/12			10.1007/s10508-017-1023-4
27149176	Psychological complaints reported by sexually abused children during criminal investigations: Istanbul example	Doğangün B, Gönültaş BM, Uzun-Oğuz E, Oral G, Öztürk M.	Child Abuse Negl. 2016 Jun;56:54-61. doi: 10.1016/j.chiabu.2016.04.010. Epub 2016 May 3.	Doğangün B	Child Abuse Negl	2016	2016/05/06			10.1016/j.chiabu.2016.04.010
25977122	Mental Health Consequences of Childhood Physical Abuse in Chinese Populations: A Meta-Analysis	Ip P, Wong RS, Li SL, Chan KL, Ho FK, Chow CB.	Trauma Violence Abuse. 2016 Dec;17(5):571-584. doi: 10.1177/1524838015585317. Epub 2015 May 13.	Ip P	Trauma Violence Abuse	2016	2015/05/16			10.1177/1524838015585317
29542437	Why Crisis Pregnancy Centers Are Legal but Unethical	Bryant AG, Swartz JJ.	AMA J Ethics. 2018 Mar 1;20(1):269-277. doi: 10.1001/journalofethics.2018.20.3.pfor1-1803.	Bryant AG	AMA J Ethics	2018	2018/03/16			10.1001/journalofethics.2018.20.3.pfor1-1803
25525162	Understanding Service Utilization in Cases of Elder Abuse to Inform Best Practices	Burnes D, Rizzo VM, Gorroochurn P, Pollack MH, Lachs MS.	J Appl Gerontol. 2016 Oct;35(10):1036-57. doi: 10.1177/0733464814563609. Epub 2014 Dec 18.	Burnes D	J Appl Gerontol	2016	2014/12/20			10.1177/0733464814563609
27030017	Physical Fighting Among Male and Female Adolescents of Military Families: Results From a Representative Sample of High School Students	Reinhardt J, Clements-Nolle K, Yang W.	J Interpers Violence. 2019 Jan;34(1):115-134. doi: 10.1177/0886260516640546. Epub 2016 Mar 29.	Reinhardt J	J Interpers Violence	2019	2016/04/01			10.1177/0886260516640546
29214831	Exploring Individual, Family, and Extrafamilial Factors Associated With Depression Among Elderly Residents of Care Settings	Hsiao YC, Chen CY.	Int J Aging Hum Dev. 2018 Apr;86(3):219-241. doi: 10.1177/0091415017699938. Epub 2017 Mar 22.	Hsiao YC	Int J Aging Hum Dev	2018	2017/12/08			10.1177/0091415017699938
30156936	Factors Influencing Law Enforcement Responses to Child to Parent Violence	Armstrong GS, Muftic LR, Bouffard LA.	J Interpers Violence. 2021 May;36(9-10):NP4979-NP4997. doi: 10.1177/0886260518794510. Epub 2018 Aug 29.	Armstrong GS	J Interpers Violence	2021	2018/08/30			10.1177/0886260518794510
33720329	A Brief Home-Based Parenting Intervention to Reduce Behavior Problems in Young Children: A Pragmatic Randomized Clinical Trial	O'Farrelly C, Watt H, Babalis D, Bakermans-Kranenburg MJ, Barker B, Byford S, Ganguli P, Grimas E, Iles J, Mattock H, McGinley J, Phillips C, Ryan R, Scott S, Smith J, Stein A, Stevens E, van IJzendoorn MH, Warwick J, Ramchandani PG.	JAMA Pediatr. 2021 Jun 1;175(6):567-576. doi: 10.1001/jamapediatrics.2020.6834.	O'Farrelly C	JAMA Pediatr	2021	2021/03/15	PMC7961467		10.1001/jamapediatrics.2020.6834
29857223	How family caregivers of cancer patients manage symptoms at home: A systematic review	Ullgren H, Tsitsi T, Papastavrou E, Charalambous A.	Int J Nurs Stud. 2018 Sep;85:68-79. doi: 10.1016/j.ijnurstu.2018.05.004. Epub 2018 May 29.	Ullgren H	Int J Nurs Stud	2018	2018/06/02			10.1016/j.ijnurstu.2018.05.004
28945997	Assessing the links between punitive parenting, peer deviance, social isolation and bullying perpetration and victimization in South Korean adolescents	Hong JS, Kim DH, Piquero AR.	Child Abuse Negl. 2017 Nov;73:63-70. doi: 10.1016/j.chiabu.2017.09.017. Epub 2017 Sep 22.	Hong JS	Child Abuse Negl	2017	2017/09/26			10.1016/j.chiabu.2017.09.017
29989258	Towards an ecological understanding of readiness to engage with interventions for children exposed to domestic violence and abuse: Systematic review and qualitative synthesis of perspectives of children, parents and practitioners	Howarth E, Moore TH, Stanley N, MacMillan HL, Feder G, Shaw A.	Health Soc Care Community. 2019 Mar;27(2):271-292. doi: 10.1111/hsc.12587. Epub 2018 Jul 10.	Howarth E	Health Soc Care Community	2019	2018/07/11	PMC6392107		10.1111/hsc.12587
23465710	A spectrum of hidden morbidities among spousal caregivers for patients with cancer, and differences between the genders: a review of the literature	Li Q, Loke AY.	Eur J Oncol Nurs. 2013 Oct;17(5):578-87. doi: 10.1016/j.ejon.2013.01.007. Epub 2013 Mar 1.	Li Q	Eur J Oncol Nurs	2013	2013/03/08			10.1016/j.ejon.2013.01.007
23376688	[Role of pediatricians in the diagnosis and therapy of dyslexia, dysgraphia and dyscalculia]	Gergely K, Lakos R.	Orv Hetil. 2013 Feb 10;154(6):209-18. doi: 10.1556/OH.2013.29526.	Gergely K	Orv Hetil	2013	2013/02/05			10.1556/OH.2013.29526
25501862	Sexual Aggression Experiences Among Male Victims of Physical Partner Violence: Prevalence, Severity, and Health Correlates for Male Victims and Their Children	Hines DA, Douglas EM.	Arch Sex Behav. 2016 Jul;45(5):1133-51. doi: 10.1007/s10508-014-0393-0. Epub 2014 Dec 12.	Hines DA	Arch Sex Behav	2016	2014/12/16			10.1007/s10508-014-0393-0
27775409	Adult women survivors of intrafamilial child sexual abuse and their current relationship with the abuser	Eisikovits Z, Tener D, Lev-Wiesel R.	Am J Orthopsychiatry. 2017;87(3):216-225. doi: 10.1037/ort0000185. Epub 2016 Oct 24.	Eisikovits Z	Am J Orthopsychiatry	2017	2016/10/28			10.1037/ort0000185
27459166	Friends, Sisters, and Wives: Social Support and Social Risks in Peer Relationships Among Men Who Have Sex With Men (MSM) in India	Tomori C, Srikrishnan AK, Ridgeway K, Solomon SS, Mehta SH, Solomon S, Celentano DD.	AIDS Educ Prev. 2016 Apr;28(2):153-64. doi: 10.1521/aeap.2016.28.2.153.	Tomori C	AIDS Educ Prev	2016	2016/07/27	PMC4966165	NIHMS749317	10.1521/aeap.2016.28.2.153
30021501	Choosing the harder road: Naming the challenges for families in person-centred planning	Ellem K, Chenoweth L, Edwards R.	J Intellect Disabil. 2019 Sep;23(3):397-412. doi: 10.1177/1744629518784154. Epub 2018 Jul 18.	Ellem K	J Intellect Disabil	2019	2018/07/20			10.1177/1744629518784154
29860107	Adaptation and psychometric properties of the ISPCAN Child Abuse Screening Tool for use in trials (ICAST-Trial) among South African adolescents and their primary caregivers	Meinck F, Boyes ME, Cluver L, Ward CL, Schmidt P, DeStone S, Dunne MP.	Child Abuse Negl. 2018 Aug;82:45-58. doi: 10.1016/j.chiabu.2018.05.022. Epub 2018 May 31.	Meinck F	Child Abuse Negl	2018	2018/06/04			10.1016/j.chiabu.2018.05.022
29295708	Epidemiological characteristics and post-exposure prophylaxis of human rabies in Chongqing, China, 2007-2016	Qi L, Su K, Shen T, Tang W, Xiao B, Long J, Zhao H, Chen X, Xia Y, Xiong Y, Xiao D, Feng L, Li Q.	BMC Infect Dis. 2018 Jan 3;18(1):6. doi: 10.1186/s12879-017-2830-x.	Qi L	BMC Infect Dis	2018	2018/01/04	PMC5751830		10.1186/s12879-017-2830-x
29307246	Are Emotions Transmitted From Work to Family? A Crossover Model of Psychological Contract Breach	Liang HL.	Psychol Rep. 2019 Feb;122(1):288-304. doi: 10.1177/0033294117750630. Epub 2018 Jan 7.	Liang HL	Psychol Rep	2019	2018/01/09			10.1177/0033294117750630
27470203	Risk Factors for Domestic Child Sex Trafficking in the United States	Fedina L, Williamson C, Perdue T.	J Interpers Violence. 2019 Jul;34(13):2653-2673. doi: 10.1177/0886260516662306. Epub 2016 Jul 27.	Fedina L	J Interpers Violence	2019	2016/07/30			10.1177/0886260516662306
33855458	The Role of Grandparents in Israeli Muslim Families with Intellectually Disabled Fathers: Social Workers' Perspectives	Gur A, Gnaeem-Badran L, Stein MA.	Soc Work. 2021 May 13;66(2):139-147. doi: 10.1093/sw/swab006.	Gur A	Soc Work	2021	2021/04/15			10.1093/sw/swab006
27775415	Education and job-based interventions for unmarried couples living with low incomes: Benefit or burden?	Williamson HC, Karney BR, Bradbury TN.	J Consult Clin Psychol. 2017 Jan;85(1):5-12. doi: 10.1037/ccp0000156. Epub 2016 Oct 24.	Williamson HC	J Consult Clin Psychol	2017	2016/10/25			10.1037/ccp0000156
25381283	Posttraumatic Stress Symptomatology in Pre-Hospital Emergency Care Professionals Assaulted by Patients and/or Relatives: Importance of Severity and Experience of the Aggression	Gómez-Gutiérrez MM, Bernaldo-de-Quirós M, Piccini AT, Cerdeira JC.	J Interpers Violence. 2016 Jan;31(2):339-54. doi: 10.1177/0886260514555370. Epub 2014 Nov 6.	Gómez-Gutiérrez MM	J Interpers Violence	2016	2014/11/09			10.1177/0886260514555370
25441654	Trajectories of Adverse Childhood Experiences and Self-Reported Health at Age 18	Thompson R, Flaherty EG, English DJ, Litrownik AJ, Dubowitz H, Kotch JB, Runyan DK.	Acad Pediatr. 2015 Sep-Oct;15(5):503-9. doi: 10.1016/j.acap.2014.09.010. Epub 2014 Oct 25.	Thompson R	Acad Pediatr	2015	2014/12/03	PMC4409920	NIHMS629956	10.1016/j.acap.2014.09.010
34855787	Risk-taking behaviors in adolescent men who have sex with men (MSM): An association between homophobic victimization and alcohol consumption	Cordoba E, Garofalo R, Kuhns LM, Pearson C, Bruce J, Batey DS, Radix A, Belkind U, Hidalgo MA, Hirshfield S, Garibay Rodriguez R, Schnall R.	PLoS One. 2021 Dec 2;16(12):e0260083. doi: 10.1371/journal.pone.0260083. eCollection 2021.	Cordoba E	PLoS One	2021	2021/12/02	PMC8638971		10.1371/journal.pone.0260083
25890164	Differences between Roma and non-Roma in how social support from family and friends helps to overcome health care accessibility problems	Bobakova D, Dankulincova Veselska Z, Babinska I, Klein D, Madarasova Geckova A, Cislakova L; HEPA-META team.	Int J Equity Health. 2015 Apr 14;14:37. doi: 10.1186/s12939-015-0165-z.	Bobakova D	Int J Equity Health	2015	2015/04/19	PMC4404245		10.1186/s12939-015-0165-z
29409392	HIV/AIDS and older adults in Cameroon: Emerging issues and implications for caregiving and policy-making	Tanyi PL, Pelser A, Okeibunor J.	SAHARA J. 2018 Dec;15(1):7-19. doi: 10.1080/17290376.2018.1433059.	Tanyi PL	SAHARA J	2018	2018/02/08	PMC5804678		10.1080/17290376.2018.1433059
25950577	Relationship between abuse and neglect in childhood and diabetes in adulthood: differential effects by sex, national longitudinal study of adolescent health	Duncan AE, Auslander WF, Bucholz KK, Hudson DL, Stein RI, White NH.	Prev Chronic Dis. 2015 May 7;12:E70. doi: 10.5888/pcd12.140434.	Duncan AE	Prev Chronic Dis	2015	2015/05/08	PMC4436043		10.5888/pcd12.140434
24114860	Patterns of multiple victimization among maltreated children in Navy families	Grasso DJ, Saunders BE, Williams LM, Hanson R, Smith DW, Fitzgerald MM.	J Trauma Stress. 2013 Oct;26(5):597-604. doi: 10.1002/jts.21853. Epub 2013 Sep 30.	Grasso DJ	J Trauma Stress	2013	2013/10/12			10.1002/jts.21853
28982805	Needs and rights awareness of stroke survivors and caregivers: a cross-sectional, single-centre questionnaire survey	Li X, Xia X, Wang P, Zhang S, Liu M, Wang L.	BMJ Open. 2017 Oct 5;7(10):e013210. doi: 10.1136/bmjopen-2016-013210.	Li X	BMJ Open	2017	2017/10/07	PMC5640053		10.1136/bmjopen-2016-013210
27111339	PARTNER INVOLVEMENT: NEGOTIATING THE PRESENCE OF PARTNERS IN PSYCHOSOCIAL ASSESSMENT AS CONDUCTED BY MIDWIVES AND CHILD AND FAMILY HEALTH NURSES	Rollans M, Kohlhoff J, Meade T, Kemp L, Schmied V.	Infant Ment Health J. 2016 May;37(3):302-12. doi: 10.1002/imhj.21562. Epub 2016 Apr 25.	Rollans M	Infant Ment Health J	2016	2016/04/26			10.1002/imhj.21562
25745870	Impulsive aggression, delay discounting, and adolescent suicide attempts: effects of current psychotropic medication use and family history of suicidal behavior	Bridge JA, Reynolds B, McBee-Strayer SM, Sheftall AH, Ackerman J, Stevens J, Mendoza K, Campo JV, Brent DA.	J Child Adolesc Psychopharmacol. 2015 Mar;25(2):114-23. doi: 10.1089/cap.2014.0042. Epub 2015 Mar 6.	Bridge JA	J Child Adolesc Psychopharmacol	2015	2015/03/10	PMC4367525		10.1089/cap.2014.0042
29604504	Consequences of parental burnout: Its specific effect on child neglect and violence	Mikolajczak M, Brianda ME, Avalosse H, Roskam I.	Child Abuse Negl. 2018 Jun;80:134-145. doi: 10.1016/j.chiabu.2018.03.025. Epub 2018 Apr 5.	Mikolajczak M	Child Abuse Negl	2018	2018/04/01			10.1016/j.chiabu.2018.03.025
33772559	Evaluation of Two Approaches for Responding to Allegations of Family Maltreatment in the U.S. Army: Coordinated Community Response Impacts and Costs	Heyman RE, Slep AMS, Mitnick DM, Nichols SR, Cracknell KM, Tiberio SS, Kim S, Perkins DF.	Mil Med. 2022 Jul 1;187(7-8):e987-e994. doi: 10.1093/milmed/usab115.	Heyman RE	Mil Med	2022	2021/03/27			10.1093/milmed/usab115
27682320	Effects of early life stress on depression, cognitive performance and brain morphology	Saleh A, Potter GG, McQuoid DR, Boyd B, Turner R, MacFall JR, Taylor WD.	Psychol Med. 2017 Jan;47(1):171-181. doi: 10.1017/S0033291716002403. Epub 2016 Sep 29.	Saleh A	Psychol Med	2017	2016/09/30	PMC5195852	NIHMS824680	10.1017/S0033291716002403
24095179	Characterizing the sexual abuse experiences of young adolescents	Negriff S, Schneiderman JU, Smith C, Schreyer JK, Trickett PK.	Child Abuse Negl. 2014 Feb;38(2):261-70. doi: 10.1016/j.chiabu.2013.08.021. Epub 2013 Oct 4.	Negriff S	Child Abuse Negl	2014	2013/10/08	PMC3965641	NIHMS530882	10.1016/j.chiabu.2013.08.021
23790507	PTSD and marital satisfaction in military service members: examining the simultaneous roles of childhood sexual abuse and combat exposure	Miller AB, Schaefer KE, Renshaw KD, Blais RK.	Child Abuse Negl. 2013 Nov;37(11):979-85. doi: 10.1016/j.chiabu.2013.05.006. Epub 2013 Jun 19.	Miller AB	Child Abuse Negl	2013	2013/06/25			10.1016/j.chiabu.2013.05.006
30045770	The effectiveness of Rock and Water in improving students' socio-emotional adjustment and social safety: study protocol for a randomized controlled trial	Mertens ECA, Deković M, van Londen M, Reitz E.	BMC Psychol. 2018 Jul 25;6(1):36. doi: 10.1186/s40359-018-0247-y.	Mertens ECA	BMC Psychol	2018	2018/07/27	PMC6060546		10.1186/s40359-018-0247-y
33287907	Prevalence, associated factors, and disclosure of intimate partner violence among mothers in rural Bangladesh	Stake S, Ahmed S, Tol W, Ahmed S, Begum N, Khanam R, Harrison M, Baqui AH.	J Health Popul Nutr. 2020 Dec 7;39(1):14. doi: 10.1186/s41043-020-00223-w.	Stake S	J Health Popul Nutr	2020	2020/12/08	PMC7720398		10.1186/s41043-020-00223-w
27786506	Service workers' chain reactions to daily customer mistreatment: Behavioral linkages, mechanisms, and boundary conditions	Chi NW, Yang J, Lin CY.	J Occup Health Psychol. 2018 Jan;23(1):58-70. doi: 10.1037/ocp0000050. Epub 2016 Oct 27.	Chi NW	J Occup Health Psychol	2018	2016/10/28			10.1037/ocp0000050
27235374	Youth and Caregiver Perspectives on Barriers to Gender-Affirming Health Care for Transgender Youth	Gridley SJ, Crouch JM, Evans Y, Eng W, Antoon E, Lyapustina M, Schimmel-Bristow A, Woodward J, Dundon K, Schaff R, McCarty C, Ahrens K, Breland DJ.	J Adolesc Health. 2016 Sep;59(3):254-261. doi: 10.1016/j.jadohealth.2016.03.017. Epub 2016 May 24.	Gridley SJ	J Adolesc Health	2016	2016/05/29			10.1016/j.jadohealth.2016.03.017
28281919	Retraumatization Mediates the Effect of Adverse Childhood Experiences on Clinical Training-Related Secondary Traumatic Stress Symptoms	Butler LD, Maguin E, Carello J.	J Trauma Dissociation. 2018 Jan-Feb;19(1):25-38. doi: 10.1080/15299732.2017.1304488. Epub 2017 Apr 5.	Butler LD	J Trauma Dissociation	2018	2017/03/11			10.1080/15299732.2017.1304488
25296892	Relationship management strategies for daughters in conflicted relationships with their ageing mothers	Pickering CE, Moon A, Pieters HC, Mentes JC, Phillips LR.	J Adv Nurs. 2015 Mar;71(3):609-19. doi: 10.1111/jan.12547. Epub 2014 Oct 9.	Pickering CE	J Adv Nurs	2015	2014/10/10			10.1111/jan.12547
27474428	Mixed-Status Immigrant Families in the United States: The Role of Social Justice in Intervention Research	Whipps MD, Yoshikawa H.	Adv Child Dev Behav. 2016;51:231-55. doi: 10.1016/bs.acdb.2016.04.003. Epub 2016 Jun 22.	Whipps MD	Adv Child Dev Behav	2016	2016/07/31			10.1016/bs.acdb.2016.04.003
29947854	[The International Code of Marketing of Breastmilk Substitutes : History, Content, and Significance]	Both D.	Bundesgesundheitsblatt Gesundheitsforschung Gesundheitsschutz. 2018 Aug;61(8):1008-1011. doi: 10.1007/s00103-018-2765-4.	Both D	Bundesgesundheitsblatt Gesundheitsforschung Gesundheitsschutz	2018	2018/06/28			10.1007/s00103-018-2765-4
29265392	A cross-sectional descriptive study of the family functioning, health and social support of hospital patients with family violence backgrounds	Kivelä S, Leppäkoski T, Helminen M, Paavilainen E.	Scand J Caring Sci. 2018 Sep;32(3):1083-1092. doi: 10.1111/scs.12554. Epub 2017 Dec 19.	Kivelä S	Scand J Caring Sci	2018	2017/12/22			10.1111/scs.12554
23828060	Training and knowledge of professionals of the health family team on reporting mistreatment of children and adolescents	Moreira GA, Vasconcelos AA, Marques Lde A, Vieira LJ.	Rev Paul Pediatr. 2013 Jun;31(2):223-30. doi: 10.1590/s0103-05822013000200014.	Moreira GA	Rev Paul Pediatr	2013	2013/07/06			10.1590/s0103-05822013000200014
24777685	Maternal employment during pregnancy and birth outcomes: evidence from Danish siblings	Wüst M.	Health Econ. 2015 Jun;24(6):711-25. doi: 10.1002/hec.3056. Epub 2014 Apr 29.	Wüst M	Health Econ	2015	2014/04/30			10.1002/hec.3056
23815590	Living with 'Hwa-byung': the psycho-social impact of elder mistreatment on the health and well-being of older people	Park HJ.	Aging Ment Health. 2014;18(1):125-8. doi: 10.1080/13607863.2013.814103. Epub 2013 Jul 1.	Park HJ	Aging Ment Health	2014	2013/07/03			10.1080/13607863.2013.814103
23928002	A systematic approach for designing a HBM pilot study for Europe	Becker K, Seiwert M, Casteleyn L, Joas R, Joas A, Biot P, Aerts D, Castaño A, Esteban M, Angerer J, Koch HM, Schoeters G, Den Hond E, Sepai O, Exley K, Knudsen LE, Horvat M, Bloemen L, Kolossa-Gehring M; DEMOCOPHES consortium.	Int J Hyg Environ Health. 2014 Mar;217(2-3):312-22. doi: 10.1016/j.ijheh.2013.07.004. Epub 2013 Jul 8.	Becker K	Int J Hyg Environ Health	2014	2013/08/10			10.1016/j.ijheh.2013.07.004
33176102	Motivate-to-move: development of an intervention promoting parental adherence to early power mobility programs	Kenyon LK, Krajenka VM, Lach K, VanBeek H, Williams B, Bower Russa M.	Disabil Rehabil Assist Technol. 2023 Feb;18(2):185-194. doi: 10.1080/17483107.2020.1841310. Epub 2020 Nov 11.	Kenyon LK	Disabil Rehabil Assist Technol	2023	2020/11/11			10.1080/17483107.2020.1841310
24216711	Parental support for policy measures and school-based efforts to address weight-based victimization of overweight youth	Puhl RM, Luedicke J.	Int J Obes (Lond). 2014 Apr;38(4):531-8. doi: 10.1038/ijo.2013.207. Epub 2013 Nov 12.	Puhl RM	Int J Obes (Lond)	2014	2013/11/13			10.1038/ijo.2013.207
30311848	An Intimate Partner Violence Prevention Intervention in a Nurse Home Visitation Program: A Randomized Clinical Trial	Feder L, Niolon PH, Campbell J, Whitaker DJ, Brown J, Rostad W, Bacon S.	J Womens Health (Larchmt). 2018 Dec;27(12):1482-1490. doi: 10.1089/jwh.2017.6599. Epub 2018 Oct 11.	Feder L	J Womens Health (Larchmt)	2018	2018/10/13	PMC6306672		10.1089/jwh.2017.6599
27027504	Sexual behaviour in preschool children in the context of intra-parental violence and sexual coercion	Cale J, Lussier P.	Crim Behav Ment Health. 2017 Apr;27(2):176-190. doi: 10.1002/cbm.1996. Epub 2016 Mar 29.	Cale J	Crim Behav Ment Health	2017	2016/03/31			10.1002/cbm.1996
28150983	A self-regulatory perspective of work-to-home undermining spillover/crossover: Examining the roles of sleep and exercise	Barber LK, Taylor SG, Burton JP, Bailey SF.	J Appl Psychol. 2017 May;102(5):753-763. doi: 10.1037/apl0000196. Epub 2017 Feb 2.	Barber LK	J Appl Psychol	2017	2017/02/03			10.1037/apl0000196
25380567	The Amsterdam Sexual Abuse Case (ASAC)-study in day care centers: longitudinal effects of sexual abuse on infants and very young children and their parents, and the consequences of the persistence of abusive images on the internet	Lindauer RJ, Brilleslijper-Kater SN, Diehle J, Verlinden E, Teeuw AH, Middeldorp CM, Tuinebreijer W, Bosschaart TF, van Duin E, Verhoeff A.	BMC Psychiatry. 2014 Nov 8;14:295. doi: 10.1186/s12888-014-0295-7.	Lindauer RJ	BMC Psychiatry	2014	2014/11/09	PMC4240883		10.1186/s12888-014-0295-7
28677419	Aging in Place in Every Community: Social Exclusion Experiences of Parents of Adult children With Autism Spectrum Disorder	Marsack CN, Perry TE.	Res Aging. 2018 Jul;40(6):535-557. doi: 10.1177/0164027517717044. Epub 2017 Jul 5.	Marsack CN	Res Aging	2018	2017/07/06	PMC6345512	NIHMS1006058	10.1177/0164027517717044
29435787	A Developmental Perspective on Young Adult Romantic Relationships: Examining Family and Individual Factors in Adolescence	Xia M, Fosco GM, Lippold MA, Feinberg ME.	J Youth Adolesc. 2018 Jul;47(7):1499-1516. doi: 10.1007/s10964-018-0815-8. Epub 2018 Feb 13.	Xia M	J Youth Adolesc	2018	2018/02/14	PMC6328050	NIHMS999719	10.1007/s10964-018-0815-8
25164621	Differences in prevalence of bullying victimization between native and immigrant children in the Nordic countries: a parent-reported serial cross-sectional study	Bjereld Y, Daneback K, Petzold M.	Child Care Health Dev. 2015 Jul;41(4):593-9. doi: 10.1111/cch.12184. Epub 2014 Aug 27.	Bjereld Y	Child Care Health Dev	2015	2014/08/29			10.1111/cch.12184
24850068	Ecological assessment of executive functions in adolescents genetically at high risk for schizophrenia	Li Y, Cao F, Shao D, Xue J.	Compr Psychiatry. 2014 Aug;55(6):1350-7. doi: 10.1016/j.comppsych.2014.04.009. Epub 2014 Apr 18.	Li Y	Compr Psychiatry	2014	2014/05/23			10.1016/j.comppsych.2014.04.009
29294614	Reluctance Versus Urge to Disclose Child Maltreatment: The Impact of Multi-Type Maltreatment	Lev-Wiesel R, First M, Gottfried R, Eisikovits Z.	J Interpers Violence. 2019 Sep;34(18):3888-3914. doi: 10.1177/0886260516672938. Epub 2016 Oct 18.	Lev-Wiesel R	J Interpers Violence	2019	2018/01/04			10.1177/0886260516672938
29796966	Repeated neonaticide: differences and similarities to single neonaticide events	Klier CM, Amon S, Putkonen H, Fernandez Arias P, Weizmann-Henelius G.	Arch Womens Ment Health. 2019 Feb;22(1):159-164. doi: 10.1007/s00737-018-0850-1. Epub 2018 May 23.	Klier CM	Arch Womens Ment Health	2019	2018/05/26	PMC6373254		10.1007/s00737-018-0850-1
26866476	Posttraumatic growth and perceived health: The role of posttraumatic stress symptoms	Lahav Y, Solomon Z, Levin Y.	Am J Orthopsychiatry. 2016;86(6):693-703. doi: 10.1037/ort0000155. Epub 2016 Feb 11.	Lahav Y	Am J Orthopsychiatry	2016	2016/02/12			10.1037/ort0000155
28549112	Effect of Caring for an Abusive Parent on Mental Health: The Mediating Role of Self-Esteem	Kong J.	Gerontologist. 2018 May 8;58(3):456-466. doi: 10.1093/geront/gnx053.	Kong J	Gerontologist	2018	2017/05/27	PMC5946872		10.1093/geront/gnx053
29429602	[Characteristics and health status of homeless women born in France and abroad: Results of Insee-Ined 2012 survey]	Gomes do Espirito Santo ME, Perrine AL, Bonaldi C, Guseva-Canu I.	Rev Epidemiol Sante Publique. 2018 Mar;66(2):135-144. doi: 10.1016/j.respe.2017.11.005. Epub 2018 Feb 9.	Gomes do Espirito Santo ME	Rev Epidemiol Sante Publique	2018	2018/02/13			10.1016/j.respe.2017.11.005
29766542	Cyberbullying prevention: Insight and recommendations from youths, parents, and paediatricians	Mehari KR, Moore W, Waasdorp TE, Varney O, Berg K, Leff SS.	Child Care Health Dev. 2018 Jul;44(4):616-622. doi: 10.1111/cch.12569. Epub 2018 May 15.	Mehari KR	Child Care Health Dev	2018	2018/05/17			10.1111/cch.12569
28593601	How Competent are Adolescent Bullying Perpetrators and Victims in Mastering Normative Developmental Tasks in Early Adulthood?	Kretschmer T, Veenstra R, Branje S, Reijneveld SA, Meeus WHJ, Deković M, Koot HM, Vollebergh WAM, Oldehinkel AJ.	J Abnorm Child Psychol. 2018 Jan;46(1):41-56. doi: 10.1007/s10802-017-0316-3.	Kretschmer T	J Abnorm Child Psychol	2018	2017/06/09	PMC5770496		10.1007/s10802-017-0316-3
25116864	Caregiver-youth communication about sex in South Africa: the role of maternal child sexual abuse history	Anthony ER, Hipp TN, Darnell DA, Armistead L, Cook SL, Skinner D.	J Child Sex Abus. 2014;23(6):657-73. doi: 10.1080/10538712.2014.932877.	Anthony ER	J Child Sex Abus	2014	2014/08/14			10.1080/10538712.2014.932877
30782674	Protocol for a cluster randomised controlled trial evaluating a parenting with home visitation programme to prevent physical and emotional abuse of children in Indonesia: the Families First Programme	Ruiz-Casares M, Lilley S, Thombs BD, Platt RW, Scott S, Isdijoso W, Hermanus E, Andrina M, Mayo N.	BMJ Open. 2019 Jan 15;9(1):e021751. doi: 10.1136/bmjopen-2018-021751.	Ruiz-Casares M	BMJ Open	2019	2019/02/21	PMC6340427		10.1136/bmjopen-2018-021751
27427923	Dyadic Effects of Stigma and Discrimination on Distress in Chinese HIV Discordant Couples	Yu NX, Chan CL, Zhang J.	AIDS Educ Prev. 2016 Aug;28(4):277-86. doi: 10.1521/aeap.2016.28.4.277.	Yu NX	AIDS Educ Prev	2016	2016/07/19			10.1521/aeap.2016.28.4.277
26577030	Relationship Status and Long-Term Care Facility Use in Later Life	Thomeer MB, Mudrazija S, Angel JL.	J Gerontol B Psychol Sci Soc Sci. 2016 Jul;71(4):711-23. doi: 10.1093/geronb/gbv106. Epub 2015 Nov 17.	Thomeer MB	J Gerontol B Psychol Sci Soc Sci	2016	2015/11/19	PMC4903036		10.1093/geronb/gbv106
26951065	Lived experiences of parents caring for a child with a life-limiting condition in Australia: A qualitative study	Collins A, Hennessy-Anderson N, Hosking S, Hynson J, Remedios C, Thomas K.	Palliat Med. 2016 Dec;30(10):950-959. doi: 10.1177/0269216316634245. Epub 2016 Mar 7.	Collins A	Palliat Med	2016	2016/03/09			10.1177/0269216316634245
26148273	Challenges, benefits, and factors to enhance recruitment and inclusion of children in pediatric dental research	Weintraub JA, Breland CE.	Int J Paediatr Dent. 2015 Sep;25(5):310-6. doi: 10.1111/ipd.12176. Epub 2015 Jul 4.	Weintraub JA	Int J Paediatr Dent	2015	2015/07/07	PMC4894057	NIHMS694185	10.1111/ipd.12176
27810636	Interactions with community members and institutions: Preventive pathways for child maltreatment	Cao Y, Maguire-Jack K.	Child Abuse Negl. 2016 Dec;62:111-121. doi: 10.1016/j.chiabu.2016.10.012. Epub 2016 Oct 31.	Cao Y	Child Abuse Negl	2016	2016/11/05	PMC5472093	NIHMS833611	10.1016/j.chiabu.2016.10.012
29658761	Longitudinal associations of maternal depression and adolescents' depression and behaviors: Moderation by maltreatment and sex	Mennen FE, Negriff S, Schneiderman JU, Trickett PK.	J Fam Psychol. 2018 Mar;32(2):240-250. doi: 10.1037/fam0000394.	Mennen FE	J Fam Psychol	2018	2018/04/17	PMC5965298	NIHMS920513	10.1037/fam0000394
27428107	The relationship between women's experiences of mistreatment at facilities during childbirth, types of support received and person providing the support in Lucknow, India	Diamond-Smith N, Sudhinaraset M, Melo J, Murthy N.	Midwifery. 2016 Sep;40:114-23. doi: 10.1016/j.midw.2016.06.014. Epub 2016 Jun 23.	Diamond-Smith N	Midwifery	2016	2016/07/19			10.1016/j.midw.2016.06.014
29020864	End-of-life care: A qualitative study comparing the views of people with dementia and family carers	Poole M, Bamford C, McLellan E, Lee RP, Exley C, Hughes JC, Harrison-Dening K, Robinson L.	Palliat Med. 2018 Mar;32(3):631-642. doi: 10.1177/0269216317736033. Epub 2017 Oct 12.	Poole M	Palliat Med	2018	2017/10/13			10.1177/0269216317736033
26940347	An Assessment of the Prevalence, Perceived Significance, and Response to Dowry Solicitation and Domestic Violence in Bangladesh	Young KA, Hassan S.	J Interpers Violence. 2018 Oct;33(19):2968-3000. doi: 10.1177/0886260516633217. Epub 2016 Mar 2.	Young KA	J Interpers Violence	2018	2016/03/05			10.1177/0886260516633217
32375840	Promoting parent-child relationships and preventing violence via home-visiting: a pre-post cluster randomised trial among Rwandan families linked to social protection programmes	Betancourt TS, Jensen SKG, Barnhart DA, Brennan RT, Murray SM, Yousafzai AK, Farrar J, Godfroid K, Bazubagira SM, Rawlings LB, Wilson B, Sezibera V, Kamurase A.	BMC Public Health. 2020 May 6;20(1):621. doi: 10.1186/s12889-020-08693-7.	Betancourt TS	BMC Public Health	2020	2020/05/08	PMC7201751		10.1186/s12889-020-08693-7
27527993	"I Have the Worst Fear of Teachers": Moments of Inclusion and Exclusion in Family/School Relationships among Indigenous Families in Southern Ontario	Milne E.	Can Rev Sociol. 2016 Aug;53(3):270-89. doi: 10.1111/cars.12109.	Milne E	Can Rev Sociol	2016	2016/08/17			10.1111/cars.12109
26995229	Effects of voluntary/involuntary retirement on their own and spouses' depressive symptoms	Park H, Kang MY.	Compr Psychiatry. 2016 Apr;66:1-8. doi: 10.1016/j.comppsych.2015.11.009. Epub 2015 Dec 1.	Park H	Compr Psychiatry	2016	2016/03/21			10.1016/j.comppsych.2015.11.009
28264671	Lifestyles and socio-cultural factors among children aged 6-8 years from five Italian towns: the MAPEC_LIFE study cohort	Bagordo F, De Donno A, Grassi T, Guido M, Devoti G, Ceretti E, Zani C, Feretti D, Villarini M, Moretti M, Salvatori T, Carducci A, Verani M, Casini B, Bonetta S, Carraro E, Schilirò T, Bonizzoni S, Bonetti A, Gelatti U; MAPEC_LIFE study group.	BMC Public Health. 2017 Mar 7;17(1):233. doi: 10.1186/s12889-017-4142-x.	Bagordo F	BMC Public Health	2017	2017/03/08	PMC5339991		10.1186/s12889-017-4142-x
24070694	Rationalising predictors of child sexual exploitation and sex-trading	Klatt T, Cavner D, Egan V.	Child Abuse Negl. 2014 Feb;38(2):252-60. doi: 10.1016/j.chiabu.2013.08.019. Epub 2013 Sep 23.	Klatt T	Child Abuse Negl	2014	2013/09/28			10.1016/j.chiabu.2013.08.019
27938363	Reasons for defaulting from childhood immunization program: a qualitative study from Hadiya zone, Southern Ethiopia	Zewdie A, Letebo M, Mekonnen T.	BMC Public Health. 2016 Dec 9;16(1):1240. doi: 10.1186/s12889-016-3904-1.	Zewdie A	BMC Public Health	2016	2016/12/13	PMC5148861		10.1186/s12889-016-3904-1
24072564	Parent-child relationships, parental psychological control, and aggression: maternal and paternal relationships	Murray KW, Dwyer KM, Rubin KH, Knighton-Wisor S, Booth-LaForce C.	J Youth Adolesc. 2014 Aug;43(8):1361-73. doi: 10.1007/s10964-013-0019-1. Epub 2013 Sep 27.	Murray KW	J Youth Adolesc	2014	2013/09/28	PMC8715731	NIHMS1766704	10.1007/s10964-013-0019-1
26632991	Early-Life Adversity Interacts with FKBP5 Genotypes: Altered Working Memory and Cardiac Stress Reactivity in the Oklahoma Family Health Patterns Project	Lovallo WR, Enoch MA, Acheson A, Cohoon AJ, Sorocco KH, Hodgkinson CA, Vincent AS, Goldman D.	Neuropsychopharmacology. 2016 Jun;41(7):1724-32. doi: 10.1038/npp.2015.347. Epub 2015 Dec 3.	Lovallo WR	Neuropsychopharmacology	2016	2015/12/04	PMC4869048		10.1038/npp.2015.347
26690329	Perceived family social support buffers against the effects of exposure to rocket attacks on adolescent depression, aggression, and severe violence	Shahar G, Henrich CC.	J Fam Psychol. 2016 Feb;30(1):163-8. doi: 10.1037/fam0000179. Epub 2015 Dec 21.	Shahar G	J Fam Psychol	2016	2015/12/23			10.1037/fam0000179
29155172	Navigating motherhood and maternal transitional infant feeding: Learnings for health professionals	Harrison M, Hepworth J, Brodribb W.	Appetite. 2018 Feb 1;121:228-236. doi: 10.1016/j.appet.2017.11.095. Epub 2017 Nov 16.	Harrison M	Appetite	2018	2017/11/21			10.1016/j.appet.2017.11.095
28740037	A Victim of the Great East Japan Earthquake Identified with the Preserved Medical Samples of Her Deceased Mother	Kuroda H, Inoue K, Takayama S, Ishii T.	Tohoku J Exp Med. 2017 Jul;242(3):247-249. doi: 10.1620/tjem.242.247.	Kuroda H	Tohoku J Exp Med	2017	2017/07/26			10.1620/tjem.242.247
26932136	Association between employment status change and depression in Korean adults	Yoo KB, Park EC, Jang SY, Kwon JA, Kim SJ, Cho KH, Choi JW, Kim JH, Park S.	BMJ Open. 2016 Mar 1;6(3):e008570. doi: 10.1136/bmjopen-2015-008570.	Yoo KB	BMJ Open	2016	2016/03/03	PMC4785295		10.1136/bmjopen-2015-008570
27919242	Reducing child abuse amongst adolescents in low- and middle-income countries: A pre-post trial in South Africa	Cluver L, Meinck F, Yakubovich A, Doubt J, Redfern A, Ward C, Salah N, De Stone S, Petersen T, Mpimpilashe P, Romero RH, Ncobo L, Lachman J, Tsoanyane S, Shenderovich Y, Loening H, Byrne J, Sherr L, Kaplan L, Gardner F.	BMC Public Health. 2016 Jul 13;16(1):567. doi: 10.1186/s12889-016-3262-z.	Cluver L	BMC Public Health	2016	2016/12/07	PMC5137206		10.1186/s12889-016-3262-z
26415496	Lifetime co-occurrence of violence victimisation and symptoms of psychological ill health: a cross-sectional study of Swedish male and female clinical and population samples	Simmons J, Wijma B, Swahnberg K.	BMC Public Health. 2015 Sep 28;15:979. doi: 10.1186/s12889-015-2311-3.	Simmons J	BMC Public Health	2015	2015/09/30	PMC4587579		10.1186/s12889-015-2311-3
25129032	Association of abuse history with symptom severity and quality of life in patients with fibromyalgia	Jiao J, Vincent A, Cha SS, Luedtke CA, Oh TH.	Rheumatol Int. 2015 Mar;35(3):547-53. doi: 10.1007/s00296-014-3113-0. Epub 2014 Aug 18.	Jiao J	Rheumatol Int	2015	2014/08/18			10.1007/s00296-014-3113-0
28543618	'I try to make a net around each patient': home care nursing as relational practice	Bjornsdottir K.	Scand J Caring Sci. 2018 Mar;32(1):177-185. doi: 10.1111/scs.12443. Epub 2017 May 24.	Bjornsdottir K	Scand J Caring Sci	2018	2017/05/26			10.1111/scs.12443
26052816	An exploratory study of nonsuicidal self-injury and suicidal behaviors in adolescent Latinas	Gulbas LE, Hausmann-Stabile C, De Luca SM, Tyler TR, Zayas LH.	Am J Orthopsychiatry. 2015 Jul;85(4):302-14. doi: 10.1037/ort0000073. Epub 2015 Jun 8.	Gulbas LE	Am J Orthopsychiatry	2015	2015/06/09	PMC4501885	NIHMS690770	10.1037/ort0000073
29288950	Safeguarding child rights and enhancing caregiver responsibilities among Canadian parents of youth who sexually offend	Gervais CLM, Romano E.	Child Abuse Negl. 2018 Feb;76:502-514. doi: 10.1016/j.chiabu.2017.12.005. Epub 2017 Dec 27.	Gervais CLM	Child Abuse Negl	2018	2017/12/31			10.1016/j.chiabu.2017.12.005
28137783	Juggling confidentiality and safety: a qualitative study of how general practice clinicians document domestic violence in families with children	Drinkwater J, Stanley N, Szilassy E, Larkins C, Hester M, Feder G.	Br J Gen Pract. 2017 Jun;67(659):e437-e444. doi: 10.3399/bjgp17X689353. Epub 2017 Jan 30.	Drinkwater J	Br J Gen Pract	2017	2017/02/01	PMC5442959		10.3399/bjgp17X689353
23849662	Correlates of bullying behaviors among a sample of North American Indigenous adolescents	Melander LA, Sittner Hartshorn KJ, Whitbeck LB.	J Adolesc. 2013 Aug;36(4):675-84. doi: 10.1016/j.adolescence.2013.05.003. Epub 2013 Jun 7.	Melander LA	J Adolesc	2013	2013/07/16	PMC3981067	NIHMS483679	10.1016/j.adolescence.2013.05.003
27131453	Understanding child directed caregiver aggression: An examination of characteristics and predictors associated with perpetration	Berkout OV, Kolko DJ.	Child Abuse Negl. 2016 Jun;56:44-53. doi: 10.1016/j.chiabu.2016.04.004. Epub 2016 Apr 28.	Berkout OV	Child Abuse Negl	2016	2016/05/02	PMC4888370	NIHMS782500	10.1016/j.chiabu.2016.04.004
24151086	An international comparative public health analysis of sex trafficking of women and girls in eight cities: achieving a more effective health sector response	Macias Konstantopoulos W, Ahn R, Alpert EJ, Cafferty E, McGahan A, Williams TP, Castor JP, Wolferstan N, Purcell G, Burke TF.	J Urban Health. 2013 Dec;90(6):1194-204. doi: 10.1007/s11524-013-9837-4.	Macias Konstantopoulos W	J Urban Health	2013	2013/10/24	PMC3853176		10.1007/s11524-013-9837-4
24397236	Precarious employment, ill health, and lessons from history: the case of casual (temporary) dockworkers 1880-1945	Quinlan M.	Int J Health Serv. 2013;43(4):721-44. doi: 10.2190/HS.43.4.h.	Quinlan M	Int J Health Serv	2013	2014/01/09			10.2190/HS.43.4.h
23063841	Violent behaviour from young adults and the parents of paediatric patients in the emergency department	Pich J, Hazelton M, Kable A.	Int Emerg Nurs. 2013 Jul;21(3):157-62. doi: 10.1016/j.ienj.2012.08.007. Epub 2012 Oct 12.	Pich J	Int Emerg Nurs	2013	2012/10/16			10.1016/j.ienj.2012.08.007
24933708	Child victims and poly-victims in China: are they more at-risk of family violence?	Chan KL.	Child Abuse Negl. 2014 Nov;38(11):1832-9. doi: 10.1016/j.chiabu.2014.05.006. Epub 2014 Jun 2.	Chan KL	Child Abuse Negl	2014	2014/06/17			10.1016/j.chiabu.2014.05.006
26861643	Depressed Mood During Early to Middle Adolescence: A Bi-national Longitudinal Study of the Unique Impact of Family Conflict	Kelly AB, Mason WA, Chmelka MB, Herrenkohl TI, Kim MJ, Patton GC, Hemphill SA, Toumbourou JW, Catalano RF.	J Youth Adolesc. 2016 Aug;45(8):1604-13. doi: 10.1007/s10964-016-0433-2. Epub 2016 Feb 9.	Kelly AB	J Youth Adolesc	2016	2016/02/11	PMC4976765	NIHMS804204	10.1007/s10964-016-0433-2
28670980	Black Pastors' Views on preaching about sex: barriers, facilitators, and opportunities for HIV prevention messaging	Adimora AA, Goldmon MV, Coyne-Beasley T, Ramirez CB, Thompson GA, Ellis D, Stevenson JL, Williams JM, Howard DL, Godley PA.	Ethn Health. 2019 Jul;24(5):560-574. doi: 10.1080/13557858.2017.1346180. Epub 2017 Jul 1.	Adimora AA	Ethn Health	2019	2017/07/04			10.1080/13557858.2017.1346180
23832797	Child care subsidies, maternal health, and child-parent interactions: evidence from three nationally representative datasets	Herbst CM, Tekin E.	Health Econ. 2014 Aug;23(8):894-916. doi: 10.1002/hec.2964. Epub 2013 Jul 8.	Herbst CM	Health Econ	2014	2013/07/09			10.1002/hec.2964
28758882	Attitude towards gender roles and violence against women and girls (VAWG): baseline findings from an RCT of 1752 youths in Pakistan	Saeed Ali T, Karmaliani R, Mcfarlane J, Khuwaja HMA, Somani Y, Chirwa ED, Jewkes R.	Glob Health Action. 2017;10(1):1342454. doi: 10.1080/16549716.2017.1342454.	Saeed Ali T	Glob Health Action	2017	2017/08/01	PMC5964875		10.1080/16549716.2017.1342454
27900556	An Investigation of Relational Risk and Promotive Factors Associated with Adolescent Female Aggression	Cotter KL, Smokowski PR.	Child Psychiatry Hum Dev. 2017 Oct;48(5):754-767. doi: 10.1007/s10578-016-0700-1.	Cotter KL	Child Psychiatry Hum Dev	2017	2016/12/01			10.1007/s10578-016-0700-1
26043828	The Health Care Provider's Experience With Fathers of Overweight and Obese Children: A Qualitative Analysis	Anti E, Laurent JS, Tompkins C.	J Pediatr Health Care. 2016 Mar-Apr;30(2):99-107. doi: 10.1016/j.pedhc.2015.05.003. Epub 2015 Jun 2.	Anti E	J Pediatr Health Care	2016	2015/06/06			10.1016/j.pedhc.2015.05.003
26888414	Physical and verbal aggressive behavior and COMT genotype: Sensitivity to the environment	Tuvblad C, Narusyte J, Comasco E, Andershed H, Andershed AK, Colins OF, Fanti KA, Nilsson KW.	Am J Med Genet B Neuropsychiatr Genet. 2016 Jul;171(5):708-18. doi: 10.1002/ajmg.b.32430. Epub 2016 Feb 17.	Tuvblad C	Am J Med Genet B Neuropsychiatr Genet	2016	2016/02/19			10.1002/ajmg.b.32430
28359753	"The right help at the right time": Positive constructions of peer and professional support for breastfeeding	Burns E, Schmied V.	Women Birth. 2017 Oct;30(5):389-397. doi: 10.1016/j.wombi.2017.03.002. Epub 2017 Mar 27.	Burns E	Women Birth	2017	2017/04/01			10.1016/j.wombi.2017.03.002
23508948	Medical benefits in young Norwegians and their parents, and the contribution of family health and socioeconomic status. The HUNT Study, Norway	Pape K, Bjørngaard JH, De Ridder KA, Westin S, Holmen TL, Krokstad S.	Scand J Public Health. 2013 Jul;41(5):455-62. doi: 10.1177/1403494813481645. Epub 2013 Mar 18.	Pape K	Scand J Public Health	2013	2013/03/20			10.1177/1403494813481645
27164825	Who uses outpatient healthcare services under Ghana's health protection scheme and why?	Fenny AP, Asante FA, Arhinful DK, Kusi A, Parmar D, Williams G.	BMC Health Serv Res. 2016 May 10;16:174. doi: 10.1186/s12913-016-1429-z.	Fenny AP	BMC Health Serv Res	2016	2016/05/12	PMC4862147		10.1186/s12913-016-1429-z
29795691	Reconsidering non-traditional export agriculture and household food security: A case study in rural Guatemala	Méthot J, Bennett EM.	PLoS One. 2018 May 24;13(5):e0198113. doi: 10.1371/journal.pone.0198113. eCollection 2018.	Méthot J	PLoS One	2018	2018/05/26	PMC5967828		10.1371/journal.pone.0198113
28092757	Climate change threats to family farmers' sense of place and mental wellbeing: A case study from the Western Australian Wheatbelt	Ellis NR, Albrecht GA.	Soc Sci Med. 2017 Feb;175:161-168. doi: 10.1016/j.socscimed.2017.01.009. Epub 2017 Jan 6.	Ellis NR	Soc Sci Med	2017	2017/01/17			10.1016/j.socscimed.2017.01.009
27899078	Identifying risk factors for household burdens of road traffic fatalities: regression results from a cross-sectional survey in Taiwan	Huang L.	BMC Public Health. 2016 Nov 29;16(1):1202. doi: 10.1186/s12889-016-3813-3.	Huang L	BMC Public Health	2016	2016/12/01	PMC5129609		10.1186/s12889-016-3813-3
29294749	Adolescents at Serious Psychosocial Risk: What Is the Role of Additional Exposure to Violence in the Home?	Díez C, Fontanil Y, Alonso Y, Ezama E, Gómez LE.	J Interpers Violence. 2018 Mar;33(6):865-888. doi: 10.1177/0886260517708762. Epub 2017 May 12.	Díez C	J Interpers Violence	2018	2018/01/04			10.1177/0886260517708762
23123876	When there seem to be no predetermining factors: early child and proximal family risk predicting externalizing behavior in young children incurring no distal family risk	Roskam I, Meunier JC, Stievenart M, Noël MP.	Res Dev Disabil. 2013 Jan;34(1):627-39. doi: 10.1016/j.ridd.2012.10.002. Epub 2012 Nov 1.	Roskam I	Res Dev Disabil	2013	2012/11/06			10.1016/j.ridd.2012.10.002
29678130	Cumulative risk effect of household dysfunction for child maltreatment after intensive intervention of the child protection system in Japan: a longitudinal analysis	Ohashi H, Wada I, Yamaoka Y, Nakajima-Yamaguchi R, Ogai Y, Morita N.	Environ Health Prev Med. 2018 Apr 20;23(1):14. doi: 10.1186/s12199-018-0703-6.	Ohashi H	Environ Health Prev Med	2018	2018/04/22	PMC5910551		10.1186/s12199-018-0703-6
24955868	When the customer is unethical: the explanatory role of employee emotional exhaustion onto work-family conflict, relationship conflict with coworkers, and job neglect	Greenbaum RL, Quade MJ, Mawritz MB, Kim J, Crosby D.	J Appl Psychol. 2014 Nov;99(6):1188-203. doi: 10.1037/a0037221. Epub 2014 Jun 23.	Greenbaum RL	J Appl Psychol	2014	2014/06/24			10.1037/a0037221
29222968	Student-teacher relationships and bullying: The role of student social status	Longobardi C, Iotti NO, Jungert T, Settanni M.	J Adolesc. 2018 Feb;63:1-10. doi: 10.1016/j.adolescence.2017.12.001. Epub 2017 Dec 6.	Longobardi C	J Adolesc	2018	2017/12/10			10.1016/j.adolescence.2017.12.001
29871642	Psychological violence against general practitioners and nurses in Chinese township hospitals: incidence and implications	Li P, Xing K, Qiao H, Fang H, Ma H, Jiao M, Hao Y, Li Y, Liang L, Gao L, Kang Z, Cui Y, Sun H, Wu Q, Liu M.	Health Qual Life Outcomes. 2018 Jun 5;16(1):117. doi: 10.1186/s12955-018-0940-9.	Li P	Health Qual Life Outcomes	2018	2018/06/07	PMC5989437		10.1186/s12955-018-0940-9
24830829	Differences in caregiver self-efficacy and satisfaction related to sexual abuse of offspring	Johnson EL, Wolfteich PM, Harrell TH.	J Child Sex Abus. 2014;23(5):504-18. doi: 10.1080/10538712.2014.919370.	Johnson EL	J Child Sex Abus	2014	2014/05/17			10.1080/10538712.2014.919370
29998762	The Process of Adjusting to Divorce After Leaving Violent Marriages: A Case Study of Iranian Women	Nikparvar F, Stith S, Dehghani M, Liang JG.	J Interpers Violence. 2021 Apr;36(7-8):NP4468-NP4494. doi: 10.1177/0886260518787210. Epub 2018 Jul 12.	Nikparvar F	J Interpers Violence	2021	2018/07/13			10.1177/0886260518787210
29558715	Beyond residential mobility: A broader conceptualization of instability and its impact on victimization risk among children	Merrick MT, Henly M, Turner HA, David-Ferdon C, Hamby S, Kacha-Ochana A, Simon TR, Finkelhor D.	Child Abuse Negl. 2018 May;79:485-494. doi: 10.1016/j.chiabu.2018.01.029. Epub 2018 Mar 20.	Merrick MT	Child Abuse Negl	2018	2018/03/21	PMC6007809	NIHMS971382	10.1016/j.chiabu.2018.01.029
25413974	THE SAAF STUDY: evaluation of the Safeguarding Children Assessment and Analysis Framework (SAAF), compared with management as usual, for improving outcomes for children and young people who have experienced, or are at risk of, maltreatment: study protocol for a randomised controlled trial	Macdonald G, Lewis J, Macdonald K, Gardner E, Murphy L, Adams C, Ghate D, Cotmore R, Green J.	Trials. 2014 Nov 20;15:453. doi: 10.1186/1745-6215-15-453.	Macdonald G	Trials	2014	2014/11/22	PMC4258936		10.1186/1745-6215-15-453
26677215	From the closest observers of patient care: a thematic analysis of online narrative reviews of hospitals	Bardach NS, Lyndon A, Asteria-Peñaloza R, Goldman LE, Lin GA, Dudley RA.	BMJ Qual Saf. 2016 Nov;25(11):889-897. doi: 10.1136/bmjqs-2015-004515. Epub 2015 Dec 15.	Bardach NS	BMJ Qual Saf	2016	2015/12/18	PMC5360532	NIHMS844152	10.1136/bmjqs-2015-004515
23623620	Child maltreatment severity and adult trauma symptoms: does perceived social support play a buffering role?	Evans SE, Steel AL, DiLillo D.	Child Abuse Negl. 2013 Nov;37(11):934-43. doi: 10.1016/j.chiabu.2013.03.005. Epub 2013 Apr 25.	Evans SE	Child Abuse Negl	2013	2013/04/30	PMC3758446	NIHMS458469	10.1016/j.chiabu.2013.03.005
24436119	Factors associated with elder mistreatment in rural Tamil Nadu, India: a cross-sectional survey	Chokkanathan S.	Int J Geriatr Psychiatry. 2014 Aug;29(8):863-9. doi: 10.1002/gps.4073. Epub 2014 Jan 17.	Chokkanathan S	Int J Geriatr Psychiatry	2014	2014/01/18			10.1002/gps.4073
23317921	Racial and ethnic disparities: a population-based examination of risk factors for involvement with child protective services	Putnam-Hornstein E, Needell B, King B, Johnson-Motoyama M.	Child Abuse Negl. 2013 Jan;37(1):33-46. doi: 10.1016/j.chiabu.2012.08.005. Epub 2013 Jan 11.	Putnam-Hornstein E	Child Abuse Negl	2013	2013/01/16			10.1016/j.chiabu.2012.08.005
25056237	The multilevel determinants of workers' mental health: results from the SALVEO study	Marchand A, Durand P, Haines V 3rd, Harvey S.	Soc Psychiatry Psychiatr Epidemiol. 2015 Mar;50(3):445-59. doi: 10.1007/s00127-014-0932-y. Epub 2014 Jul 24.	Marchand A	Soc Psychiatry Psychiatr Epidemiol	2015	2014/07/25			10.1007/s00127-014-0932-y
24767247	Children's representations of school support for HIV-affected peers in rural Zimbabwe	Campbell C, Andersen L, Mutsikiwa A, Madanhire C, Skovdal M, Nyamukapa C, Gregson S.	BMC Public Health. 2014 Apr 26;14:402. doi: 10.1186/1471-2458-14-402.	Campbell C	BMC Public Health	2014	2014/04/29	PMC4041360		10.1186/1471-2458-14-402
26297015	Interventions in health organisations to reduce the impact of adverse events in second and third victims	Mira JJ, Lorenzo S, Carrillo I, Ferrús L, Pérez-Pérez P, Iglesias F, Silvestre C, Olivera G, Zavala E, Nuño-Solinís R, Maderuelo-Fernández JÁ, Vitaller J, Astier P; Research Group on Second and Third Victims.	BMC Health Serv Res. 2015 Aug 22;15:341. doi: 10.1186/s12913-015-0994-x.	Mira JJ	BMC Health Serv Res	2015	2015/08/23	PMC4546284		10.1186/s12913-015-0994-x
24034961	Parents' and professionals' perceptions of family-centered care for children with autism spectrum disorder across service sectors	Hodgetts S, Nicholas D, Zwaigenbaum L, McConnell D.	Soc Sci Med. 2013 Nov;96:138-46. doi: 10.1016/j.socscimed.2013.07.012. Epub 2013 Jul 25.	Hodgetts S	Soc Sci Med	2013	2013/09/17			10.1016/j.socscimed.2013.07.012
23924177	A study of shame from sexual abuse within the context of a Norwegian incest center	Pettersen KT.	J Child Sex Abus. 2013;22(6):677-94. doi: 10.1080/10538712.2013.811139.	Pettersen KT	J Child Sex Abus	2013	2013/08/09			10.1080/10538712.2013.811139
26011609	Childhood adversity as a predictor of non-adherence to statin therapy in adulthood	Korhonen MJ, Halonen JI, Brookhart MA, Kawachi I, Pentti J, Karlsson H, Kivimäki M, Vahtera J.	PLoS One. 2015 May 26;10(5):e0127638. doi: 10.1371/journal.pone.0127638. eCollection 2015.	Korhonen MJ	PLoS One	2015	2015/05/27	PMC4444303		10.1371/journal.pone.0127638
24525762	Sex differences in the pathways to major depression: a study of opposite-sex twin pairs	Kendler KS, Gardner CO.	Am J Psychiatry. 2014 Apr;171(4):426-35. doi: 10.1176/appi.ajp.2013.13101375.	Kendler KS	Am J Psychiatry	2014	2014/02/15	PMC3972260	NIHMS567356	10.1176/appi.ajp.2013.13101375
23702789	Adolescent sexual assault disclosure: the impact of peers, families, and schools	Fehler-Cabral G, Campbell R.	Am J Community Psychol. 2013 Sep;52(1-2):73-83. doi: 10.1007/s10464-013-9577-3.	Fehler-Cabral G	Am J Community Psychol	2013	2013/05/25			10.1007/s10464-013-9577-3
24320994	Guidelines for establishing a telemental health program to provide evidence-based therapy for trauma-exposed children and families	Jones AM, Shealy KM, Reid-Quiñones K, Moreland AD, Davidson TM, López CM, Barr SC, de Arellano MA.	Psychol Serv. 2014 Nov;11(4):398-409. doi: 10.1037/a0034963. Epub 2013 Dec 9.	Jones AM	Psychol Serv	2014	2013/12/11	PMC4079762	NIHMS592454	10.1037/a0034963
23421705	Do health systems delay the treatment of poor children? A qualitative study of child deaths in rural Tanzania	Samuelsen H, Tersbøl BP, Mbuyita SS.	BMC Health Serv Res. 2013 Feb 19;13:67. doi: 10.1186/1472-6963-13-67.	Samuelsen H	BMC Health Serv Res	2013	2013/02/21	PMC3598234		10.1186/1472-6963-13-67
24745547	Parental opinions of their child's experience in the legal process: an interpretative analysis	Back C, Gustafsson PA, Berterö C.	J Child Sex Abus. 2014;23(3):290-303. doi: 10.1080/10538712.2014.888117.	Back C	J Child Sex Abus	2014	2014/04/22			10.1080/10538712.2014.888117
33593988	Pilot Validation Study on the Tavistock Relationships Observational Scale for the Assessment of the Quality of Dyadic Relationships in Couples in Which One Partner Has Dementia	Polek E, Balfour A, Williams A, Monger E.	J Nurs Meas. 2021 Aug 1;29(2):283-301. doi: 10.1891/JNM-D-19-00073. Epub 2021 Feb 16.	Polek E	J Nurs Meas	2021	2021/02/17			10.1891/JNM-D-19-00073
29873017	Psychometric Properties and Utility of the Social Vulnerability Questionnaire for Individuals with Intellectual and Developmental Disabilities	Fisher MH, Shivers CM, Josol CK.	J Autism Dev Disord. 2020 Jul;50(7):2348-2359. doi: 10.1007/s10803-018-3636-4.	Fisher MH	J Autism Dev Disord	2020	2018/06/07			10.1007/s10803-018-3636-4
24880498	The effects of positive and negative parenting practices on adolescent mental health outcomes in a multicultural sample of rural youth	Smokowski PR, Bacallao ML, Cotter KL, Evans CB.	Child Psychiatry Hum Dev. 2015 Jun;46(3):333-45. doi: 10.1007/s10578-014-0474-2.	Smokowski PR	Child Psychiatry Hum Dev	2015	2014/06/02			10.1007/s10578-014-0474-2
25007421	Caregiver reports of patient-initiated violence in psychosis	Onwumere J, Grice S, Garety P, Bebbington P, Dunn G, Freeman D, Fowler D, Kuipers E.	Can J Psychiatry. 2014 Jul;59(7):376-84. doi: 10.1177/070674371405900705.	Onwumere J	Can J Psychiatry	2014	2014/07/10	PMC4086313		10.1177/070674371405900705
24345615	Managing large-volume literature searches in research synthesis studies	Havill NL, Leeman J, Shaw-Kokot J, Knafl K, Crandell J, Sandelowski M.	Nurs Outlook. 2014 Mar-Apr;62(2):112-8. doi: 10.1016/j.outlook.2013.11.002. Epub 2013 Nov 13.	Havill NL	Nurs Outlook	2014	2013/12/19	PMC3959590	NIHMS550450	10.1016/j.outlook.2013.11.002
23627431	How do abused elderly persons and their adult protective services caseworkers view law enforcement involvement and criminal prosecution, and what impact do these views have on case processing?	Jackson SL, Hafemeister TL.	J Elder Abuse Negl. 2013;25(3):254-80. doi: 10.1080/08946566.2012.751843.	Jackson SL	J Elder Abuse Negl	2013	2013/05/01			10.1080/08946566.2012.751843
31378080	Mindfulness Training Supports Quality of Life and Advance Care Planning in Adults With Metastatic Cancer and Their Caregivers: Results of a Pilot Study	Johns SA, Beck-Coon K, Stutz PV, Talib TL, Chinh K, Cottingham AH, Schmidt K, Shields C, Stout ME, Stump TE, Monahan PO, Torke AM, Helft PR.	Am J Hosp Palliat Care. 2020 Feb;37(2):88-99. doi: 10.1177/1049909119862254. Epub 2019 Aug 4.	Johns SA	Am J Hosp Palliat Care	2020	2019/08/06	PMC8112585	NIHMS1697378	10.1177/1049909119862254
28271966	A national survey of attitudes toward intimate partner violence among married women in Kazakhstan, Kyrgyzstan, and Tajikistan: Implications for health prevention and intervention	Joshi M, Childress S.	Soc Work Health Care. 2017 Apr;56(4):294-319. doi: 10.1080/00981389.2016.1268660. Epub 2017 Feb 21.	Joshi M	Soc Work Health Care	2017	2017/03/09			10.1080/00981389.2016.1268660
28545310	When Is Neglect, Neglect?: It Depends on Who You Ask	Dickerson KL, Lindner S, Scurich N, Quas JA.	Child Maltreat. 2017 Aug;22(3):256-264. doi: 10.1177/1077559517709558. Epub 2017 May 26.	Dickerson KL	Child Maltreat	2017	2017/05/27			10.1177/1077559517709558
27797569	The contribution of maternal care and control, and community type to children's adjustment to political violence	Tangir G, Dekel R, Lavi T, Gewirtz AH, Zamir O.	Psychol Trauma. 2017 Aug;9(Suppl 1):122-129. doi: 10.1037/tra0000209. Epub 2016 Oct 31.	Tangir G	Psychol Trauma	2017	2016/11/01			10.1037/tra0000209
28557736	Change of School Playground Environment on Bullying: A Randomized Controlled Trial	Farmer VL, Williams SM, Mann JI, Schofield G, McPhee JC, Taylor RW.	Pediatrics. 2017 May;139(5):e20163072. doi: 10.1542/peds.2016-3072.	Farmer VL	Pediatrics	2017	2017/05/31			10.1542/peds.2016-3072
27490517	Exploring child prostitution in a major city in the West African region	Hounmenou C.	Child Abuse Negl. 2016 Sep;59:26-35. doi: 10.1016/j.chiabu.2016.07.003. Epub 2016 Aug 1.	Hounmenou C	Child Abuse Negl	2016	2016/08/05			10.1016/j.chiabu.2016.07.003
24677125	Psychological distress in families of victims of maritime piracy - the Italian experience	Ziello AR, Angioli RD, Fasanaro AM, Amenta F.	Int Marit Health. 2014;65(1):28-32. doi: 10.5603/MH.2014.0007.	Ziello AR	Int Marit Health	2014	2014/03/29			10.5603/MH.2014.0007
33253991	'Not at the diagnosis point': Dealing with contradiction in autism assessment teams	Hayes J, McCabe R, Ford T, Parker D, Russell G.	Soc Sci Med. 2021 Jan;268:113462. doi: 10.1016/j.socscimed.2020.113462. Epub 2020 Oct 19.	Hayes J	Soc Sci Med	2021	2020/11/30	PMC7814339		10.1016/j.socscimed.2020.113462
27998261	Suicidal ideation among suburban adolescents: The influence of school bullying and other mediating risk factors	Lardier DT Jr, Barrios VR, Garcia-Reid P, Reid RJ.	J Child Adolesc Ment Health. 2016 Oct;28(3):213-231. doi: 10.2989/17280583.2016.1262381.	Lardier DT Jr	J Child Adolesc Ment Health	2016	2016/12/22			10.2989/17280583.2016.1262381
26709859	The influence of interpersonal aggression on maternal perceptions of infant emotions: Associations with early parenting quality	Dayton CJ, Huth-Bocks AC, Busuito A.	Emotion. 2016 Jun;16(4):436-48. doi: 10.1037/emo0000114. Epub 2015 Dec 28.	Dayton CJ	Emotion	2016	2015/12/29			10.1037/emo0000114
25752351	The role of parents in public views of strategies to address childhood obesity in the United States	Wolfson JA, Gollust SE, Niederdeppe J, Barry CL.	Milbank Q. 2015 Mar;93(1):73-111. doi: 10.1111/1468-0009.12106.	Wolfson JA	Milbank Q	2015	2015/03/11	PMC4364432		10.1111/1468-0009.12106
25967587	The experience of caregivers of people living with serious mental disorders: a study from rural Ghana	Ae-Ngibise KA, Doku VC, Asante KP, Owusu-Agyei S.	Glob Health Action. 2015 May 11;8:26957. doi: 10.3402/gha.v8.26957. eCollection 2015.	Ae-Ngibise KA	Glob Health Action	2015	2015/05/14	PMC4429259		10.3402/gha.v8.26957
27245809	Characteristics of Youth With Combined Histories of Violent Behavior, Suicidal Ideation or Behavior, and Gun-Carrying	Logan JE, Vagi KJ, Gorman-Smith D.	Crisis. 2016 Nov;37(6):402-414. doi: 10.1027/0227-5910/a000389. Epub 2016 Jun 1.	Logan JE	Crisis	2016	2016/06/02	PMC5133189	NIHMS746868	10.1027/0227-5910/a000389
28977122	[Comprehensive primary care and segmented health systems in South America]	Giovanella L, Almeida PF.	Cad Saude Publica. 2017 Oct 2;33Suppl 2(Suppl 2):e00118816. doi: 10.1590/0102-311X00118816.	Giovanella L	Cad Saude Publica	2017	2017/10/05			10.1590/0102-311X00118816
24079959	Examining intimate partner aggression assessment among returning veterans and their partners	LaMotte AD, Taft CT, Weatherill RP, Scott JP, Eckhardt CI.	Psychol Assess. 2014 Mar;26(1):8-15. doi: 10.1037/a0034579. Epub 2013 Sep 30.	LaMotte AD	Psychol Assess	2014	2013/10/02			10.1037/a0034579
26962998	Teacher ratings of resilience and peer relationships of preschoolers whose fathers died unexpectedly	Gülay Ogelman H, Gündoğan A, Erten Sarıkaya H, Erol A.	Death Stud. 2016 Aug;40(7):414-418. doi: 10.1080/07481187.2016.1159260. Epub 2016 Mar 10.	Gülay Ogelman H	Death Stud	2016	2016/03/11			10.1080/07481187.2016.1159260
29842995	From mother to child: Maternal betrayal trauma and risk for maltreatment and psychopathology in the next generation	Babcock Fenerci RL, Allen B.	Child Abuse Negl. 2018 Aug;82:1-11. doi: 10.1016/j.chiabu.2018.05.014. Epub 2018 May 26.	Babcock Fenerci RL	Child Abuse Negl	2018	2018/05/30			10.1016/j.chiabu.2018.05.014
25287795	A crisis worker's observations on the psychosocial support for victims and families following child sexual abuse; a case study	Gibney DR, Jones A.	J Forensic Leg Med. 2014 Oct;27:25-8. doi: 10.1016/j.jflm.2014.07.001. Epub 2014 Jul 30.	Gibney DR	J Forensic Leg Med	2014	2014/10/08			10.1016/j.jflm.2014.07.001
30035808	Harm from Known Others' Drinking by Relationship Proximity to the Harmful Drinker and Gender: A Meta-Analysis Across 10 Countries	Stanesby O, Callinan S, Graham K, Wilson IM, Greenfield TK, Wilsnack SC, Hettige S, Hanh HTM, Siengsounthone L, Waleewong O, Laslett AM.	Alcohol Clin Exp Res. 2018 Sep;42(9):1693-1703. doi: 10.1111/acer.13828. Epub 2018 Jul 23.	Stanesby O	Alcohol Clin Exp Res	2018	2018/07/24	PMC6120764	NIHMS979042	10.1111/acer.13828
31775831	A manual-based family intervention for families living with the consequences of traumatic injury to the brain or spinal cord: a study protocol of a randomized controlled trial	Soendergaard PL, Wolffbrandt MM, Biering-Sørensen F, Nordin M, Schow T, Arango-Lasprilla JC, Norup A.	Trials. 2019 Nov 27;20(1):646. doi: 10.1186/s13063-019-3794-5.	Soendergaard PL	Trials	2019	2019/11/29	PMC6880634		10.1186/s13063-019-3794-5
24495574	Environmental factors during adolescence associated with later development of psychotic disorders - a nested case-control study	Bratlien U, Øie M, Haug E, Møller P, Andreassen OA, Lien L, Melle I.	Psychiatry Res. 2014 Mar 30;215(3):579-85. doi: 10.1016/j.psychres.2013.12.048. Epub 2014 Jan 9.	Bratlien U	Psychiatry Res	2014	2014/02/06			10.1016/j.psychres.2013.12.048
29154436	The Ecology of Teachers' Experiences with Violence and Lack of Administrative Support	McMahon SD, Reaves S, McConnell EA, Peist E, Ruiz L; APA Task Force on Classroom Violence Directed Against Teachers.	Am J Community Psychol. 2017 Dec;60(3-4):502-515. doi: 10.1002/ajcp.12202. Epub 2017 Nov 20.	McMahon SD	Am J Community Psychol	2017	2017/11/21			10.1002/ajcp.12202
28891666	Adversity in childhood and measures of aging in midlife: Findings from a cohort of british women	Anderson EL, Heron J, Ben-Shlomo Y, Kuh D, Cooper R, Lawlor DA, Fraser A, Howe LD.	Psychol Aging. 2017 Sep;32(6):521-530. doi: 10.1037/pag0000182.	Anderson EL	Psychol Aging	2017	2017/09/12	PMC5592847		10.1037/pag0000182
24893884	Insecure attachment behavior and partner violence: incorporating couple perceptions of insecure attachment and relational aggression	Oka M, Sandberg JG, Bradford AB, Brown A.	J Marital Fam Ther. 2014 Oct;40(4):412-29. doi: 10.1111/jmft.12079. Epub 2014 Jun 4.	Oka M	J Marital Fam Ther	2014	2014/06/05			10.1111/jmft.12079
25174634	'Mum never loved me.' How structural factors influence adolescent sexual and reproductive health through parent-child connectedness: a qualitative study in rural Tanzania	Wamoyi J, Wight D.	Afr J AIDS Res. 2014;13(2):169-78. doi: 10.2989/16085906.2014.945387.	Wamoyi J	Afr J AIDS Res	2014	2014/09/02	PMC4151808		10.2989/16085906.2014.945387
29223461	Antenatal Consultations at Extreme Prematurity: A Systematic Review of Parent Communication Needs	Kharrat A, Moore GP, Beckett S, Nicholls SG, Sampson M, Daboval T.	J Pediatr. 2018 May;196:109-115.e7. doi: 10.1016/j.jpeds.2017.10.067. Epub 2017 Dec 6.	Kharrat A	J Pediatr	2018	2017/12/11			10.1016/j.jpeds.2017.10.067
30146951	"Morir En Camino": Community Narratives about Childbirth Care in Rural Chiapas	Amanuel H, Palazuelos D, Reyes A, Montaño M, Flores H, Molina RL.	Glob Public Health. 2019 Mar;14(3):396-406. doi: 10.1080/17441692.2018.1512143. Epub 2018 Aug 26.	Amanuel H	Glob Public Health	2019	2018/08/28			10.1080/17441692.2018.1512143
25331912	Reaching out or missing out: approaches to outreach with family carers in social care organisations	Moriarty J, Manthorpe J, Cornes M.	Health Soc Care Community. 2015 Jan;23(1):42-50. doi: 10.1111/hsc.12119. Epub 2014 Oct 21.	Moriarty J	Health Soc Care Community	2015	2014/10/22	PMC4282470		10.1111/hsc.12119
24501114	Laboring to mother in the context of past trauma: the transition to motherhood	Berman H, Mason R, Hall J, Rodger S, Classen CC, Evans MK, Ross LE, Mulcahy GA, Carranza L, Al-Zoubi F.	Qual Health Res. 2014 Sep;24(9):1253-64. doi: 10.1177/1049732314521902. Epub 2014 Feb 5.	Berman H	Qual Health Res	2014	2014/02/07	PMC4232343		10.1177/1049732314521902
23597001	Spousal experiences of coping with and adapting to caregiving for a partner who has a stroke: a meta-synthesis of qualitative research	Quinn K, Murray C, Malone C.	Disabil Rehabil. 2014;36(3):185-98. doi: 10.3109/09638288.2013.783630. Epub 2013 Apr 18.	Quinn K	Disabil Rehabil	2014	2013/04/20			10.3109/09638288.2013.783630
37910105	Family-Centered Prevention to Reduce Discrimination-Related Depressive Symptoms Among Black Adolescents: Secondary Analysis of a Randomized Clinical Trial	Kogan SM, Kwon E, Brody GH, Azarmehr R, Reck AJ, Anderson T, Sperr M.	JAMA Netw Open. 2023 Nov 1;6(11):e2340567. doi: 10.1001/jamanetworkopen.2023.40567.	Kogan SM	JAMA Netw Open	2023	2023/11/01	PMC10620615		10.1001/jamanetworkopen.2023.40567
24223924	Bonobos protect and console friends and kin	Palagi E, Norscia I.	PLoS One. 2013 Nov 5;8(11):e79290. doi: 10.1371/journal.pone.0079290. eCollection 2013.	Palagi E	PLoS One	2013	2013/11/14	PMC3818457		10.1371/journal.pone.0079290
29745293	Mothers' insightfulness regarding their children's inner world: associations with mothers' history of sexual abuse and lack of resolution of the trauma	Koren-Karie N, Getzler-Yosef R.	Attach Hum Dev. 2019 Dec;21(6):582-596. doi: 10.1080/14616734.2018.1472287. Epub 2018 May 10.	Koren-Karie N	Attach Hum Dev	2019	2018/05/11			10.1080/14616734.2018.1472287
25117894	Measuring school climate in high schools: a focus on safety, engagement, and the environment	Bradshaw CP, Waasdorp TE, Debnam KJ, Johnson SL.	J Sch Health. 2014 Sep;84(9):593-604. doi: 10.1111/josh.12186.	Bradshaw CP	J Sch Health	2014	2014/08/14			10.1111/josh.12186
24299481	Older male mentors' perceptions of a Men's Shed intergenerational mentoring program	Wilson NJ, Cordier R, Wilson Whatley L.	Aust Occup Ther J. 2013 Dec;60(6):416-26. doi: 10.1111/1440-1630.12090.	Wilson NJ	Aust Occup Ther J	2013	2013/12/05			10.1111/1440-1630.12090
30102600	An Inference Attack on Genomic Data Using Kinship, Complex Correlations, and Phenotype Information	Deznabi I, Mobayen M, Jafari N, Tastan O, Ayday E.	IEEE/ACM Trans Comput Biol Bioinform. 2018 Jul-Aug;15(4):1333-1343. doi: 10.1109/TCBB.2017.2709740.	Deznabi I	IEEE/ACM Trans Comput Biol Bioinform	2018	2018/08/14			10.1109/TCBB.2017.2709740
26786952	What Happened Next: Interviews With Mothers After a Finding of Child Maltreatment in the Household	Campbell KA, Olson LM, Keenan HT, Morrow SL.	Qual Health Res. 2017 Jan;27(2):155-169. doi: 10.1177/1049732315625197. Epub 2016 Jan 19.	Campbell KA	Qual Health Res	2017	2016/01/21	PMC4955648	NIHMS754224	10.1177/1049732315625197
29096162	Violence against children in Afghanistan: Concerns and opportunities for positive change	O'Leary P, Cameron CM, Lakhani A, Osborne JM, de Souza L, Hope K, Naimi MS, Khan H, Jawad QS, Majidi S.	Child Abuse Negl. 2018 Feb;76:95-105. doi: 10.1016/j.chiabu.2017.10.010. Epub 2017 Oct 31.	O'Leary P	Child Abuse Negl	2018	2017/11/03			10.1016/j.chiabu.2017.10.010
25275990	Association of faculty perceptions of work-life with emotional exhaustion and intent to leave academic nursing: report on a national survey of nurse faculty	Yedidia MJ, Chou J, Brownlee S, Flynn L, Tanner CA.	J Nurs Educ. 2014 Oct;53(10):569-79. doi: 10.3928/01484834-20140922-03.	Yedidia MJ	J Nurs Educ	2014	2014/10/03			10.3928/01484834-20140922-03
27537325	Surveillance for Violent Deaths - National Violent Death Reporting System, 17 States, 2013	Lyons BH, Fowler KA, Jack SP, Betz CJ, Blair JM.	MMWR Surveill Summ. 2016 Aug 19;65(10):1-42. doi: 10.15585/mmwr.ss6510a1.	Lyons BH	MMWR Surveill Summ	2016	2016/08/19			10.15585/mmwr.ss6510a1
28949869	Better to know than to imagine: Including children in their health care	Wangmo T, De Clercq E, Ruhe KM, Beck-Popovic M, Rischewski J, Angst R, Ansari M, Elger BS.	AJOB Empir Bioeth. 2017 Jan-Mar;8(1):11-20. doi: 10.1080/23294515.2016.1207724. Epub 2016 Jul 1.	Wangmo T	AJOB Empir Bioeth	2017	2017/09/27			10.1080/23294515.2016.1207724
29132955	Injuries From Physical Abuse: National Survey of Children's Exposure to Violence I-III	Simon TR, Shattuck A, Kacha-Ochana A, David-Ferdon CF, Hamby S, Henly M, Merrick MT, Turner HA, Finkelhor D.	Am J Prev Med. 2018 Jan;54(1):129-132. doi: 10.1016/j.amepre.2017.08.031. Epub 2017 Nov 11.	Simon TR	Am J Prev Med	2018	2017/11/15	PMC5878920	NIHMS951333	10.1016/j.amepre.2017.08.031
30143040	Beyond the statistic: exploring the process of early marriage decision-making using qualitative findings from Ethiopia and India	McDougal L, Jackson EC, McClendon KA, Belayneh Y, Sinha A, Raj A.	BMC Womens Health. 2018 Aug 24;18(1):144. doi: 10.1186/s12905-018-0631-z.	McDougal L	BMC Womens Health	2018	2018/08/26	PMC6109273		10.1186/s12905-018-0631-z
27980168	After the vanishing	Wade L.	Science. 2016 Dec 16;354(6318):1369-1371. doi: 10.1126/science.354.6318.1369.	Wade L	Science	2016	2016/12/17			10.1126/science.354.6318.1369
29486349	Predicting running away in girls who are victims of commercial sexual exploitation	Hershberger AR, Sanders J, Chick C, Jessup M, Hanlin H, Cyders MA.	Child Abuse Negl. 2018 May;79:269-278. doi: 10.1016/j.chiabu.2018.02.023. Epub 2018 Mar 20.	Hershberger AR	Child Abuse Negl	2018	2018/02/28	PMC5879020	NIHMS946221	10.1016/j.chiabu.2018.02.023
27886725	When love meets hate: The relationship between state policies on gay and lesbian rights and hate crime incidence	Levy BL, Levy DL.	Soc Sci Res. 2017 Jan;61:142-159. doi: 10.1016/j.ssresearch.2016.06.008. Epub 2016 Jun 8.	Levy BL	Soc Sci Res	2017	2016/11/26	PMC5124441	NIHMS796938	10.1016/j.ssresearch.2016.06.008
23359869	The role of parental, school, and peer factors in adolescent bullying involvement: results from the Turkish HBSC 2005/2006 study	Erginoz E, Alikasifoglu M, Ercan O, Uysal O, Alp Z, Ocak S, Oktay Tanyildiz G, Ekici B, Yucel IK, Albayrak Kaymak D.	Asia Pac J Public Health. 2015 Mar;27(2):NP1591-603. doi: 10.1177/1010539512473144. Epub 2013 Jan 28.	Erginoz E	Asia Pac J Public Health	2015	2013/01/30			10.1177/1010539512473144
23659917	[Evaluating the total incapacity to work: implementing French National Authority for Health guidelines in clinical practice]	Chariot P, Bécache N, François-Purssell I, Dantchev N, Delpla PA, Fournier L, Proust B.	Presse Med. 2013 Oct;42(10):1300-9. doi: 10.1016/j.lpm.2012.11.017. Epub 2013 May 6.	Chariot P	Presse Med	2013	2013/05/11			10.1016/j.lpm.2012.11.017
23465733	Gender-specific association between childhood adversities and smoking in adulthood: findings from a population-based study	Fuller-Thomson E, Filippelli J, Lue-Crisostomo CA.	Public Health. 2013 May;127(5):449-60. doi: 10.1016/j.puhe.2013.01.006. Epub 2013 Mar 5.	Fuller-Thomson E	Public Health	2013	2013/03/08			10.1016/j.puhe.2013.01.006
25682732	The association between childhood maltreatment experiences and the onset of maltreatment perpetration in young adulthood controlling for proximal and distal risk factors	Ben-David V, Jonson-Reid M, Drake B, Kohl PL.	Child Abuse Negl. 2015 Aug;46:132-41. doi: 10.1016/j.chiabu.2015.01.013. Epub 2015 Feb 13.	Ben-David V	Child Abuse Negl	2015	2015/02/17	PMC4527934	NIHMS664632	10.1016/j.chiabu.2015.01.013
24237830	Fatal intimate partner violence against women in Portugal: a forensic medical national study	Pereira AR, Vieira DN, Magalhães T.	J Forensic Leg Med. 2013 Nov;20(8):1099-107. doi: 10.1016/j.jflm.2013.09.015. Epub 2013 Oct 3.	Pereira AR	J Forensic Leg Med	2013	2013/11/19			10.1016/j.jflm.2013.09.015
24187121	Building healthy children: evidence-based home visitation integrated with pediatric medical homes	Paradis HA, Sandler M, Manly JT, Valentine L.	Pediatrics. 2013 Nov;132 Suppl 2:S174-9. doi: 10.1542/peds.2013-1021R.	Paradis HA	Pediatrics	2013	2013/11/05			10.1542/peds.2013-1021R
29294997	Traumatic Events Exposure and Psychological Trauma in Children Victims of War in the Gaza Strip	Manzanero AL, Crespo M, Barón S, Scott T, El-Astal S, Hemaid F.	J Interpers Violence. 2021 Feb;36(3-4):1568-1587. doi: 10.1177/0886260517742911. Epub 2017 Nov 23.	Manzanero AL	J Interpers Violence	2021	2018/01/04			10.1177/0886260517742911
29100038	Associations of neighborhood disorganization and maternal spanking with children's aggression: A fixed-effects regression analysis	Ma J, Grogan-Kaylor A, Lee SJ.	Child Abuse Negl. 2018 Feb;76:106-116. doi: 10.1016/j.chiabu.2017.10.013. Epub 2017 Nov 1.	Ma J	Child Abuse Negl	2018	2017/11/04			10.1016/j.chiabu.2017.10.013
29649516	"Mom, quit fat talking-I'm trying to eat (mindfully) here!": Evaluating a sociocultural model of family fat talk, positive body image, and mindful eating in college women	Webb JB, Rogers CB, Etzel L, Padro MP.	Appetite. 2018 Jul 1;126:169-175. doi: 10.1016/j.appet.2018.04.003. Epub 2018 Apr 9.	Webb JB	Appetite	2018	2018/04/13			10.1016/j.appet.2018.04.003
25874896	The knowledge, attitudes and beliefs of carers (parents, guardians, healthcare practitioners, crèche workers) around fever and febrile illness in children aged 5 years and under: protocol for a qualitative systematic review	Kelly M, Sahm LJ, Shiely F, O'Sullivan R, Brenner M, Larkin P, McCarthy S.	Syst Rev. 2015 Mar 14;4:27. doi: 10.1186/s13643-015-0021-7.	Kelly M	Syst Rev	2015	2015/04/16	PMC4391301		10.1186/s13643-015-0021-7
24290867	Perpetration patterns and environmental contexts of IPV in Sweden: relationships with adult mental health	Miller LE, Cater AK, Howell KH, Graham-Bermann SA.	Child Abuse Negl. 2014 Jan;38(1):147-58. doi: 10.1016/j.chiabu.2013.10.023. Epub 2013 Nov 26.	Miller LE	Child Abuse Negl	2014	2013/12/03			10.1016/j.chiabu.2013.10.023
26848147	The Effect of Intimate Partner Violence on the Psychosocial Development of Toddlers	Harper B, Nwabuzor Ogbonnaya I, McCullough KC.	J Interpers Violence. 2018 Aug;33(16):2512-2536. doi: 10.1177/0886260516628286. Epub 2016 Feb 4.	Harper B	J Interpers Violence	2018	2016/02/06			10.1177/0886260516628286
29333985	A Systematic Review of Interventions for Women Parenting in the Context of Intimate Partner Violence	Austin AE, Shanahan ME, Barrios YV, Macy RJ.	Trauma Violence Abuse. 2019 Oct;20(4):498-519. doi: 10.1177/1524838017719233. Epub 2017 Jul 21.	Austin AE	Trauma Violence Abuse	2019	2018/01/16			10.1177/1524838017719233
30010377	The Disorganized Response Scale: Construct validity of a potential self-report measure of disorganized attachment	Briere J, Runtz M, Eadie EM, Bigras N, Godbout N.	Psychol Trauma. 2019 Jul;11(5):486-494. doi: 10.1037/tra0000396. Epub 2018 Jul 16.	Briere J	Psychol Trauma	2019	2018/07/17			10.1037/tra0000396
26276165	How intra-familial decision-making affects women's access to, and use of maternal healthcare services in Ghana: a qualitative study	Ganle JK, Obeng B, Segbefia AY, Mwinyuri V, Yeboah JY, Baatiema L.	BMC Pregnancy Childbirth. 2015 Aug 15;15:173. doi: 10.1186/s12884-015-0590-4.	Ganle JK	BMC Pregnancy Childbirth	2015	2015/08/16	PMC4537557		10.1186/s12884-015-0590-4
23886576	Exposure to bullying among students with autism spectrum conditions: a multi-informant analysis of risk and protective factors	Hebron J, Humphrey N.	Autism. 2014 Aug;18(6):618-30. doi: 10.1177/1362361313495965. Epub 2013 Jul 25.	Hebron J	Autism	2014	2013/07/27			10.1177/1362361313495965
24512126	Teacher, parent, and peer reports of early aggression as screening measures for long-term maladaptive outcomes: who provides the most useful information?	Clemans KH, Musci RJ, Leoutsakos JM, Ialongo NS.	J Consult Clin Psychol. 2014 Apr;82(2):236-47. doi: 10.1037/a0035918. Epub 2014 Feb 10.	Clemans KH	J Consult Clin Psychol	2014	2014/02/12	PMC4169203	NIHMS582132	10.1037/a0035918
24360792	A clinico-epidemiological study of rescuer burns	Basra BK, Suri MP, Patil N, Atha R, Patel N, Sachde JP, Shaikh MF.	Burns. 2014 Aug;40(5):1019-23. doi: 10.1016/j.burns.2013.10.004. Epub 2013 Dec 20.	Basra BK	Burns	2014	2013/12/24			10.1016/j.burns.2013.10.004
27018921	The moderating impact of interacting with distressed families of decedents on trauma exposure in medical examiner personnel	Coleman JA, Delahanty DL, Schwartz J, Murani K, Brondolo E.	Psychol Trauma. 2016 Nov;8(6):668-675. doi: 10.1037/tra0000097. Epub 2016 Mar 28.	Coleman JA	Psychol Trauma	2016	2016/03/29			10.1037/tra0000097
26122955	The role of grandparents in childhood obesity in China - evidence from a mixed methods study	Li B, Adab P, Cheng KK.	Int J Behav Nutr Phys Act. 2015 Jun 30;12:91. doi: 10.1186/s12966-015-0251-z.	Li B	Int J Behav Nutr Phys Act	2015	2015/07/01	PMC4507318		10.1186/s12966-015-0251-z
29495091	Recognition of preclinical signs of dementia: A qualitative study exploring the experiences of family carers and professional care assistants	Jenkins C, Feldman G.	J Clin Nurs. 2018 May;27(9-10):1931-1940. doi: 10.1111/jocn.14333.	Jenkins C	J Clin Nurs	2018	2018/03/02			10.1111/jocn.14333
24635011	Notifications for child safeguarding from an acute hospital in response to presentations to healthcare by parents	Gonzalez-Izquierdo A, Ward A, Smith P, Walford C, Begent J, Ioannou Y, Gilbert R.	Child Care Health Dev. 2015 Mar;41(2):186-93. doi: 10.1111/cch.12134. Epub 2014 Mar 18.	Gonzalez-Izquierdo A	Child Care Health Dev	2015	2014/03/19	PMC4340040		10.1111/cch.12134
28664445	Pediatric Cardiology Provider Attitudes About Palliative Care: A Multicenter Survey Study	Balkin EM, Kirkpatrick JN, Kaufman B, Swetz KM, Sleeper LA, Wolfe J, Blume ED.	Pediatr Cardiol. 2017 Oct;38(7):1324-1331. doi: 10.1007/s00246-017-1663-0. Epub 2017 Jun 29.	Balkin EM	Pediatr Cardiol	2017	2017/07/01			10.1007/s00246-017-1663-0
24334640	One year after mild injury: comparison of health status and quality of life between patients with whiplash versus other injuries	Hours M, Khati I, Charnay P, Chossegros L, Tardy H, Tournier C, Perrine AL, Luauté J, Laumon B.	J Rheumatol. 2014 Mar;41(3):528-38. doi: 10.3899/jrheum.130406. Epub 2013 Dec 15.	Hours M	J Rheumatol	2014	2013/12/17			10.3899/jrheum.130406
27052574	The crossover effect of spouses' long working hours on depressive symptoms and suicidal ideation	Yoon JH, Kang MY.	Ind Health. 2016 Oct 8;54(5):410-420. doi: 10.2486/indhealth.2015-0174. Epub 2016 Apr 5.	Yoon JH	Ind Health	2016	2016/04/08	PMC5054282		10.2486/indhealth.2015-0174
28000373	The care network of the families involved in violence against children and adolescents: the Primary Health Care perspective	Carlos DM, de Pádua EMM, da Silva LMP, Silva MAI, Marques WEU, Leitão MNDC, Ferriani MDGC.	J Clin Nurs. 2017 Aug;26(15-16):2452-2467. doi: 10.1111/jocn.13692. Epub 2017 Feb 9.	Carlos DM	J Clin Nurs	2017	2016/12/22			10.1111/jocn.13692
29852888	Victims of Domestic Violence in Shelters: Impacts on Women and Children	Fernández-González L, Calvete E, Orue I, Mauri A.	Span J Psychol. 2018 Jun 1;21:E18. doi: 10.1017/sjp.2018.21.	Fernández-González L	Span J Psychol	2018	2018/06/02			10.1017/sjp.2018.21
25069436	[Psychiatry and NS euthanasia. Facts, transgenerational effects and work with the relatives in Carinthia/Austria]	Oberlerchner H, Stromberger H.	Nervenarzt. 2015 Jan;86(1):83-8. doi: 10.1007/s00115-014-4073-z.	Oberlerchner H	Nervenarzt	2015	2014/07/30			10.1007/s00115-014-4073-z
24677601	Parent report of conversations with their adolescents with intellectual disability	Jones JL, Oseland LM, Morris KL, Larzelere RE.	J Appl Res Intellect Disabil. 2014 Nov;27(6):521-30. doi: 10.1111/jar.12090. Epub 2014 Feb 12.	Jones JL	J Appl Res Intellect Disabil	2014	2014/03/29			10.1111/jar.12090
27430432	Don't ask for fair treatment? A gender analysis of ethnic discrimination, response to discrimination, and self-rated health among marriage migrants in South Korea	Kim Y, Son I, Wie D, Muntaner C, Kim H, Kim SS.	Int J Equity Health. 2016 Jul 19;15(1):112. doi: 10.1186/s12939-016-0396-7.	Kim Y	Int J Equity Health	2016	2016/07/20	PMC4949882		10.1186/s12939-016-0396-7
23339588	Does warmth moderate longitudinal associations between maternal spanking and child aggression in early childhood?	Lee SJ, Altschul I, Gershoff ET.	Dev Psychol. 2013 Nov;49(11):2017-28. doi: 10.1037/a0031630. Epub 2013 Jan 21.	Lee SJ	Dev Psychol	2013	2013/01/24	PMC7988800	NIHMS1676313	10.1037/a0031630
26851407	The impact of a conditional cash transfer program on the utilization of non-targeted services: Evidence from Afghanistan	Witvorapong N, Foshanji AI.	Soc Sci Med. 2016 Mar;152:87-95. doi: 10.1016/j.socscimed.2016.01.043. Epub 2016 Jan 28.	Witvorapong N	Soc Sci Med	2016	2016/02/07			10.1016/j.socscimed.2016.01.043
25113576	Familias 3 - Extensions and new functionality	Kling D, Tillmar AO, Egeland T.	Forensic Sci Int Genet. 2014 Nov;13:121-7. doi: 10.1016/j.fsigen.2014.07.004. Epub 2014 Jul 10.	Kling D	Forensic Sci Int Genet	2014	2014/08/13			10.1016/j.fsigen.2014.07.004
28678650	Cultural practices, gender inequality and inconsistent condom use increase vulnerability to HIV infection: narratives from married and cohabiting women in rural communities in Mpumalanga province, South Africa	Madiba S, Ngwenya N.	Glob Health Action. 2017 Jan-Dec;10(sup2):1341597. doi: 10.1080/16549716.2017.1341597.	Madiba S	Glob Health Action	2017	2017/07/06	PMC5645648		10.1080/16549716.2017.1341597
24359315	The factors influencing young mothers' infant feeding decisions: the views of healthcare professionals and voluntary workers on the role of the baby's maternal grandmother	Bernie K.	Breastfeed Med. 2014 Apr;9(3):161-5. doi: 10.1089/bfm.2013.0120. Epub 2013 Dec 20.	Bernie K	Breastfeed Med	2014	2013/12/24			10.1089/bfm.2013.0120
25255840	An exploratory study of domains of parenting concern among mothers who are childhood sexual abuse survivors	Allbaugh LJ, O'Dougherty Wright M, Atkins Seltmann L.	J Child Sex Abus. 2014;23(8):885-99. doi: 10.1080/10538712.2014.960636.	Allbaugh LJ	J Child Sex Abus	2014	2014/09/27			10.1080/10538712.2014.960636
25888427	Failure on all fronts: general dental practitioners' views on promoting oral health in high caries risk children--a qualitative study	Aljafari AK, Gallagher JE, Hosey MT.	BMC Oral Health. 2015 Apr 9;15:45. doi: 10.1186/s12903-015-0032-8.	Aljafari AK	BMC Oral Health	2015	2015/04/19	PMC4403841		10.1186/s12903-015-0032-8
24326502	Dead infants and unmarried women--from forensic pathology reports 1910-12	Alfsen GC, Hernæs L.	Tidsskr Nor Laegeforen. 2013 Dec 10;133(23-24):2493-7. doi: 10.4045/tidsskr.13.0897.	Alfsen GC	Tidsskr Nor Laegeforen	2013	2013/12/12			10.4045/tidsskr.13.0897
28612245	Correlates of Police Involvement Among Adolescents and Adults with Autism Spectrum Disorder	Tint A, Palucka AM, Bradley E, Weiss JA, Lunsky Y.	J Autism Dev Disord. 2017 Sep;47(9):2639-2647. doi: 10.1007/s10803-017-3182-5.	Tint A	J Autism Dev Disord	2017	2017/06/15			10.1007/s10803-017-3182-5
28836448	Gender differences in posttraumatic stress symptoms among former prisoners of wars' adult offspring	Zerach G, Solomon Z.	Anxiety Stress Coping. 2018 Jan;31(1):21-31. doi: 10.1080/10615806.2017.1368835. Epub 2017 Aug 24.	Zerach G	Anxiety Stress Coping	2018	2017/08/25			10.1080/10615806.2017.1368835
28726455	A developmental perspective on the link between parents' employment and children's obesity	Crosnoe R, Dunifon R.	Am Psychol. 2017 Jul-Aug;72(5):474-486. doi: 10.1037/amp0000044.	Crosnoe R	Am Psychol	2017	2017/07/21	PMC6371798	NIHMS1010200	10.1037/amp0000044
24037366	[Preventable infant mortality and barriers to access to primary care in Recife, Northeastern Brazil]	Vanderlei LC, Navarrete ML.	Rev Saude Publica. 2013 Apr;47(2):379-89. doi: 10.1590/S0034-8910.2013047003789.	Vanderlei LC	Rev Saude Publica	2013	2013/09/17			10.1590/S0034-8910.2013047003789
25253038	More lessons from the Hadza about men's work	Hawkes K, O'Connell JF, Jones NG.	Hum Nat. 2014 Dec;25(4):596-619. doi: 10.1007/s12110-014-9212-5.	Hawkes K	Hum Nat	2014	2014/09/26			10.1007/s12110-014-9212-5
33207302	In Your Capable Hands: Ethical Practice, Bias Mitigation, and Care for Children Who Rely on Chronic Mechanical Ventilation	Fitzgerald H.	J Pediatr Nurs. 2021 Mar-Apr;57:1-4. doi: 10.1016/j.pedn.2020.10.014. Epub 2020 Nov 15.	Fitzgerald H	J Pediatr Nurs	2021	2020/11/18			10.1016/j.pedn.2020.10.014
24953383	Child maltreatment rates assessed in a national household survey of caregivers and youth	Finkelhor D, Vanderminden J, Turner H, Hamby S, Shattuck A.	Child Abuse Negl. 2014 Sep;38(9):1421-35. doi: 10.1016/j.chiabu.2014.05.005. Epub 2014 Jun 20.	Finkelhor D	Child Abuse Negl	2014	2014/06/24			10.1016/j.chiabu.2014.05.005
23587110	A cross-sectional analysis of women's mental health problems: examining the association with different types of violence among a sample of Brazilian mothers	Avanci J, Assis S, Oliveira R.	BMC Womens Health. 2013 Apr 15;13:20. doi: 10.1186/1472-6874-13-20.	Avanci J	BMC Womens Health	2013	2013/04/17	PMC3637256		10.1186/1472-6874-13-20
24059935	Tests of the mitigating effects of caring and supportive relationships in the study of abusive disciplining over two generations	Herrenkohl TI, Klika JB, Brown EC, Herrenkohl RC, Leeb RT.	J Adolesc Health. 2013 Oct;53(4 Suppl):S18-24. doi: 10.1016/j.jadohealth.2013.04.009.	Herrenkohl TI	J Adolesc Health	2013	2013/09/25	PMC3784830	NIHMS472015	10.1016/j.jadohealth.2013.04.009
25069154	My brother's reaper: examining officially reported siblicide incidents in the United States, 2000-2007	Walsh JA, Krienert JL.	Violence Vict. 2014;29(3):523-40. doi: 10.1891/0886-6708.vv-d-13-00032.	Walsh JA	Violence Vict	2014	2014/07/30			10.1891/0886-6708.vv-d-13-00032
24059936	Breaking the cycle of maltreatment: the role of safe, stable, and nurturing relationships	Thornberry TP, Henry KL, Smith CA, Ireland TO, Greenman SJ, Lee RD.	J Adolesc Health. 2013 Oct;53(4 Suppl):S25-31. doi: 10.1016/j.jadohealth.2013.04.019.	Thornberry TP	J Adolesc Health	2013	2013/09/25	PMC3959899	NIHMS478895	10.1016/j.jadohealth.2013.04.019
26347985	The great recession and behavior problems in 9-year old children	Schneider W, Waldfogel J, Brooks-Gunn J.	Dev Psychol. 2015 Nov;51(11):1615-29. doi: 10.1037/dev0000038. Epub 2015 Sep 7.	Schneider W	Dev Psychol	2015	2015/09/09	PMC4624001	NIHMS710419	10.1037/dev0000038
24141355	A study of unnatural female death profile in Lucknow, India	Kumar S, Verma AK, Ali W, Pandey A, Ahmad I, Singh US.	Am J Forensic Med Pathol. 2013 Dec;34(4):352-6. doi: 10.1097/PAF.0000000000000053.	Kumar S	Am J Forensic Med Pathol	2013	2013/10/22			10.1097/PAF.0000000000000053
29294722	Characteristics of Intimate Partner Violence Incidents and the Environments in Which They Occur: Victim Reports to Responding Law Enforcement Officers	Campbell AM, Hicks RA, Thompson SL, Wiehe SE.	J Interpers Violence. 2020 Jul;35(13-14):2583-2606. doi: 10.1177/0886260517704230. Epub 2017 Apr 20.	Campbell AM	J Interpers Violence	2020	2018/01/04			10.1177/0886260517704230
23984994	A qualitative study of perceived risk for HIV transmission among police officers in Dar es Salaam, Tanzania	Tarimo EA, Kohi TW, Bakari M, Kulane A.	BMC Public Health. 2013 Aug 29;13:785. doi: 10.1186/1471-2458-13-785.	Tarimo EA	BMC Public Health	2013	2013/08/30	PMC3765851		10.1186/1471-2458-13-785
29745732	Tattered Textures of Kinship: The Effects of Torture Among Iraqi Families in Denmark	Buch Segal L.	Med Anthropol. 2018 Oct;37(7):553-567. doi: 10.1080/01459740.2018.1462807. Epub 2018 May 10.	Buch Segal L	Med Anthropol	2018	2018/05/11			10.1080/01459740.2018.1462807
27108642	Does long-term experience of nonstandard employment increase the incidence of depression in the elderly?	Kang MY, Kang YJ, Lee W, Yoon JH.	J Occup Health. 2016 Jun 16;58(3):247-54. doi: 10.1539/joh.15-0169-OA. Epub 2016 Apr 22.	Kang MY	J Occup Health	2016	2016/04/26	PMC5356949		10.1539/joh.15-0169-OA
27743940	Close Collaboration with Parents™ intervention to improve parents' psychological well-being and child development: Description of the intervention and study protocol	Ahlqvist-Björkroth S, Boukydis Z, Axelin AM, Lehtonen L.	Behav Brain Res. 2017 May 15;325(Pt B):303-310. doi: 10.1016/j.bbr.2016.10.020. Epub 2016 Oct 12.	Ahlqvist-Björkroth S	Behav Brain Res	2017	2016/10/17			10.1016/j.bbr.2016.10.020
24781878	Intimate partner violence, power, and equity among adolescent parents: relation to child outcomes and parenting	Gibson C, Callands TA, Magriples U, Divney A, Kershaw T.	Matern Child Health J. 2015 Jan;19(1):188-95. doi: 10.1007/s10995-014-1509-9.	Gibson C	Matern Child Health J	2015	2014/05/01	PMC4295500	NIHMS609350	10.1007/s10995-014-1509-9
26912488	Crime Reporting Behavior: Do Attitudes Toward the Police Matter?	Boateng FD.	J Interpers Violence. 2018 Sep;33(18):2891-2916. doi: 10.1177/0886260516632356. Epub 2016 Feb 24.	Boateng FD	J Interpers Violence	2018	2016/02/26			10.1177/0886260516632356
29332526	The Effects of Victim Age, Perceiver Gender, and Parental Status on Perceptions of Victim Culpability When Girls or Women Are Sexually Abused	Klettke B, Mellor D.	Violence Against Women. 2018 May;24(6):650-667. doi: 10.1177/1077801217717355. Epub 2017 Jul 13.	Klettke B	Violence Against Women	2018	2018/01/16			10.1177/1077801217717355
24958578	Emergency department and urgent care for children excluded from child care	Hashikawa AN, Brousseau DC, Singer DC, Gebremariam A, Davis MM.	Pediatrics. 2014 Jul;134(1):e120-7. doi: 10.1542/peds.2013-3226.	Hashikawa AN	Pediatrics	2014	2014/06/25			10.1542/peds.2013-3226
32174297	An intervention for parents with severe personality difficulties whose children have mental health problems: a feasibility RCT	Day C, Briskman J, Crawford MJ, Foote L, Harris L, Boadu J, McCrone P, McMurran M, Michelson D, Moran P, Mosse L, Scott S, Stahl D, Ramchandani P, Weaver T.	Health Technol Assess. 2020 Mar;24(14):1-188. doi: 10.3310/hta24140.	Day C	Health Technol Assess	2020	2020/03/17	PMC7103915		10.3310/hta24140
24522435	Latino Mothers in Farmworker Families' Beliefs About Preschool Children's Physical Activity and Play	Grzywacz JG, Arcury TA, Trejo G, Quandt SA.	J Immigr Minor Health. 2016 Feb;18(1):234-42. doi: 10.1007/s10903-014-9990-1.	Grzywacz JG	J Immigr Minor Health	2016	2014/02/14	PMC4133327	NIHMS563124	10.1007/s10903-014-9990-1
24626258	Functional status of fracture victims four years after the 2008 Wenchuan earthquake	Gao Q, Leung A, Liang Q, Yang X, Li C, Yang L, Linda Lindorff CH.	J Rehabil Med. 2014 Apr;46(4):289-93. doi: 10.2340/16501977-1799.	Gao Q	J Rehabil Med	2014	2014/03/15			10.2340/16501977-1799
27520919	Observational study of aggressive behaviour and coercion on an Indian acute ward	Danivas V, Lepping P, Punitharani S, Gowrishree H, Ashwini K, Raveesh BN, Palmstierna T.	Asian J Psychiatr. 2016 Aug;22:150-6. doi: 10.1016/j.ajp.2016.06.004. Epub 2016 Jun 20.	Danivas V	Asian J Psychiatr	2016	2016/08/14			10.1016/j.ajp.2016.06.004
24938825	Lived experiences of street-based female sex workers in Kathmandu: implications for health intervention strategies	Basnyat I.	Cult Health Sex. 2014;16(9):1040-51. doi: 10.1080/13691058.2014.922620. Epub 2014 Jun 18.	Basnyat I	Cult Health Sex	2014	2014/06/19			10.1080/13691058.2014.922620
28516858	Southern Women at Risk: Narratives of Familial and Social HIV Risk in Justice-Involved U.S. Women in Alabama	Sprague C, Radhakrishnan B, Brown S, Sommers T, Pantalone DW.	Violence Vict. 2017 Aug 1;32(4):728-753. doi: 10.1891/0886-6708.VV-D-16-00077. Epub 2017 May 17.	Sprague C	Violence Vict	2017	2017/05/19			10.1891/0886-6708.VV-D-16-00077
23553507	Individual and national level associations between economic deprivation and partner violence among college students in 31 national settings	Sabina C.	Aggress Behav. 2013 Jul-Aug;39(4):247-56. doi: 10.1002/ab.21479. Epub 2013 Apr 3.	Sabina C	Aggress Behav	2013	2013/04/05			10.1002/ab.21479
23326491	Incidence and risk factors of homicide-suicide in Swiss households: National Cohort study	Panczak R, Zwahlen M, Spoerri A, Tal K, Killias M, Egger M; Swiss National Cohort.	PLoS One. 2013;8(1):e53714. doi: 10.1371/journal.pone.0053714. Epub 2013 Jan 9.	Panczak R	PLoS One	2013	2013/01/18	PMC3541189		10.1371/journal.pone.0053714
28675501	ASSESSING ANGELS IN THE NURSERY: A PILOT STUDY OF CHILDHOOD MEMORIES OF BENEVOLENT CAREGIVING AS PROTECTIVE INFLUENCES	Narayan AJ, Ippen CG, Harris WW, Lieberman AF.	Infant Ment Health J. 2017 Jul;38(4):461-474. doi: 10.1002/imhj.21653. Epub 2017 Jul 4.	Narayan AJ	Infant Ment Health J	2017	2017/07/05			10.1002/imhj.21653
24107270	Parents' views and experiences when their preschool child is identified as overweight: a qualitative study in primary care	Toftemo I, Glavin K, Lagerløv P.	Fam Pract. 2013 Dec;30(6):719-23. doi: 10.1093/fampra/cmt056. Epub 2013 Oct 9.	Toftemo I	Fam Pract	2013	2013/10/11			10.1093/fampra/cmt056
24506348	A model-based cluster analysis of social experiences in clinically anxious youth: links to emotional functioning	Suveg C, Jacob ML, Whitehead M, Jones A, Kingery JN.	Anxiety Stress Coping. 2014;27(5):494-508. doi: 10.1080/10615806.2014.890712. Epub 2014 Mar 3.	Suveg C	Anxiety Stress Coping	2014	2014/02/11			10.1080/10615806.2014.890712
32458797	Routine gastric residual volume measurement to guide enteral feeding in mechanically ventilated infants and children: the GASTRIC feasibility study	Tume LN, Woolfall K, Arch B, Roper L, Deja E, Jones AP, Latten L, Pathan N, Eccleson H, Hickey H, Parslow R, Preston J, Beissel A, Andrzejewska I, Gale C, Valla FV, Dorling J.	Health Technol Assess. 2020 May;24(23):1-120. doi: 10.3310/hta24230.	Tume LN	Health Technol Assess	2020	2020/05/28	PMC7294397		10.3310/hta24230
27060524	Job mobility among parents of children with chronic health conditions: Early effects of the 2010 Affordable Care Act	Chatterji P, Brandon P, Markowitz S.	J Health Econ. 2016 Jul;48:26-43. doi: 10.1016/j.jhealeco.2016.03.004. Epub 2016 Mar 30.	Chatterji P	J Health Econ	2016	2016/04/10			10.1016/j.jhealeco.2016.03.004
23735871	Association of perpetrator relationship to abusive head trauma clinical outcomes	Scribano PV, Makoroff KL, Feldman KW, Berger RP.	Child Abuse Negl. 2013 Oct;37(10):771-7. doi: 10.1016/j.chiabu.2013.04.011. Epub 2013 Jun 2.	Scribano PV	Child Abuse Negl	2013	2013/06/06			10.1016/j.chiabu.2013.04.011
26733308	Psychopathic Traits in Early Childhood: Further Validation of the Child Problematic Traits Inventory	Colins OF, Fanti K, Larsson H, Andershed H.	Assessment. 2017 Jul;24(5):602-614. doi: 10.1177/1073191115624544. Epub 2016 Jan 4.	Colins OF	Assessment	2017	2016/01/07			10.1177/1073191115624544
23496926	Couple experiences of provider-initiated couple HIV testing in an antenatal clinic in Lusaka, Zambia: lessons for policy and practice	Musheke M, Bond V, Merten S.	BMC Health Serv Res. 2013 Mar 14;13:97. doi: 10.1186/1472-6963-13-97.	Musheke M	BMC Health Serv Res	2013	2013/03/19	PMC3602029		10.1186/1472-6963-13-97
29990550	Medical Child Abuse: A Case Presenting as Anogenital Bleeding of Unknown Origin in an Older Child	Moon LM, Childress KJ, Isaac R, Adeyemi-Fowode O.	J Pediatr Adolesc Gynecol. 2018 Dec;31(6):637-639. doi: 10.1016/j.jpag.2018.06.011. Epub 2018 Jul 7.	Moon LM	J Pediatr Adolesc Gynecol	2018	2018/07/11			10.1016/j.jpag.2018.06.011
27297370	Effects of nurse-led child- and parent-focused violence intervention on mentally ill adult patients and victimized parents: A randomized controlled trial	Sun GC, Hsu MC.	Int J Nurs Stud. 2016 Aug;60:79-90. doi: 10.1016/j.ijnurstu.2016.03.002. Epub 2016 Mar 11.	Sun GC	Int J Nurs Stud	2016	2016/06/15			10.1016/j.ijnurstu.2016.03.002
25410745	[In the aftermath of medical error: caring for patients, family, and the healthcare workers involved]	Schwappach DL.	Bundesgesundheitsblatt Gesundheitsforschung Gesundheitsschutz. 2015 Jan;58(1):80-6. doi: 10.1007/s00103-014-2083-4.	Schwappach DL	Bundesgesundheitsblatt Gesundheitsforschung Gesundheitsschutz	2015	2014/11/21			10.1007/s00103-014-2083-4
24996218	The caregiving bind: concealing the demands of informal care can undermine the caregiving identity	Moore H, Gillespie A.	Soc Sci Med. 2014 Sep;116:102-9. doi: 10.1016/j.socscimed.2014.06.038. Epub 2014 Jun 24.	Moore H	Soc Sci Med	2014	2014/07/05			10.1016/j.socscimed.2014.06.038
26224743	Child Protection Investigations in Out-of-Home Care: Perpetrators, Victims, and Contexts	Font SA.	Child Maltreat. 2015 Nov;20(4):251-7. doi: 10.1177/1077559515597064. Epub 2015 Jul 29.	Font SA	Child Maltreat	2015	2015/07/31	PMC4632842	NIHMS730425	10.1177/1077559515597064
24745084	Women victims of violent partners: the Italian situation amid culture and psychopathology	Carabellese F, Tamma M, La Tegola D, Candelli C, Catanesi R.	J Forensic Sci. 2014 Mar;59(2):533-9. doi: 10.1111/1556-4029.12347.	Carabellese F	J Forensic Sci	2014	2014/04/19			10.1111/1556-4029.12347
23495463	Operation BRAVE families: A preventive approach to lessening the impact of war on military families through preclinical engagement	Smith RC, Chun RS, Michael RL, Schneider BJ.	Mil Med. 2013 Feb;178(2):174-9. doi: 10.7205/milmed-d-12-00197.	Smith RC	Mil Med	2013	2013/03/19			10.7205/milmed-d-12-00197
27351700	Assessing the Social Skills and Problem Behaviors of Adolescents With Severe Disabilities Enrolled in General Education Classes	Lyons GL, Huber HB, Carter EW, Chen R, Asmus JM.	Am J Intellect Dev Disabil. 2016 Jul;121(4):327-45. doi: 10.1352/1944-7558-121.4.327.	Lyons GL	Am J Intellect Dev Disabil	2016	2016/06/29			10.1352/1944-7558-121.4.327
26804503	Pattern and Type of Aggressive Behavior in Patients with Severe Mental Illness as Perceived by the Caregivers and the Coping Strategies Used by Them in a Tertiary Care Hospital	Varghese A, Khakha DC, Chadda RK.	Arch Psychiatr Nurs. 2016 Feb;30(1):62-9. doi: 10.1016/j.apnu.2015.10.002. Epub 2015 Oct 17.	Varghese A	Arch Psychiatr Nurs	2016	2016/01/26			10.1016/j.apnu.2015.10.002
23364088	"Even if I were to consent, my family will never agree": exploring autopsy services for posthumous occupational lung disease compensation among mineworkers in South Africa	Banyini AV, Rees D, Gilbert L.	Glob Health Action. 2013 Jan 24;6:19518. doi: 10.3402/gha.v6i0.19518.	Banyini AV	Glob Health Action	2013	2013/02/01	PMC3556717		10.3402/gha.v6i0.19518
24909389	Kin rejection: social signals, neural response and perceived distress during social exclusion	Sreekrishnan A, Herrera TA, Wu J, Borelli JL, White LO, Rutherford HJ, Mayes LC, Crowley MJ.	Dev Sci. 2014 Nov;17(6):1029-41. doi: 10.1111/desc.12191. Epub 2014 Jun 9.	Sreekrishnan A	Dev Sci	2014	2014/06/10	PMC4211999	NIHMS597746	10.1111/desc.12191
23750518	Coparenting moderates the association between firstborn children's temperament and problem behavior across the transition to siblinghood	Kolak AM, Volling BL.	J Fam Psychol. 2013 Jun;27(3):355-64. doi: 10.1037/a0032864.	Kolak AM	J Fam Psychol	2013	2013/06/12	PMC3698979	NIHMS483983	10.1037/a0032864
33845339	Understanding the effects of personal factors and situational factors for adolescent cyberbullying perpetration: The roles of internal states and parental mediation	Wang L, Ngai SS.	J Adolesc. 2021 Jun;89:28-40. doi: 10.1016/j.adolescence.2021.03.006. Epub 2021 Apr 9.	Wang L	J Adolesc	2021	2021/04/12			10.1016/j.adolescence.2021.03.006
28452638	When Employment and Caregiving Collide: Predictors of Labor Force Participation in Prospective and Current Caregivers	Paulson D, Bassett R, Kitsmiller E, Luther K, Conner N.	Clin Gerontol. 2017 Oct-Dec;40(5):401-412. doi: 10.1080/07317115.2016.1198856. Epub 2016 Jun 7.	Paulson D	Clin Gerontol	2017	2017/04/29			10.1080/07317115.2016.1198856
27800100	Acceptance of provider-initiated testing and counseling for HIV infection by caregivers in a tertiary health institution in Abuja, Nigeria: a cross sectional study	Okechukwu AA, Ekop E, Ndukwe CD, Olateju KE.	Pan Afr Med J. 2016 Jul 15;24:245. doi: 10.11604/pamj.2016.24.245.9057. eCollection 2016.	Okechukwu AA	Pan Afr Med J	2016	2016/11/02	PMC5075462		10.11604/pamj.2016.24.245.9057
29278341	What Are Risks and Benefits of Not Incorporating Information about Population Growth and Its Impact on Climate Change into Reproductive Care?	Brown BP, Chor J.	AMA J Ethics. 2017 Dec 1;19(12):1157-1163. doi: 10.1001/journalofethics.2017.19.12.ecas1-1712.	Brown BP	AMA J Ethics	2017	2017/12/27			10.1001/journalofethics.2017.19.12.ecas1-1712
33511652	Phone follow up to families of COVID-19 patients who died at the hospital: families' grief reactions and clinical psychologists' roles	Menichetti Delor JP, Borghi L, Cao di San Marco E, Fossati I, Vegni E.	Int J Psychol. 2021 Aug;56(4):498-511. doi: 10.1002/ijop.12742. Epub 2021 Jan 28.	Menichetti Delor JP	Int J Psychol	2021	2021/01/29	PMC8013378		10.1002/ijop.12742
28127778	Maternal depression and intimate partner violence exposure: Longitudinal analyses of the development of aggressive behavior in an at-risk sample	Holmes MR, Yoon S, Berg KA.	Aggress Behav. 2017 Jul;43(4):375-385. doi: 10.1002/ab.21696. Epub 2017 Jan 27.	Holmes MR	Aggress Behav	2017	2017/01/28			10.1002/ab.21696
24508824	Survey of a protocol to increase appropriate implementation of dispatcher-assisted cardiopulmonary resuscitation for out-of-hospital cardiac arrest	Tanaka Y, Nishi T, Takase K, Yoshita Y, Wato Y, Taniguchi J, Hamada Y, Inaba H.	Circulation. 2014 Apr 29;129(17):1751-60. doi: 10.1161/CIRCULATIONAHA.113.004409. Epub 2014 Feb 7.	Tanaka Y	Circulation	2014	2014/02/11			10.1161/CIRCULATIONAHA.113.004409
25058873	Constructing the Suicide Risk Index (SRI): does it work in predicting suicidal behavior in young adults mediated by proximal factors?	O'Connor M, Dooley B, Fitzgerald A.	Arch Suicide Res. 2015;19(1):1-16. doi: 10.1080/13811118.2014.915775.	O'Connor M	Arch Suicide Res	2015	2014/07/25			10.1080/13811118.2014.915775
27590900	Should Pediatric Practices Have Policies to Not Care for Children With Vaccine-Hesitant Parents?	Alexander K, Lacy TA, Myers AL, Lantos JD.	Pediatrics. 2016 Oct;138(4):e20161597. doi: 10.1542/peds.2016-1597. Epub 2016 Sep 2.	Alexander K	Pediatrics	2016	2016/09/04			10.1542/peds.2016-1597
23408950	'The words will pass with the blowing wind': staff and parent views of the deferred consent process, with prior assent, used in an emergency fluids trial in two African hospitals	Molyneux S, Njue M, Boga M, Akello L, Olupot-Olupot P, Engoru C, Kiguli S, Maitland K.	PLoS One. 2013;8(2):e54894. doi: 10.1371/journal.pone.0054894. Epub 2013 Feb 11.	Molyneux S	PLoS One	2013	2013/02/15	PMC3569446		10.1371/journal.pone.0054894
26011751	Trait-level temporal lobe hypoactivation to social exclusion in unaffected siblings of children and adolescents with autism spectrum disorders	Bolling DZ, Pelphrey KA, Vander Wyk BC.	Dev Cogn Neurosci. 2015 Jun;13:75-83. doi: 10.1016/j.dcn.2015.04.007. Epub 2015 Apr 30.	Bolling DZ	Dev Cogn Neurosci	2015	2015/05/27	PMC4470300	NIHMS694237	10.1016/j.dcn.2015.04.007
23376208	Pediatric disaster simulation in graduate and undergraduate nursing education	Austin EN, Hannafin NM, Nelson HW.	J Pediatr Nurs. 2013 Jul-Aug;28(4):393-9. doi: 10.1016/j.pedn.2012.12.004. Epub 2013 Jan 31.	Austin EN	J Pediatr Nurs	2013	2013/02/05			10.1016/j.pedn.2012.12.004
23781740	[Violence against women in the perspective of community health agents]	Hesler LZ, da Costa MC, Resta DG, Colomé IC.	Rev Gaucha Enferm. 2013 Mar;34(1):180-6. doi: 10.1590/s1983-14472013000100023.	Hesler LZ	Rev Gaucha Enferm	2013	2013/06/21			10.1590/s1983-14472013000100023
24751315	The role of spousal loss in the development of depressive symptoms in the elderly - implications for diagnostic systems	Sikorski C, Luppa M, Heser K, Ernst A, Lange C, Werle J, Bickel H, Mösch E, Wiese B, Prokein J, Fuchs A, Pentzek M, König HH, Brettschneider C, Scherer M, Maier W, Weyerer S, Riedel-Heller SG; AgeCoDe Study Group.	J Affect Disord. 2014 Jun;161:97-103. doi: 10.1016/j.jad.2014.02.033. Epub 2014 Mar 11.	Sikorski C	J Affect Disord	2014	2014/04/23			10.1016/j.jad.2014.02.033
28394155	Alcohol use among Arab Muslim adolescents: A mediation-moderation model of family, peer, and community factors	Eseed R, Khoury-Kassabri M.	Am J Orthopsychiatry. 2018;88(1):88-98. doi: 10.1037/ort0000263. Epub 2017 Apr 10.	Eseed R	Am J Orthopsychiatry	2018	2017/04/11			10.1037/ort0000263
26679762	Low levels of posttraumatic stress symptoms and psychiatric symptomatology among third-generation Holocaust survivors whose fathers were war veterans	Zerach G, Solomon Z.	J Psychiatr Res. 2016 Feb;73:25-33. doi: 10.1016/j.jpsychires.2015.11.014. Epub 2015 Nov 24.	Zerach G	J Psychiatr Res	2016	2015/12/19			10.1016/j.jpsychires.2015.11.014
24735113	Intimate partner, familial and community violence among men who have sex with men in Namibia	Stephenson R, Hast M, Finneran C, Sineath CR.	Cult Health Sex. 2014;16(5):473-87. doi: 10.1080/13691058.2014.889753. Epub 2014 Apr 16.	Stephenson R	Cult Health Sex	2014	2014/04/17	PMC4492211	NIHMS702065	10.1080/13691058.2014.889753
27136971	Assessing access for prospective adoptive parents living with HIV: an environmental scan of Ontario's adoption agencies	Underhill AA, Kennedy VL, Lewis J, Ross LE, Loutfy M.	AIDS Care. 2016 Oct;28(10):1269-73. doi: 10.1080/09540121.2016.1173643. Epub 2016 May 3.	Underhill AA	AIDS Care	2016	2016/05/04	PMC4975090		10.1080/09540121.2016.1173643
29161645	The impact of domestic violence exposure on South Asian children in the United States: Perspectives of domestic violence agency staff	Ragavan MI, Fikre T, Millner U, Bair-Merritt M.	Child Abuse Negl. 2018 Feb;76:250-260. doi: 10.1016/j.chiabu.2017.11.006. Epub 2017 Nov 20.	Ragavan MI	Child Abuse Negl	2018	2017/11/22			10.1016/j.chiabu.2017.11.006
23684193	Policy commitments vs. lived realities of young pregnant women and mothers in school, Western Cape, South Africa	Ngabaza S, Shefer T.	Reprod Health Matters. 2013 May;21(41):106-13. doi: 10.1016/S0968-8080(13)41683-X.	Ngabaza S	Reprod Health Matters	2013	2013/05/21			10.1016/S0968-8080(13)41683-X
28211017	Examining adaptations to water stress among farming households in Sri Lanka's dry zone	Williams NE, Carrico A.	Ambio. 2017 Sep;46(5):532-542. doi: 10.1007/s13280-017-0904-z. Epub 2017 Feb 16.	Williams NE	Ambio	2017	2017/02/18	PMC5547031		10.1007/s13280-017-0904-z
27164335	Behavior of pediatric medical residents during a clinical simulation of a violent mother in a pediatric emergency	Enríquez D, Gómez Traverso R, Szyld E; Colaboradores.	Arch Argent Pediatr. 2016 Jun 1;114(3):232-6. doi: 10.5546/aap.2016.eng.232.	Enríquez D	Arch Argent Pediatr	2016	2016/05/11			10.5546/aap.2016.eng.232
23470695	Birth defects after incestuous mating: calculating the probability of causality and reflecting on the desirability of genetic testing	Ten Kate LP, Rath M, Felbor U, Frints SM.	Eur J Med Genet. 2013 May;56(5):243-4. doi: 10.1016/j.ejmg.2013.02.007. Epub 2013 Mar 5.	Ten Kate LP	Eur J Med Genet	2013	2013/03/09			10.1016/j.ejmg.2013.02.007
28130900	What Would They Do? Parents' Responses to Hypothetical Adolescent Dating Violence Situations	Weisz AN, Black BM, Hawley AC.	Violence Vict. 2017 Apr 1;32(2):311-325. doi: 10.1891/0886-6708.VV-D-15-00136. Epub 2017 Jan 27.	Weisz AN	Violence Vict	2017	2017/01/29			10.1891/0886-6708.VV-D-15-00136
24826927	Heightened susceptibility to secondary traumatization: A meta-analysis of gender differences	Baum N, Rahav G, Sharon M.	Am J Orthopsychiatry. 2014 Mar;84(2):111-22. doi: 10.1037/h0099383.	Baum N	Am J Orthopsychiatry	2014	2014/05/16			10.1037/h0099383
24020610	Relational trauma: using play therapy to treat a disrupted attachment	Anderson SM, Gedo PM.	Bull Menninger Clin. 2013 Summer;77(3):250-68. doi: 10.1521/bumc.2013.77.3.250.	Anderson SM	Bull Menninger Clin	2013	2013/09/12			10.1521/bumc.2013.77.3.250
24961553	Families in need of domestic violence services reported to the child welfare system: Changes in the National Survey of Child and Adolescent Well-Being between 1999-2000 and 2008-2009	Casanueva C, Smith K, Ringeisen H, Dolan M, Tueller S.	Child Abuse Negl. 2014 Oct;38(10):1683-93. doi: 10.1016/j.chiabu.2014.05.013. Epub 2014 Jun 21.	Casanueva C	Child Abuse Negl	2014	2014/06/26			10.1016/j.chiabu.2014.05.013
28031080	The interaction between monoamine oxidase A and punitive discipline in the development of antisocial behavior: Mediation by maladaptive social information processing	Galán CA, Choe DE, Forbes EE, Shaw DS.	Dev Psychopathol. 2017 Oct;29(4):1235-1252. doi: 10.1017/S0954579416001279. Epub 2016 Dec 29.	Galán CA	Dev Psychopathol	2017	2016/12/30			10.1017/S0954579416001279
29464788	The impact of child welfare legislation on domestic violence-related homicide rates	Dasgupta K, Pacheco G.	Health Econ. 2018 May;27(5):908-915. doi: 10.1002/hec.3643. Epub 2018 Feb 21.	Dasgupta K	Health Econ	2018	2018/02/22			10.1002/hec.3643
25424846	Child maltreatment among U.S. Air Force parents deployed in support of Operation Iraqi Freedom/Operation Enduring Freedom	Rabenhorst MM, McCarthy RJ, Thomsen CJ, Milner JS, Travis WJ, Colasanti MP.	Child Maltreat. 2015 Feb;20(1):61-71. doi: 10.1177/1077559514560625. Epub 2014 Nov 25.	Rabenhorst MM	Child Maltreat	2015	2014/11/27			10.1177/1077559514560625
29361643	[Dealing with Relatives of the Victims of the "Aktion T4" by the National Socialist Institutions as well as by Wuerttemberg Asylums]	Schmidt-Michel PO, Müller T.	Psychiatr Prax. 2018 Apr;45(3):126-132. doi: 10.1055/s-0044-100193. Epub 2018 Jan 23.	Schmidt-Michel PO	Psychiatr Prax	2018	2018/01/24			10.1055/s-0044-100193
24360367	[Integration to school of young children with type 1 diabetes on insulin pump therapy: parent's feed-back]	Crosnier H, Tubiana-Rufi N.	Arch Pediatr. 2013 Dec;20 Suppl 4:S149-56. doi: 10.1016/S0929-693X(13)71430-1.	Crosnier H	Arch Pediatr	2013	2013/12/24			10.1016/S0929-693X(13)71430-1
28727173	National data study showed that adolescents living in poorer households and with one parent were more likely to be bullied	Låftman SB, Fransson E, Modin B, Östberg V.	Acta Paediatr. 2017 Dec;106(12):2048-2054. doi: 10.1111/apa.13997. Epub 2017 Aug 17.	Låftman SB	Acta Paediatr	2017	2017/07/21	PMC5697694		10.1111/apa.13997
24131415	"The second thing to hell is living under that bridge": narratives of women living with victimization, serious mental illness, and in homelessness	Bonugli R, Lesser J, Escandon S.	Issues Ment Health Nurs. 2013 Nov;34(11):827-35. doi: 10.3109/01612840.2013.831149.	Bonugli R	Issues Ment Health Nurs	2013	2013/10/18			10.3109/01612840.2013.831149
25551245	Attitudinal barriers to prescribing LAI antipsychotics in the outpatient setting: communicating with patients, families, and caregivers	Kane JM.	J Clin Psychiatry. 2014 Dec;75(12):e33. doi: 10.4088/JCP.13024tx2c.	Kane JM	J Clin Psychiatry	2014	2015/01/01			10.4088/JCP.13024tx2c
23452097	How avoidant attachment influences subjective well-being: an investigation about the age and gender differences	Li T, Fung HH.	Aging Ment Health. 2014;18(1):4-10. doi: 10.1080/13607863.2013.775639. Epub 2013 Mar 1.	Li T	Aging Ment Health	2014	2013/03/05			10.1080/13607863.2013.775639
23473296	When a son steals money from his mother: courtroom perceptions of elder financial exploitation	Golding JM, Hodell EC, Dunlap EE, Wasarhaley NE, Keller PS.	J Elder Abuse Negl. 2013;25(2):126-48. doi: 10.1080/08946566.2013.751816.	Golding JM	J Elder Abuse Negl	2013	2013/03/12			10.1080/08946566.2013.751816
24032307	Caregivers' moral narratives of their African American children's out-of-school suspensions: implications for effective family-school collaborations	Gibson PA, Haight W.	Soc Work. 2013 Jul;58(3):263-72. doi: 10.1093/sw/swt017.	Gibson PA	Soc Work	2013	2013/09/17			10.1093/sw/swt017
23504760	Friend or ally: whether cross-group contact undermines collective action depends on what advantaged group members say (or don't say)	Becker JC, Wright SC, Lubensky ME, Zhou S.	Pers Soc Psychol Bull. 2013 Apr;39(4):442-55. doi: 10.1177/0146167213477155.	Becker JC	Pers Soc Psychol Bull	2013	2013/03/19			10.1177/0146167213477155
23941423	Financial exploitation of older adults in rural settings: a family perspective	Mukherjee D.	J Elder Abuse Negl. 2013;25(5):425-37. doi: 10.1080/08946566.2012.751828.	Mukherjee D	J Elder Abuse Negl	2013	2013/08/15			10.1080/08946566.2012.751828
27870527	Indirect Exposure to Captivity Details Is Not Related to Posttraumatic Stress Symptoms Among the Spouses and Offspring of Former Prisoners of War	Zerach G, Solomon Z.	J Trauma Stress. 2016 Dec;29(6):530-536. doi: 10.1002/jts.22140. Epub 2016 Nov 21.	Zerach G	J Trauma Stress	2016	2016/11/22			10.1002/jts.22140
25102159	Mothering in the wake of childhood violence experiences: reweaving a self and a world at the intersection of history and context	Pitre NY, Kushner KE, Hegadoren KM, Raine KD.	Health Care Women Int. 2015;36(2):229-54. doi: 10.1080/07399332.2014.943837. Epub 2014 Sep 26.	Pitre NY	Health Care Women Int	2015	2014/08/08			10.1080/07399332.2014.943837
27297796	Reconsidering the orphan problem: the emergence of male caregivers in Lesotho	Block E.	AIDS Care. 2016;28 Suppl 4:30-40. doi: 10.1080/09540121.2016.1195480. Epub 2016 Jun 13.	Block E	AIDS Care	2016	2016/06/15			10.1080/09540121.2016.1195480
27275912	Health visitors know the benefits of breastfeeding	Braybrooke P.	Nurs Stand. 2016 Jun 1;30(40):33. doi: 10.7748/ns.30.40.33.s39.	Braybrooke P	Nurs Stand	2016	2016/06/09			10.7748/ns.30.40.33.s39
29120291	How they see it: young women's views on early marriage in a post-conflict setting	Knox SE.	Reprod Health Matters. 2017 Oct;25(sup1):96-106. doi: 10.1080/09688080.2017.1383738.	Knox SE	Reprod Health Matters	2017	2017/11/10			10.1080/09688080.2017.1383738
29685056	Individual and Parental Risk Factors for Sexual Exploitation Among High-Risk Youth in Uganda	Self-Brown S, Culbreth R, Wilson R, Armistead L, Kasirye R, Swahn MH.	J Interpers Violence. 2021 Mar;36(5-6):NP3263-NP3284. doi: 10.1177/0886260518771685. Epub 2018 Apr 23.	Self-Brown S	J Interpers Violence	2021	2018/04/25			10.1177/0886260518771685
27869951	[Epidemiological characteristics of violence against women in the Federal District, Brazil, 2009-2012]	Silva LE, Oliveira ML.	Epidemiol Serv Saude. 2016 Apr-Jun;25(2):331-342. doi: 10.5123/S1679-49742016000200012.	Silva LE	Epidemiol Serv Saude	2016	2016/11/22			10.5123/S1679-49742016000200012
23581803	Racial disparity in capital punishment and its impact on family members of capital defendants	Schweizer J.	J Evid Based Soc Work. 2013;10(2):91-9. doi: 10.1080/15433714.2011.581549.	Schweizer J	J Evid Based Soc Work	2013	2013/04/16			10.1080/15433714.2011.581549
23490070	Good stress, bad stress and oxidative stress: insights from anticipatory cortisol reactivity	Aschbacher K, O'Donovan A, Wolkowitz OM, Dhabhar FS, Su Y, Epel E.	Psychoneuroendocrinology. 2013 Sep;38(9):1698-708. doi: 10.1016/j.psyneuen.2013.02.004. Epub 2013 Mar 13.	Aschbacher K	Psychoneuroendocrinology	2013	2013/03/16	PMC4028159	NIHMS455018	10.1016/j.psyneuen.2013.02.004
29026377	Developmental screening: predictors of follow-up adherence in primary health care	Schoeman JC, Swanepoel W, van der Linde J.	Afr Health Sci. 2017 Mar;17(1):52-61. doi: 10.4314/ahs.v17i1.8.	Schoeman JC	Afr Health Sci	2017	2017/10/14	PMC5636228		10.4314/ahs.v17i1.8
26838692	Cardiac magnetic resonance imaging after ventricular tachyarrhythmias increases diagnostic precision and reduces the need for family screening for inherited cardiac disease	Marstrand P, Axelsson A, Thune JJ, Vejlstrup N, Bundgaard H, Theilade J.	Europace. 2016 Dec;18(12):1860-1865. doi: 10.1093/europace/euv446. Epub 2016 Feb 2.	Marstrand P	Europace	2016	2016/02/04			10.1093/europace/euv446
26348985	Israeli mothers' meaning reconstruction in the aftermath of homicide	Mahat-Shamir M, Leichtentritt RD.	Am J Orthopsychiatry. 2016;86(4):467-75. doi: 10.1037/ort0000089. Epub 2015 Sep 7.	Mahat-Shamir M	Am J Orthopsychiatry	2016	2015/09/09			10.1037/ort0000089
24975431	'These places are like a godsend': a qualitative analysis of parents' experiences of health visiting outside the home and of children's centres services	Donetto S, Maben J.	Health Expect. 2015 Dec;18(6):2559-69. doi: 10.1111/hex.12226. Epub 2014 Jun 30.	Donetto S	Health Expect	2015	2014/07/01	PMC5810671		10.1111/hex.12226
29460612	SNPs and STRs in forensic medicine. A strategy for kinship evaluation	Pontes L, Sousa JC, Medeiros R.	Arch Med Sadowej Kryminol. 2017;67(3):226-240. doi: 10.5114/amsik.2017.73194.	Pontes L	Arch Med Sadowej Kryminol	2017	2018/02/21			10.5114/amsik.2017.73194
26973029	Collective religiosity and the gender gap in attitudes towards economic redistribution in 86 countries, 1990-2008	Jaime-Castillo AM, Fernández JJ, Valiente C, Mayrl D.	Soc Sci Res. 2016 May;57:17-30. doi: 10.1016/j.ssresearch.2016.01.009. Epub 2016 Jan 29.	Jaime-Castillo AM	Soc Sci Res	2016	2016/03/15			10.1016/j.ssresearch.2016.01.009
33827289	Overcoming hurdles to intervention studies with autistic children with profound communication difficulties and their families	McKinney A, Weisblatt EJ, Hotson KL, Bilal Ahmed Z, Dias C, BenShalom D, Foster J, Murphy S, Villar SS, Belmonte MK.	Autism. 2021 Aug;25(6):1627-1639. doi: 10.1177/1362361321998916. Epub 2021 Apr 7.	McKinney A	Autism	2021	2021/04/08	PMC8323331		10.1177/1362361321998916
33826448	Participation in a rehabilitation program based on adapted physical activities in Norway: a qualitative study of experiences of immigrant parents and their children with disabilities	Arfa S, Solvang PK, Berg B, Jahnsen R.	Disabil Rehabil. 2022 May;44(9):1642-1649. doi: 10.1080/09638288.2021.1907454. Epub 2021 Apr 7.	Arfa S	Disabil Rehabil	2022	2021/04/07			10.1080/09638288.2021.1907454
28551460	Barriers and facilitators to disclosing sexual abuse in childhood and adolescence: A systematic review	Lemaigre C, Taylor EP, Gittoes C.	Child Abuse Negl. 2017 Aug;70:39-52. doi: 10.1016/j.chiabu.2017.05.009. Epub 2017 May 25.	Lemaigre C	Child Abuse Negl	2017	2017/05/29			10.1016/j.chiabu.2017.05.009
29884571	Health protective behavior following required arsenic testing under the New Jersey Private Well Testing Act	Flanagan SV, Gleason JA, Spayd SE, Procopio NA, Rockafellow-Baldoni M, Braman S, Chillrud SN, Zheng Y.	Int J Hyg Environ Health. 2018 Jul;221(6):929-940. doi: 10.1016/j.ijheh.2018.05.008. Epub 2018 Jun 6.	Flanagan SV	Int J Hyg Environ Health	2018	2018/06/10	PMC6219474	NIHMS1509525	10.1016/j.ijheh.2018.05.008
26727157	[Preschool familial environment and academic difficulties: A 10-year follow-up from kindergarten to middle school]	Câmara-Costa H, Pulgar S, Cusin F, Dellatolas G.	Arch Pediatr. 2016 Feb;23(2):136-42. doi: 10.1016/j.arcped.2015.11.007. Epub 2015 Dec 22.	Câmara-Costa H	Arch Pediatr	2016	2016/01/05			10.1016/j.arcped.2015.11.007
26850472	Road traffic injuries in Baghdad from 2003 to 2014: results of a randomised household cluster survey	Stewart BT, Lafta R, Cherewick M, Esa Al Shatari SA, Flaxman AD, Hagopian A, Galway LP, Takaro TK, Burnham G, Kushner AL, Mock C.	Inj Prev. 2016 Oct;22(5):321-7. doi: 10.1136/injuryprev-2015-041707. Epub 2016 Feb 5.	Stewart BT	Inj Prev	2016	2016/02/07			10.1136/injuryprev-2015-041707
24370631	Understanding the sociocultural context of coping for African American family members of homicide victims: a conceptual model	Sharpe TL.	Trauma Violence Abuse. 2015 Jan;16(1):48-59. doi: 10.1177/1524838013515760. Epub 2013 Dec 26.	Sharpe TL	Trauma Violence Abuse	2015	2013/12/28			10.1177/1524838013515760
33735823	Household water insecurity will complicate the ongoing COVID-19 response: Evidence from 29 sites in 23 low- and middle-income countries	Stoler J, Miller JD, Brewis A, Freeman MC, Harris LM, Jepson W, Pearson AL, Rosinger AY, Shah SH, Staddon C, Workman C, Wutich A, Young SL; Household Water Insecurity Experiences Research Coordination Network (HWISE RCN).	Int J Hyg Environ Health. 2021 May;234:113715. doi: 10.1016/j.ijheh.2021.113715. Epub 2021 Feb 19.	Stoler J	Int J Hyg Environ Health	2021	2021/03/18	PMC7894133	NIHMS1675883	10.1016/j.ijheh.2021.113715
29656088	"Ne nnipadua mmpe" (the body hates it): Exploring the lived experience of food allergy in Sub-Saharan Africa	Atiim GA, Elliott SJ, Clarke AE.	Soc Sci Med. 2018 May;205:72-81. doi: 10.1016/j.socscimed.2018.03.031. Epub 2018 Mar 23.	Atiim GA	Soc Sci Med	2018	2018/04/16			10.1016/j.socscimed.2018.03.031
24531452	Waterpipe dependence in university students and effect of normative beliefs: a cross-sectional study	Salameh P, Salamé J, Waked M, Barbour B, Zeidan N, Baldi I.	BMJ Open. 2014 Feb 14;4(2):e004378. doi: 10.1136/bmjopen-2013-004378.	Salameh P	BMJ Open	2014	2014/02/18	PMC3927928		10.1136/bmjopen-2013-004378
28413920	First Births to Maltreated Adolescent Girls: Differences Associated With Spending Time in Foster Care	King B.	Child Maltreat. 2017 May;22(2):145-157. doi: 10.1177/1077559517701856.	King B	Child Maltreat	2017	2017/04/18			10.1177/1077559517701856
25912653	The Protective Effects of Intimate Partner Relationships on Depressive Symptomatology Among Adult Parents Maltreated as Children	Henry KL, Thornberry TP, Lee RD.	J Adolesc Health. 2015 Aug;57(2):150-6. doi: 10.1016/j.jadohealth.2015.02.015. Epub 2015 Apr 23.	Henry KL	J Adolesc Health	2015	2015/04/28	PMC4515193	NIHMS691165	10.1016/j.jadohealth.2015.02.015
27440731	The relationship between post-traumatic stress disorder and quality of life in infertile Shidu parents from the 2008 Sichuan earthquake: the moderating role of social support	Wang Z, Xu J.	J Psychiatr Ment Health Nurs. 2016 Nov;23(9-10):543-553. doi: 10.1111/jpm.12324. Epub 2016 Jul 21.	Wang Z	J Psychiatr Ment Health Nurs	2016	2016/07/22			10.1111/jpm.12324
29503523	Familial Influences on Dating Violence Victimization Among Latino Youth	Reyes HLM, Foshee VA, Klevens J, Tharp AT, Chapman MV, Chen MS, Ennett ST.	J Aggress Maltreat Trauma. 2016;25(8):773-792. doi: 10.1080/10926771.2016.1210270. Epub 2016 Aug 12.	Reyes HLM	J Aggress Maltreat Trauma	2016	2018/03/06	PMC5831146	NIHMS939057	10.1080/10926771.2016.1210270
27501962	Material deprivation and health: a longitudinal study	Tøge AG, Bell R.	BMC Public Health. 2016 Aug 8;16:747. doi: 10.1186/s12889-016-3327-z.	Tøge AG	BMC Public Health	2016	2016/08/10	PMC4977874		10.1186/s12889-016-3327-z
25948239	Hispano-Americans in Europe: what do we know about their health status and determinants? A scoping review	Roura M, Domingo A, Leyva-Moral JM, Pool R.	BMC Public Health. 2015 May 7;15:472. doi: 10.1186/s12889-015-1799-x.	Roura M	BMC Public Health	2015	2015/05/08	PMC4430018		10.1186/s12889-015-1799-x
28944592	Estimating the prevalence of borderline personality disorder in mothers involved in youth protection services	Laporte L, Paris J, Zelkowitz P.	Personal Ment Health. 2018 Feb;12(1):49-58. doi: 10.1002/pmh.1398. Epub 2017 Sep 24.	Laporte L	Personal Ment Health	2018	2017/09/26			10.1002/pmh.1398
25174359	Women's empowerment and male involvement in antenatal care: analyses of Demographic and Health Surveys (DHS) in selected African countries	Jennings L, Na M, Cherewick M, Hindin M, Mullany B, Ahmed S.	BMC Pregnancy Childbirth. 2014 Aug 30;14:297. doi: 10.1186/1471-2393-14-297.	Jennings L	BMC Pregnancy Childbirth	2014	2014/09/02	PMC4161883		10.1186/1471-2393-14-297
28816637	The Impact of Exceeding TANF Time Limits on the Access to Healthcare of Low-Income Mothers	Narain K, Ettner S.	Soc Work Public Health. 2017;32(7):452-460. doi: 10.1080/19371918.2017.1360817. Epub 2017 Aug 17.	Narain K	Soc Work Public Health	2017	2017/08/18			10.1080/19371918.2017.1360817
24417763	Masculinity, social context and HIV testing: an ethnographic study of men in Busia district, rural eastern Uganda	Siu GE, Wight D, Seeley JA.	BMC Public Health. 2014 Jan 13;14:33. doi: 10.1186/1471-2458-14-33.	Siu GE	BMC Public Health	2014	2014/01/15	PMC3893584		10.1186/1471-2458-14-33
27832342	Prevalence and Clinical Differences of Suicidal Thoughts and Behaviors in a Community Sample of Youth Receiving Cognitive-Behavioral Therapy for Anxiety	McBride NM, Johnco C, Salloum A, Lewin AB, Storch EA.	Child Psychiatry Hum Dev. 2017 Oct;48(5):705-713. doi: 10.1007/s10578-016-0696-6.	McBride NM	Child Psychiatry Hum Dev	2017	2016/11/11	PMC5425323	NIHMS829288	10.1007/s10578-016-0696-6
24080190	Lifestyle constraints, not inadequate nutrition education, cause gap between breakfast ideals and realities among Japanese in Tokyo	Melby MK, Takeda W.	Appetite. 2014 Jan;72:37-49. doi: 10.1016/j.appet.2013.09.013. Epub 2013 Sep 27.	Melby MK	Appetite	2014	2013/10/02			10.1016/j.appet.2013.09.013
26984712	Domestic violence against women as a risk factor for depressive and anxiety disorders: findings from domestic violence household survey in Tehran, Iran	Ahmadzad-Asl M, Davoudi F, Zarei N, Mohammad-Sadeghi H, Rasoulian M.	Arch Womens Ment Health. 2016 Oct;19(5):861-9. doi: 10.1007/s00737-016-0626-4. Epub 2016 Mar 16.	Ahmadzad-Asl M	Arch Womens Ment Health	2016	2016/03/18			10.1007/s00737-016-0626-4
27881105	Open, trusting relationships underpin safety in rural maternity a hermeneutic phenomenology study	Crowther S, Smythe E.	BMC Pregnancy Childbirth. 2016 Nov 24;16(1):370. doi: 10.1186/s12884-016-1164-9.	Crowther S	BMC Pregnancy Childbirth	2016	2016/11/25	PMC5122205		10.1186/s12884-016-1164-9
24376536	Does gender inequity increase the risk of intimate partner violence among women? Evidence from a national Bangladeshi sample	Rahman M, Nakamura K, Seino K, Kizuki M.	PLoS One. 2013 Dec 23;8(12):e82423. doi: 10.1371/journal.pone.0082423. eCollection 2013.	Rahman M	PLoS One	2013	2013/12/31	PMC3871584		10.1371/journal.pone.0082423
24563168	Parents' perspectives of life challenges experienced by long-term paediatric brain tumour survivors: work and finances, daily and social functioning, and legal difficulties	Howard AF, Hasan H, Bobinski MA, Nurcombe W, Olson R, Parkinson M, Goddard K.	J Cancer Surviv. 2014 Sep;8(3):372-83. doi: 10.1007/s11764-013-0331-5. Epub 2014 Feb 22.	Howard AF	J Cancer Surviv	2014	2014/02/25			10.1007/s11764-013-0331-5
25326210	What do parents of children with dysphagia think about their MDT? A qualitative study	Cowpe Jebson E, Hanson B, Smith CH.	BMJ Open. 2014 Oct 17;4(10):e005934. doi: 10.1136/bmjopen-2014-005934.	Cowpe Jebson E	BMJ Open	2014	2014/10/19	PMC4202020		10.1136/bmjopen-2014-005934
27089384	Family correlates of childhood binge eating: A systematic review	Saltzman JA, Liechty JM.	Eat Behav. 2016 Aug;22:62-71. doi: 10.1016/j.eatbeh.2016.03.027. Epub 2016 Apr 9.	Saltzman JA	Eat Behav	2016	2016/04/19			10.1016/j.eatbeh.2016.03.027
30231887	How do gender and disability influence the ability of the poor to benefit from pro-poor health financing policies in Kenya? An intersectional analysis	Kabia E, Mbau R, Muraya KW, Morgan R, Molyneux S, Barasa E.	Int J Equity Health. 2018 Sep 19;17(1):149. doi: 10.1186/s12939-018-0853-6.	Kabia E	Int J Equity Health	2018	2018/09/21	PMC6146517		10.1186/s12939-018-0853-6
24484641	Possible role of the α7 nicotinic receptors in mediating nicotine's effect on developing lung - implications in unexplained human perinatal death	Lavezzi AM, Corna MF, Alfonsi G, Matturri L.	BMC Pulm Med. 2014 Feb 1;14:11. doi: 10.1186/1471-2466-14-11.	Lavezzi AM	BMC Pulm Med	2014	2014/02/04	PMC3926856		10.1186/1471-2466-14-11
24536085	Quantification of cancer risk of each clinical and ultrasonographic suspicious feature of thyroid nodules: a systematic review and meta-analysis	Campanella P, Ianni F, Rota CA, Corsello SM, Pontecorvi A.	Eur J Endocrinol. 2014 Apr 10;170(5):R203-11. doi: 10.1530/EJE-13-0995. Print 2014 May.	Campanella P	Eur J Endocrinol	2014	2014/02/19			10.1530/EJE-13-0995
24517737	Can food vouchers improve nutrition and reduce health inequalities in low-income mothers and young children: a multi-method evaluation of the experiences of beneficiaries and practitioners of the Healthy Start programme in England	McFadden A, Green JM, Williams V, McLeish J, McCormick F, Fox-Rushby J, Renfrew MJ.	BMC Public Health. 2014 Feb 11;14:148. doi: 10.1186/1471-2458-14-148.	McFadden A	BMC Public Health	2014	2014/02/13	PMC3925963		10.1186/1471-2458-14-148
24603397	Management of refractory eosinophilic esophagitis	Mukkada VA, Furuta GT.	Dig Dis. 2014;32(1-2):134-8. doi: 10.1159/000357296. Epub 2014 Feb 28.	Mukkada VA	Dig Dis	2014	2014/03/08	PMC4081443	NIHMS564491	10.1159/000357296
25014332	Genetics and the clinical approach to paragangliomas	Schulte KM, Talat N, Galata G, Aylwin S, Izatt L, Eisenhofer G, Barthel A, Bornstein SR.	Horm Metab Res. 2014 Dec;46(13):964-73. doi: 10.1055/s-0034-1383581. Epub 2014 Jul 11.	Schulte KM	Horm Metab Res	2014	2014/07/12			10.1055/s-0034-1383581
25394518	Understanding Afghan healthcare providers: a qualitative study of the culture of care in a Kabul maternity hospital	Arnold R, van Teijlingen E, Ryan K, Holloway I.	BJOG. 2015 Jan;122(2):260-7. doi: 10.1111/1471-0528.13179. Epub 2014 Nov 14.	Arnold R	BJOG	2015	2014/11/15	PMC4489341		10.1111/1471-0528.13179
33509124	Men perspectives on attending antenatal care visits with their pregnant partners in Misungwi district, rural Tanzania: a qualitative study	Boniphace M, Matovelo D, Laisser R, Swai H, Yohani V, Tinka S, Mwaikasu L, Mercader H, Brenner JL, Mitchell J.	BMC Pregnancy Childbirth. 2021 Jan 28;21(1):93. doi: 10.1186/s12884-021-03585-z.	Boniphace M	BMC Pregnancy Childbirth	2021	2021/01/29	PMC7844886		10.1186/s12884-021-03585-z
24571535	'They don't look at what affects us': the role of ecodevelopmental factors on alcohol and drug use among Latinos with physical disabilities	Cordova D, Parra-Cardona JR, Blow A, Johnson DJ, Prado G, Fitzgerald HE.	Ethn Health. 2015;20(1):66-86. doi: 10.1080/13557858.2014.890173. Epub 2014 Feb 26.	Cordova D	Ethn Health	2015	2014/02/28	PMC4145059	NIHMS550896	10.1080/13557858.2014.890173
28696563	Secondary Traumatization and Differentiation Among the Wives of Former POWs: A Reciprocal Association	Lahav Y, Levin Y, Bensimon M, Kanat-Maymon Y, Solomon Z.	J Trauma Stress. 2017 Aug;30(4):399-408. doi: 10.1002/jts.22204. Epub 2017 Jul 11.	Lahav Y	J Trauma Stress	2017	2017/07/12			10.1002/jts.22204
29779428	Understanding Men's Elevated Alcohol Use, Gender Equity Ideologies, and Intimate Partner Violence Among Married Couples in Rural India	Dasgupta A, Silverman J, Saggurti N, Ghule M, Donta B, Battala M, Nair S, Gajanan V, Raj A.	Am J Mens Health. 2018 Jul;12(4):1084-1093. doi: 10.1177/1557988318775844. Epub 2018 May 21.	Dasgupta A	Am J Mens Health	2018	2018/05/22	PMC6131423		10.1177/1557988318775844
29748345	Parents' experience when their child has chronic abdominal pain: a qualitative study in Norway	Brodwall A, Glavin K, Lagerløv P.	BMJ Open. 2018 May 10;8(5):e021066. doi: 10.1136/bmjopen-2017-021066.	Brodwall A	BMJ Open	2018	2018/05/12	PMC5950638		10.1136/bmjopen-2017-021066
27638242	THRIVES: Using the best evidence to prevent violence against children	Hillis S, Mercy J, Saul J, Gleckel J, Abad N, Kress H.	J Public Health Policy. 2016 Sep;37 Suppl 1:51-65. doi: 10.1057/s41271-016-0003-6.	Hillis S	J Public Health Policy	2016	2016/09/18			10.1057/s41271-016-0003-6
29813161	Association of Tourette Syndrome and Chronic Tic Disorders With Objective Indicators of Educational Attainment: A Population-Based Sibling Comparison Study	Pérez-Vigil A, Fernández de la Cruz L, Brander G, Isomura K, Jangmo A, Kuja-Halkola R, Hesselmark E, D'Onofrio BM, Larsson H, Mataix-Cols D.	JAMA Neurol. 2018 Sep 1;75(9):1098-1105. doi: 10.1001/jamaneurol.2018.1194.	Pérez-Vigil A	JAMA Neurol	2018	2018/05/30	PMC6143116		10.1001/jamaneurol.2018.1194
23680303	Gendered constructions of the impact of HIV and AIDS in the context of the HIV-positive seroconcordant heterosexual relationship	Bhagwanjee A, Govender K, Reardon C, Johnstone L, George G, Gordon S.	J Int AIDS Soc. 2013 May 15;16(1):18021. doi: 10.7448/IAS.16.1.18021.	Bhagwanjee A	J Int AIDS Soc	2013	2013/05/18	PMC3656196		10.7448/IAS.16.1.18021
23427259	Vulnerability and mental health in Afghanistan: looking beyond war exposure	Trani JF, Bakhshi P.	Transcult Psychiatry. 2013 Feb;50(1):108-39. doi: 10.1177/1363461512475025. Epub 2013 Feb 20.	Trani JF	Transcult Psychiatry	2013	2013/02/22			10.1177/1363461512475025
30113400	Informed Consent in Pediatric Anesthesia: A Narrative Review	Feinstein MM, Pannunzio AE, Lobell S, Kodish E.	Anesth Analg. 2018 Dec;127(6):1398-1405. doi: 10.1213/ANE.0000000000003705.	Feinstein MM	Anesth Analg	2018	2018/08/17			10.1213/ANE.0000000000003705
26954360	Evaluation of Boys Town In-Home Family Services with Families Referred by Child Welfare	Parra GR, Ross JR, Ringle JL, Samson NR, Thompson RW.	J Evid Inf Soc Work. 2016 Jul-Aug;13(4):401-11. doi: 10.1080/23761407.2015.1086715. Epub 2016 Mar 8.	Parra GR	J Evid Inf Soc Work	2016	2016/03/09			10.1080/23761407.2015.1086715
28254689	Environmental and individual attributes associated with child maltreatment resulting in hospitalization or death	Thurston H, Freisthler B, Bell J, Tancredi D, Romano PS, Miyamoto S, Joseph JG.	Child Abuse Negl. 2017 May;67:119-136. doi: 10.1016/j.chiabu.2017.02.024. Epub 2017 Mar 3.	Thurston H	Child Abuse Negl	2017	2017/03/04			10.1016/j.chiabu.2017.02.024
23808487	The social and gender context of HIV disclosure in sub-Saharan Africa: a review of policies and practices	Bott S, Obermeyer CM.	SAHARA J. 2013 Jul;10 Suppl 1(0 1):S5-16. doi: 10.1080/02664763.2012.755319. Epub 2013 Jun 28.	Bott S	SAHARA J	2013	2013/07/02	PMC3714313	NIHMS440084	10.1080/02664763.2012.755319
24028455	Ageing in an inconvenient paradise: the immigrant experiences of older Korean people in New Zealand	Park HJ, Kim CG.	Australas J Ageing. 2013 Sep;32(3):158-62. doi: 10.1111/j.1741-6612.2012.00642.x. Epub 2013 Jan 22.	Park HJ	Australas J Ageing	2013	2013/09/14			10.1111/j.1741-6612.2012.00642.x
28171816	The "Western disease": Autism and Somali parents' embodied health movements	Decoteau CL.	Soc Sci Med. 2017 Mar;177:169-176. doi: 10.1016/j.socscimed.2017.01.064. Epub 2017 Feb 1.	Decoteau CL	Soc Sci Med	2017	2017/02/08			10.1016/j.socscimed.2017.01.064
24556242	Health, drugs and service use among deprived single men: comparing (subgroups) of single male welfare recipients against employed single men in Amsterdam	Kamann TC, de Wit MA, Cremer S, Beekman AT.	BMJ Open. 2014 Feb 20;4(2):e004247. doi: 10.1136/bmjopen-2013-004247.	Kamann TC	BMJ Open	2014	2014/02/22	PMC3931995		10.1136/bmjopen-2013-004247
27229190	Changes in conceptions in women younger than 18 years and the circumstances of young mothers in England in 2000-12: an observational study	Wellings K, Palmer MJ, Geary RS, Gibson LJ, Copas A, Datta J, Glasier A, Scott RH, Mercer CH, Erens B, Macdowall W, French RS, Jones K, Johnson AM, Tanton C, Wilkinson P.	Lancet. 2016 Aug 6;388(10044):586-95. doi: 10.1016/S0140-6736(16)30449-4. Epub 2016 May 24.	Wellings K	Lancet	2016	2016/05/28	PMC4976101		10.1016/S0140-6736(16)30449-4
23687399	An Ecological Systems Comparison Between Homeless Sexual Minority Youths and Homeless Heterosexual Youths	Gattis MN.	J Soc Serv Res. 2013 Jan 1;39(1):38-49. doi: 10.1080/01488376.2011.633814.	Gattis MN	J Soc Serv Res	2013	2013/05/21	PMC3653327	NIHMS362609	10.1080/01488376.2011.633814
24344598	[Community integrative therapy: situations of emotional suffering and patients' coping strategies]	da Rocha IA, de Sá AN, Braga LA, Ferreira Filhad Mde O, Dias MD.	Rev Gaucha Enferm. 2013 Sep;34(3):155-62. doi: 10.1590/s1983-14472013000300020.	da Rocha IA	Rev Gaucha Enferm	2013	2013/12/19			10.1590/s1983-14472013000300020
29141084	Association of Obsessive-Compulsive Disorder With Objective Indicators of Educational Attainment: A Nationwide Register-Based Sibling Control Study	Pérez-Vigil A, Fernández de la Cruz L, Brander G, Isomura K, Jangmo A, Feldman I, Hesselmark E, Serlachius E, Lázaro L, Rück C, Kuja-Halkola R, D'Onofrio BM, Larsson H, Mataix-Cols D.	JAMA Psychiatry. 2018 Jan 1;75(1):47-55. doi: 10.1001/jamapsychiatry.2017.3523.	Pérez-Vigil A	JAMA Psychiatry	2018	2017/11/16	PMC5833536		10.1001/jamapsychiatry.2017.3523
28064525	Healthy Children, Strong Families 2: A randomized controlled trial of a healthy lifestyle intervention for American Indian families designed using community-based approaches	Tomayko EJ, Prince RJ, Cronin KA, Parker T, Kim K, Grant VM, Sheche JN, Adams AK.	Clin Trials. 2017 Apr;14(2):152-161. doi: 10.1177/1740774516685699. Epub 2017 Jan 9.	Tomayko EJ	Clin Trials	2017	2017/01/10	PMC5499663	NIHMS861616	10.1177/1740774516685699
29950186	Labour market marginalisation in obsessive-compulsive disorder: a nationwide register-based sibling control study	Pérez-Vigil A, Mittendorfer-Rutz E, Helgesson M, Fernández de la Cruz L, Mataix-Cols D.	Psychol Med. 2019 Apr;49(6):1015-1024. doi: 10.1017/S0033291718001691. Epub 2018 Jun 28.	Pérez-Vigil A	Psychol Med	2019	2018/06/29			10.1017/S0033291718001691
29472260	Exploring the relationship between local food environments and obesity in UK, Ireland, Australia and New Zealand: a systematic review protocol	Fuentes Pacheco A, Carrillo Balam G, Archibald D, Grant E, Skafida V.	BMJ Open. 2018 Feb 22;8(2):e018701. doi: 10.1136/bmjopen-2017-018701.	Fuentes Pacheco A	BMJ Open	2018	2018/02/24	PMC5855298		10.1136/bmjopen-2017-018701
27707885	Financial Strain, Parental Smoking, and the Great Recession: An Analysis of the UK Millennium Cohort Study	McKenna CS, Law C, Pearce A.	Nicotine Tob Res. 2017 Nov 7;19(12):1521-1525. doi: 10.1093/ntr/ntw269.	McKenna CS	Nicotine Tob Res	2017	2016/10/07	PMC5896540		10.1093/ntr/ntw269
37816636	Initiation and Duration of Breastfeeding in the Maternal Outcomes and Neurodevelopmental Effects of Antiepileptic Drugs Study	Gerard EE, Meador KJ, Robalino CP, Brown CA, Matthews AG, Voinescu PE, Kalayjian LA, Gedzelman E, Hanna J, Cavitt J, Sam M, French JA, Pack AM, Hwang ST, Tsai JJ, Taylor C, Pennell PB; MONEAD Investigator Study Group.	Neurology. 2023 Nov 27;101(22):e2266-e2276. doi: 10.1212/WNL.0000000000207812.	Gerard EE	Neurology	2023	2023/10/10	PMC10727216		10.1212/WNL.0000000000207812
29479813	Sudden infant death and sleep practices in the Black community	Stiffler D, Ayres B, Fauvergue C, Cullen D.	J Spec Pediatr Nurs. 2018 Apr;23(2):e12213. doi: 10.1111/jspn.12213. Epub 2018 Feb 25.	Stiffler D	J Spec Pediatr Nurs	2018	2018/02/27			10.1111/jspn.12213
28091479	[Rehabilitation of a child with a cochlear implant: the «initial point» of new auditory abilities]	Kukushkina OI, Goncharova EL.	Vestn Otorinolaringol. 2016;81(6):58-61. doi: 10.17116/otorino201681658-61.	Kukushkina OI	Vestn Otorinolaringol	2016	2017/01/17			10.17116/otorino201681658-61
24470703	Social ties may play a critical role in mitigating sleep difficulties in disaster-affected communities: a cross-sectional study in the Ishinomaki area, Japan	Matsumoto S, Yamaoka K, Inoue M, Muto S; Teikyo Ishinomaki Research Group and Health and Life Revival Council in the Ishinomaki district (RCI).	Sleep. 2014 Jan 1;37(1):137-45. doi: 10.5665/sleep.3324.	Matsumoto S	Sleep	2014	2014/01/29	PMC3902873		10.5665/sleep.3324
24801240	Congenital dyserythropoietic anemia, type II with SEC23B exon 12 c.1385 A → G mutation, and pseudo-Gaucher cells in two siblings	Sharma P, Das R, Bansal D, Trehan A.	Hematology. 2015 Mar;20(2):104-7. doi: 10.1179/1607845414Y.0000000166. Epub 2014 May 6.	Sharma P	Hematology	2015	2014/05/08			10.1179/1607845414Y.0000000166
29386597	New Sequencing technologies help revealing unexpected mutations in Autosomal Dominant Hypercholesterolemia	Elbitar S, Susan-Resiga D, Ghaleb Y, El Khoury P, Peloso G, Stitziel N, Rabès JP, Carreau V, Hamelin J, Ben-Djoudi-Ouadda A, Bruckert E, Boileau C, Seidah NG, Varret M, Abifadel M.	Sci Rep. 2018 Jan 31;8(1):1943. doi: 10.1038/s41598-018-20281-9.	Elbitar S	Sci Rep	2018	2018/02/02	PMC5792649		10.1038/s41598-018-20281-9
26777212	Household food insecurity and diet diversity after the major 2010 landslide disaster in Eastern Uganda: a cross-sectional survey	Rukundo PM, Andreassen BA, Kikafunda J, Rukooko B, Oshaug A, Iversen PO.	Br J Nutr. 2016 Feb 28;115(4):718-29. doi: 10.1017/S0007114515004961. Epub 2016 Jan 18.	Rukundo PM	Br J Nutr	2016	2016/01/19	PMC4762237		10.1017/S0007114515004961
33783519	Risk Factors for Syncope Associated With Multigenerational Relatives With a History of Syncope	Fedorowski A, Pirouzifard M, Sundquist J, Sundquist K, Sutton R, Zöller B.	JAMA Netw Open. 2021 Mar 1;4(3):e212521. doi: 10.1001/jamanetworkopen.2021.2521.	Fedorowski A	JAMA Netw Open	2021	2021/03/30	PMC8010588		10.1001/jamanetworkopen.2021.2521
27107548	"You can never work with addictions in isolation": Addressing intimate partner violence perpetration by men in substance misuse treatment	Radcliffe P, Gilchrist G.	Int J Drug Policy. 2016 Oct;36:130-40. doi: 10.1016/j.drugpo.2016.03.010. Epub 2016 Mar 28.	Radcliffe P	Int J Drug Policy	2016	2016/04/25			10.1016/j.drugpo.2016.03.010
25421821	Different therapeutic approaches on quality of life in patients with inflammatory bowel disease	Xu J, Lin H, Feng X, Tang M, Shen J, Ran Z.	BMC Gastroenterol. 2014 Nov 25;14:199. doi: 10.1186/s12876-014-0199-5.	Xu J	BMC Gastroenterol	2014	2014/11/26	PMC4271410		10.1186/s12876-014-0199-5
23714167	Access to HIV/AIDS care: a systematic review of socio-cultural determinants in low and high income countries	Gari S, Doig-Acuña C, Smail T, Malungo JR, Martin-Hilber A, Merten S.	BMC Health Serv Res. 2013 May 28;13:198. doi: 10.1186/1472-6963-13-198.	Gari S	BMC Health Serv Res	2013	2013/05/30	PMC3679910		10.1186/1472-6963-13-198
27142906	Trauma-Informed Approach to Survivors of Intimate Partner Violence	Anyikwa VA.	J Evid Inf Soc Work. 2016 Sep-Oct;13(5):484-91. doi: 10.1080/23761407.2016.1166824. Epub 2016 May 4.	Anyikwa VA	J Evid Inf Soc Work	2016	2016/05/05			10.1080/23761407.2016.1166824
29172228	Adverse life events increase risk for postpartum psychiatric episodes: A population-based epidemiologic study	Meltzer-Brody S, Larsen JT, Petersen L, Guintivano J, Florio AD, Miller WC, Sullivan PF, Munk-Olsen T.	Depress Anxiety. 2018 Feb;35(2):160-167. doi: 10.1002/da.22697. Epub 2017 Nov 24.	Meltzer-Brody S	Depress Anxiety	2018	2017/11/25	PMC6867605	NIHMS1059364	10.1002/da.22697
29452750	[Consequences of chronic pain in childhood and adolescence]	Cáceres-Matos R, Gil-García E, Barrientos-Trigo S, Molina E, Porcel-Gálvez AM.	Gac Sanit. 2019 May-Jun;33(3):272-282. doi: 10.1016/j.gaceta.2017.11.007. Epub 2018 Feb 13.	Cáceres-Matos R	Gac Sanit	2019	2018/02/18			10.1016/j.gaceta.2017.11.007
34047707	Effectiveness of a Two-Tier Family-Oriented Intervention in Enhancing the Family Functioning and Care Capacity of the Family Caregivers of Stroke Survivors: Protocol for a Randomized Controlled Trial	Lou VW, Tang JYM, Lau GKK, Lum TYS, Fong K, Ko RWT, Cheng CYM, Fu JY, Chow ESL, Chu ACK, Hui E, Ng WWL, Chan FHW, Luk CC, Kwok TK.	JMIR Res Protoc. 2021 May 28;10(5):e16703. doi: 10.2196/16703.	Lou VW	JMIR Res Protoc	2021	2021/05/28	PMC8196356		10.2196/16703
