# Supplementary material for: The relationship between workplace bullying and family functioning: A systematic review
Source: PLoS One. 2024 Sep 17;19(9):e0310300. doi: 10.1371/journal.pone.0310300 (PMC11407676; doi:10.1371/journal.pone.0310300)
Supplement: S2 File — (ZIP) [file pone.0310300.s005.zip › S5-File-Search Results from Four Databases/Search Results from PSYcINFO Database (53).csv]

Article Title	Author	Journal Title	ISSN	ISBN	Publication Date	Volume	Issue	First Page	Page Count	Accession Number	DOI	Publisher	Doctype	Subjects	Keywords	Abstract	PLink
A model of injustice, abusive supervision, and negative affect.	Hoobler, Jenny M.; Hu, Jia	The Leadership Quarterly	10489843		20130201	24	1	256	14	2012-33242-001	10.1016/j.leaqua.2012.11.005	Elsevier Science	Journal Article	Abuse of Power; Family Work Relationship; Job Performance; Organizational Behavior; Professional Supervision; Organizational Climate; Family Work Conflict; Adulthood (18 yrs & older); Young Adulthood (18-29 yrs); Thirties (30-39 yrs); Middle Age (40-64 yrs); Male; Female		In this study we test a model of workplace interactional injustice, abusive supervision, and subordinate outcomes (work–family conflict and job performance) using affect to explain behavior. In a sample of 200 full-time workers from various industries, their supervisors, and workers' family members, for a total sample of 600 respondents, we position state negative affect as the explanatory mechan…	https://search.ebscohost.com/login.aspx?direct=true&AuthType=sso&db=psyh&AN=2012-33242-001&site=ehost-live&scope=site&custid=s6636215
A systems approach to ethical problems.	O'Neill, Patrick; Hern, Riley	Ethics & Behavior	10508422		19910101	1	2	129	15	1992-23798-001	10.1207/s15327019eb0102_5	Lawrence Erlbaum	Journal Article	Child Abuse; Emotional Abuse; Ethics; Systems Theory; Autonomy		Applies systems thinking to the resolution of ethical dilemmas and identifies aspects of systems that promote or impede ethical decision making. Psychological abuse of children is used as an example of a problem requiring a coordinated, systemic response to ethical issues such as autonomy, privacy, and confidentiality. In this systems perspective, the concepts of boundary, information, complexity…	https://search.ebscohost.com/login.aspx?direct=true&AuthType=sso&db=psyh&AN=1992-23798-001&site=ehost-live&scope=site&custid=s6636215
A time lagged study of burnout as a mediator in the relationship between workplace bullying and work–family conflict.	Raja, Usman; Javed, Yasir; Abbas, Muhammad	International Journal of Stress Management	10725245		20181101	25	4	377	14	2017-36459-001	10.1037/str0000080	Educational Publishing Foundation	Journal Article	Conflict; Family Work Relationship; Occupational Stress; Working Conditions; Bullying; Coping Behavior; Adulthood (18 yrs & older); Young Adulthood (18-29 yrs); Thirties (30-39 yrs); Middle Age (40-64 yrs); Male; Female		Using 3-wave time lagged field data (N = 151) from full-time employees, we examined how workplace bullying manifests as work–family conflict (WFC) through job burnout. Coping with the demands of work and family requires energy-related resources that allow one to plan and execute strategies in a manner that encourages a balance between the two. Therefore, drawing on conservation of resources theor…	https://search.ebscohost.com/login.aspx?direct=true&AuthType=sso&db=pdh&AN=2017-36459-001&site=ehost-live&scope=site&custid=s6636215
Abusive supervision and family undermining as displaced aggression.	Hoobler, Jenny M.; Brass, Daniel J.	Journal of Applied Psychology	00219010		20060901	91	5	1125	9	2006-11397-011	10.1037/0021-9010.91.5.1125	American Psychological Association	Journal Article	Aggressive Behavior; Family Work Relationship; Organizational Climate; Supervisor Employee Interaction; Psychological Contracts; Family Relations; Organizational Behavior; Adulthood (18 yrs & older); Male; Female		This study focuses on factors that contribute to abusive supervision, one form of nonphysical aggression, and the results of such abuse on subordinates and their family members. Using a 'kick the dog' metaphor (As Marcus-Newhall, Pedersen, Carlson, and Miller (2000) state, this is a 'commonly used anecdote to illustrate displaced aggression. . .a man is berated by his boss but does not retaliate …	https://search.ebscohost.com/login.aspx?direct=true&AuthType=sso&db=pdh&AN=2006-11397-011&site=ehost-live&scope=site&custid=s6636215
Abusive supervision and work-family conflict: An empirical investigation of Indian professionals.	Pradhan, Sajeet; Gupta, Prashant	International Journal of Conflict Management	10444068		20210101	32	3	493	21	2021-49060-007	10.1108/IJCMA-07-2020-0130	Emerald Publishing	Journal Article	Conflict; Family Conflict; Family Work Relationship; Occupational Stress; Stress; Citizenship; Experimentation; Occupations; Adulthood (18 yrs & older); Male; Female		Purpose: The study aims to investigate the direct and indirect effect of subordinate’s perceived abusive supervision (AS) on his/her work–family conflict (WFC) and family–work conflict (FWC). Although prior studies have empirically explored the direct effect, but the role of mediators like compulsory citizenship behavior, burnout and stress transfer explaining the indirect effect has seldom been …	https://search.ebscohost.com/login.aspx?direct=true&AuthType=sso&db=psyh&AN=2021-49060-007&site=ehost-live&scope=site&custid=s6636215
Abusive supervision and work–family conflict: The path through emotional labor and burnout.	Carlson, Dawn; Ferguson, Merideth; Hunter, Emily; Whitten, Dwayne	The Leadership Quarterly	10489843		20121001	23	5	849	11	2012-15181-001	10.1016/j.leaqua.2012.05.003	Elsevier Science	Journal Article	Abuse of Power; Emotions; Family Conflict; Occupational Stress; Professional Supervision; Adulthood (18 yrs & older); Male; Female		Building on the theoretical foundations of conservation of resources theory, this research provides insights into the relationship of abusive supervision with work–family conflict (work-to-family and family-to-work). Further, it is the first attempt to incorporate the emotional labor to burnout link as the mediating process between abuse and conflict. Using a sample of 328 individuals working ful…	https://search.ebscohost.com/login.aspx?direct=true&AuthType=sso&db=psyh&AN=2012-15181-001&site=ehost-live&scope=site&custid=s6636215
After the fire: The mental health consequences of fire disasters.	Laugharne, Jonathan; Van de Watt, Gill; Janca, Aleksandar	Current Opinion in Psychiatry	09517367		20110101	24	1	72	6	2010-24868-012	10.1097/YCO.0b013e32833f5e4e	Lippincott Williams & Wilkins	Journal Article	Disasters; Family; Mental Disorders; Mental Health; Victimization; Communities; Consequence		[Correction Notice: An erratum for this article was reported in Vol 24(2) of Current Opinion in Psychiatry (see record [rid]2011-08415-016[/rid]). In the original article, an author's name was misspelled. The author’s name should have appeared as Gillian van der Watt.] Purpose of review: This article aims to summarize recent findings relating to the impact of fire disasters on the mental health o…	https://search.ebscohost.com/login.aspx?direct=true&AuthType=sso&db=psyh&AN=2010-24868-012&site=ehost-live&scope=site&custid=s6636215
Assessing family-like dynamics in the workplace as possible precursors of workplace bullying: Psychometric analysis of a modified instrument.	Dzurec, Laura; Karpinski, Aryn; Kennison, Monica; Rair, Randy; Fitzgerald, Shawn	Journal of Nursing Measurement	10613749		20190101	27	2	297	16	2019-69681-014	10.1891/1061-3749.27.2.297	Springer Publishing	Journal Article	Employee Interaction; Psychometrics; Test Construction; Working Conditions; Bullying; Family Relations; Victimization; Adulthood (18 yrs & older); Male; Female		Background and Purpose: Family-like dynamics in workplaces may serve as antecedents to workplace bullying. This study addressed the psychometric properties of an instrument modified to assess family-like dynamics in the workplace. Design: The investigators used categorical principal components analysis (CATPCA) to investigate the psychometric properties of an instrument modified to measure cowork…	https://search.ebscohost.com/login.aspx?direct=true&AuthType=sso&db=psyh&AN=2019-69681-014&site=ehost-live&scope=site&custid=s6636215
Association between psychosocial characteristics of work and presenteeism: A cross-sectional study.	Janssens, Heidi; Clays, Els; De Clercq, Bart; De Bacquer, Dirk; Casini, Annalisa; Kittel, France; Braeckman, Lutgart	International Journal of Occupational Medicine and Environmental Health	12321087		20160401	29	2	331	14	2016-35984-003	10.13075/ijomeh.1896.00588	Nofer Institute of Occupational Medicine	Journal Article	Employee Leave Benefits; Family Work Relationship; Occupational Stress; Risk Factors; Adulthood (18 yrs & older); Thirties (30-39 yrs); Middle Age (40-64 yrs); Male; Female		Objectives: This study aimed at investigating cross-sectional relationships between psychosocial characteristics of work and presenteeism in a sample of Belgian middle-aged workers. Material and Methods: Data were collected from 1372 male and 1611 female workers in the Belstress III study. Psychosocial characteristics assessed by the use of self-administered questionnaires were: job demands, job …	https://search.ebscohost.com/login.aspx?direct=true&AuthType=sso&db=psyh&AN=2016-35984-003&site=ehost-live&scope=site&custid=s6636215
Being ignored by loved ones: Understanding when and why family ostracism inhibits creativity at work.	Babalola, Mayowa T.; Kwan, Ho Kwong; Ren, Shuang; Agyemang‐Mintah, Peter; Chen, Haixiao; Li, Jinsong	Journal of Organizational Behavior	08943796		20210301	42	3	349	16	2021-24398-002	10.1002/job.2499	John Wiley & Sons	Journal Article	Creativity; Family Conflict; Organizational Behavior; Social Isolation; Affiliation Motivation; Family Work Relationship; Family; Adulthood (18 yrs & older); Male; Female		This paper extends the understandings of the contextual antecedents of employee creativity at work by examining what can happen when employees are ostracized by loved ones at home, a phenomenon referred to as family ostracism. Drawing on insights from the conservation of resources (COR) theory, we examine the moderated multiple mediation relationships between family ostracism and an individual's …	https://search.ebscohost.com/login.aspx?direct=true&AuthType=sso&db=psyh&AN=2021-24398-002&site=ehost-live&scope=site&custid=s6636215
Can’t shake office 'cold violence' outside workplace: An investigation of how and when workplace ostracism affect employee work-to-family conflict.	Li, Xing; Lin, Xinyue	Current Psychology: A Journal for Diverse Perspectives on Diverse Psychological Issues	10461310		20240426					2024-79958-001	10.1007/s12144-024-05923-8	Springer	Journal Article	Employee Attitudes; Family Work Relationship; Resilience (Psychological); Social Isolation; Work Teams; Emotional Exhaustion; Family Work Conflict		Workplace ostracism is a recognized work stressor with negative impacts on the victim’s work-related outcomes. However, its implications beyond the workplace have received limited attention, and the potential effect of workplace ostracism as a team climate remains understudied. Drawing on the work-home resources model, we aim to investigate whether the workplace ostracism employees face within th…	https://search.ebscohost.com/login.aspx?direct=true&AuthType=sso&db=psyh&AN=2024-79958-001&site=ehost-live&scope=site&custid=s6636215
Child sexual abuse and adolescent prostitution: A comparative analysis.	Seng, Magnus J.	Adolescence	00018449		19890901	24	95	665	11	1990-04892-001		Libra Publishers	Journal Article	At Risk Populations; Psychosocial Factors; Runaway Behavior; Sexual Abuse; Sex Work; Child Abuse; Emotional Adjustment; Family Relations; Predelinquent Youth; Victimization; Childhood (birth-12 yrs); Adolescence (13-17 yrs)		Compared 70 sexually abused children (mean age 14.1 yrs) with 35 prostitution-involved children (mean age 13.8 yrs) who had been referred to a temporary shelter care facility. 22 variables were selected for comparison and classified into 4 categories: basic, family, behavior, and emotional characteristics. Findings indicate that sexually abused children who ran away were similar to prostitution-i…	https://search.ebscohost.com/login.aspx?direct=true&AuthType=sso&db=psyh&AN=1990-04892-001&site=ehost-live&scope=site&custid=s6636215
Concerning mistreatment of older people: Clinical and ethical thoughts based on a study of known cases.	Francois, I.; Moutel, G.; Plu, I.; Pfitzenmeyer, P.; Hervé, C.	Archives of Gerontology and Geriatrics	01674943		20060501	42	3	257	7	2006-03951-003	10.1016/j.archger.2005.07.005	Elsevier Science	Journal Article	Clinical Judgment (Not Diagnosis); Diagnosis; Elder Abuse; General Practitioners; Professional Ethics; Ageism; Geriatric Patients; Health; Health Care Services; Social Services; Adulthood (18 yrs & older); Aged (65 yrs & older)		Following a report by the Health Ministry recommending a greater implication of general practitioners (GP) in the diagnosis and care of mistreated older people, we wanted to evaluate what was actually their role in this matter. A study was made of files of mistreated older persons referred to the social services in a Parisian suburb. For each file, we noted who raised the first suspicions of mist…	https://search.ebscohost.com/login.aspx?direct=true&AuthType=sso&db=psyh&AN=2006-03951-003&site=ehost-live&scope=site&custid=s6636215
CPS: Client violence and client victims.	Ringstad, Robin	Child Welfare: Journal of Policy, Practice, and Program	00094021		20090101	88	3	127	18	2009-23281-006		Child Welfare League of America	Journal Article	Patient Violence; Protective Services; Victimization; Workplace Violence; Clients; Adulthood (18 yrs & older); Young Adulthood (18-29 yrs); Thirties (30-39 yrs); Middle Age (40-64 yrs); Male; Female		This paper describes a study that explored the extent and nature of workplace violence in child protective services (CPS). A total of 68 workers and clients reported on their experiences. Of workers, 70% reported being the victim of client violence, and 22% reported they had perpetrated a violent act toward a client. Of clients, 55% reported being a victim of assault by a CPS worker, while 42% ac…	https://search.ebscohost.com/login.aspx?direct=true&AuthType=sso&db=psyh&AN=2009-23281-006&site=ehost-live&scope=site&custid=s6636215
Effects & prevention of child sexual abuse: The impact of child, family, and child protective services factors on reports of child sexual abuse recurrence.	Sinanan, Allison N.	Journal of Child Sexual Abuse: Research, Treatment, & Program Innovations for Victims, Survivors, & Offenders	10538712		20111101	20	6	657	20	2011-28204-008	10.1080/10538712.2011.622354	Taylor & Francis	Journal Article	Child Abuse; Family; Protective Services; Risk Factors; Sexual Abuse; Childhood (birth-12 yrs); Neonatal (birth-1 mo); Infancy (2-23 mo); Preschool Age (2-5 yrs); School Age (6-12 yrs); Adolescence (13-17 yrs); Male; Female		This study identified selected child factors (e.g., age, gender, race/ethnicity, disabilities, prior victimization, and relationship to perpetrator of abuse), family risk factors (e.g., substance abuse, domestic violence, inadequate housing, and financial problems), and services provided by child protective services that likely increased reports of child sexual abuse recurrence by type of reporte…	https://search.ebscohost.com/login.aspx?direct=true&AuthType=sso&db=psyh&AN=2011-28204-008&site=ehost-live&scope=site&custid=s6636215
Effects of sexual harassment on employees’ family undermining: Social cognitive and behavioral plasticity perspectives.	Liao, Yi; Liu, Xiao-Yu; Kwan, Ho Kwong; Tian, Qi-tao	Asia Pacific Journal of Management	02174561		20161201	33	4	959	21	2016-21056-001	10.1007/s10490-016-9467-y	Springer	Journal Article	Family; Sexual Harassment; Social Cognition; Working Conditions; Adulthood (18 yrs & older); Male; Female		This study examined the effects of workplace sexual harassment on family undermining. The investigation focused on the mediating role of moral identity and the moderating role of organization-based self-esteem (OBSE). The results, which were based on employee-spouse dyadic data collected in China, indicated that employees’ perceptions of sexual harassment were negatively related to their sense of…	https://search.ebscohost.com/login.aspx?direct=true&AuthType=sso&db=psyh&AN=2016-21056-001&site=ehost-live&scope=site&custid=s6636215
Established or excluded? A longitudinal study of criminality, work and family formation.	Nilsson, Anders; Estrada, Felipe	European Journal of Criminology	14773708		20110501	8	3	229	17	2011-10648-005	10.1177/1477370811403441	Sage Publications	Journal Article	Crime; Criminal Behavior; Juvenile Delinquency; Life Span; Social Exclusion; Drug Abuse; Family Relations; Social Isolation; Adulthood (18 yrs & older); Young Adulthood (18-29 yrs); Thirties (30-39 yrs); Middle Age (40-64 yrs); Male; Female		In this article we explore the longer-term implications of criminality. We look at different groups in a birth cohort defined on the basis of their level of involvement in crime. To what extent is juvenile and adult crime related to social exclusion in mid-life? We study differences in outcomes related to work and family, and whether these differences tend to grow or diminish over time. We employ…	https://search.ebscohost.com/login.aspx?direct=true&AuthType=sso&db=psyh&AN=2011-10648-005&site=ehost-live&scope=site&custid=s6636215
Family ostracism and proactive customer service performance: An explanation from conservation of resources theory.	Ye, Yijiao; Zhu, Hong; Chen, Yuanyi; Kwan, Ho Kwong; Lyu, Yijing	Asia Pacific Journal of Management	02174561		20210601	38	2	645	23	2021-44387-009	10.1007/s10490-019-09677-x	Springer	Journal Article	Family Conflict; Family Relations; Family; Social Isolation; Emotional Exhaustion; Family Work Relationship; Occupational Interests; Hospitality Industry; Adulthood (18 yrs & older); Male; Female		Despite the burgeoning interest in work-family conflict, little is known about how family stressors influences employees’ attitudes and behaviors in the workplace. This study focused on family ostracism and investigated its impact on employees’ proactive customer service performance (PCSP). Drawing on conservation of resources (COR) theory, this study further examined the mediating role of emotio…	https://search.ebscohost.com/login.aspx?direct=true&AuthType=sso&db=psyh&AN=2021-44387-009&site=ehost-live&scope=site&custid=s6636215
From violence to sex work: Agency, escaping violence, and HIV risk among establishment-based female sex workers in Tijuana, Mexico.	Choudhury, Shonali M.; Anglade, Debbie; Park, Kyuwon	JANAC: Journal of the Association of Nurses in AIDS Care	10553290		20130701	24	4	368	15	2013-23117-013	10.1016/j.jana.2013.03.002	Elsevier Science	Journal Article	HIV; Quality of Life; Violence; Risk Assessment; Sex Work; Human Females; Victimization; Adulthood (18 yrs & older); Female		Violence experienced by female sex workers has been found to affect the HIV risk and quality of life of these women. Research on this topic has dealt with female sex workers and current experiences of violence with partners, clients, and in the workplace. In this study, we used feminist constructivist grounded theory to explore perceptions of violence among establishment-based female sex workers …	https://search.ebscohost.com/login.aspx?direct=true&AuthType=sso&db=psyh&AN=2013-23117-013&site=ehost-live&scope=site&custid=s6636215
How workplace bullying relates to facades of conformity and work–family conflict: The mediating role of psychological strain.	Liang, Huai-Liang	Psychological Reports	00332941		20201201	123	6	2479	22	2020-74814-021	10.1177/0033294119862984	Sage Publications	Journal Article	Conformity (Personality); Family Conflict; Family Work Relationship; Role Conflicts; Bullying; Home Environment; Adulthood (18 yrs & older); Male; Female		This study examined the effects of workplace bullying on facades of conformity in the work domain and on work–family conflict in the family domain. In this research, workplace bullying is seen as a reality in organizations, and this study considers individuals’ judgments concerning various features of their workplace situations. Employees’ experiences of workplace bullying influence their creatio…	https://search.ebscohost.com/login.aspx?direct=true&AuthType=sso&db=psyh&AN=2020-74814-021&site=ehost-live&scope=site&custid=s6636215
Internal workplace violence from colleagues is more strongly associated with poor health outcomes in nurses than violence from patients and families.	Pien, Li‐Chung; Cheng, Yawen; Cheng, Wan‐Ju	Journal of Advanced Nursing	03092402		20190401	75	4	793	8	2019-16544-011	10.1111/jan.13887	Wiley-Blackwell Publishing Ltd.	Journal Article	Nurses; Occupational Stress; Bullying; Working Conditions; Adulthood (18 yrs & older); Female		Aims: To examine the associations between different workplace violence sources and health outcome in nurses. Background: Workplace violence is a major threat to nurses’ physical and mental health. Other workers in the health sector, patients and visitors can cause workplace violence. To effectively prevent workplace violence‐related health problems, the differential impact of internal and externa…	https://search.ebscohost.com/login.aspx?direct=true&AuthType=sso&db=psyh&AN=2019-16544-011&site=ehost-live&scope=site&custid=s6636215
It doesn’t stop here: Workplace bullying and family incivility mediating role of psychological distress.	Choudhary, Pooja; Pandita, Deepika; Kunte, Monica	Current Psychology: A Journal for Diverse Perspectives on Diverse Psychological Issues	10461310		20221212					2023-29574-001	10.1007/s12144-022-04116-5	Springer	Journal	No terms assigned		Workplace Bullying affects employees in many ways, mentally, physically, and emotionally. The negative consequences of workplace bullying on employee behavior are investigated in this research, which tries to discover how anxiety and psychological stress play a significant role in family conflict. The paper is based on a systematic analysis of relevant literature on workplace bullying, anxiety, p…	https://search.ebscohost.com/login.aspx?direct=true&AuthType=sso&db=psyh&AN=2023-29574-001&site=ehost-live&scope=site&custid=s6636215
Linking workplace ostracism to interpersonal citizenship behavior: A moderated mediation model of work-to-family conflict and rumination.	Zhang, Ran; Ye, Chao; Ferreira-Meyers, Karen	International Journal of Stress Management	10725245		20170801	24	3	293	28	2016-56594-001	10.1037/str0000056	Educational Publishing Foundation	Journal Article	Family Work Relationship; Rumination (Cognitive Process); Social Isolation; Organizational Citizenship Behavior; Stress; Interpersonal Relationships; Adulthood (18 yrs & older); Male; Female		Exposure to ostracism has been argued to be a severe social stressor. However, few studies have explicitly investigated its adverse impact on the victim’s interpersonal citizenship behavior (ICB) in a work setting. In a sample of 323 employees in the manufacturing industry in China, the present study tested a moderated mediation model on the effects of workplace ostracism on victims’ ICB with the…	https://search.ebscohost.com/login.aspx?direct=true&AuthType=sso&db=pdh&AN=2016-56594-001&site=ehost-live&scope=site&custid=s6636215
Make it to work (and back home) safely: The effect of psychological work stressors on employee behaviour while commuting by car.	Turgeman-Lupo, Keren; Biron, Michal	European Journal of Work and Organizational Psychology	1359432X		20170301	26	2	161	10	2017-08933-001	10.1080/1359432X.2016.1228628	Taylor & Francis	Journal Article	Commuting (Travel); Driving Behavior; Management; Social Norms; Adulthood (18 yrs & older); Male; Female		Despite empirical data suggesting that commuting accidents are a major problem worldwide, research on employee behaviour while commuting by car is scant. In particular, our understanding of the antecedents of unsafe commuting behaviour is limited mainly to demographic variables and work-related physical stressors. Our study addressed this lacuna by investigating the association between work-relat…	https://search.ebscohost.com/login.aspx?direct=true&AuthType=sso&db=psyh&AN=2017-08933-001&site=ehost-live&scope=site&custid=s6636215
Notifications for child safeguarding from an acute hospital in response to presentations to healthcare by parents.	Gonzalez‐Izquierdo, A.; Ward, A.; Smith, P.; Walford, C.; Begent, J.; Ioannou, Y.; Gilbert, R.	Child: Care, Health and Development	03051862		20150301	41	2	186	8	2015-06951-001	10.1111/cch.12134	Wiley-Blackwell Publishing Ltd.	Journal Article	Child Abuse; Health Care Services; Parents; Pediatrics; Safety; Hospitals; Mental Disorders; Victimization; Health Care Policy; Childhood (birth-12 yrs); Neonatal (birth-1 mo); Infancy (2-23 mo); Preschool Age (2-5 yrs); School Age (6-12 yrs); Adolescence (13-17 yrs); Adulthood (18 yrs & older); Male; Female		Abstract Background Consideration of child safeguarding is routine within maternity services but less common in other health services for adults. We audited notifications for child safeguarding from an acute general hospital where the policy includes questioning adults presenting with violence, mental health problems or drug or alcohol misuse to any department within the hospital about children a…	https://search.ebscohost.com/login.aspx?direct=true&AuthType=sso&db=psyh&AN=2015-06951-001&site=ehost-live&scope=site&custid=s6636215
Percepcija sukoba radne i obiteljske uloge u kontekstu nekih obilježja obitelji i posla.	Janković, Josip; Laklija, Maja; Berc, Gordana	Kriminologija & Socijalna Integracija	13302604		20120101	20	1	23	12	2012-22713-002		University of Zagreb/Dept of Behavioral Disorders	Journal Article	Family Work Relationship; Job Characteristics; Job Satisfaction; Commitment; Family Relations; Adulthood (18 yrs & older)		The aim of this study was to determine the perception of conflict between commitments in family and work roles of local governments’ employees and to affirm possible predictors (socio-demographic characteristics, job characteristics and family characteristics) of conflict on two levels: 'work-family' and 'work-family'. In addition, the purpose of this study was to determine the perception of mobb…	https://search.ebscohost.com/login.aspx?direct=true&AuthType=sso&db=psyh&AN=2012-22713-002&site=ehost-live&scope=site&custid=s6636215
Perspectives of aged on victimization, ageism, and their problems in urban society.	Kahana, Eva K.; Liang, Jersey L.; Felton, Barbara F.; Fairchild, Thomas F.; Harel, Zev	The Gerontologist	00169013		19770401	17	2	121	9	1978-00871-001	10.1093/geront/17.2.121	Gerontological Society of America	Journal Article	Aged (Attitudes Toward); Family Relations; Peer Relations; Prejudice; Victimization; Ageism; Urban Environments; Adulthood (18 yrs & older); Aged (65 yrs & older)		Despite widespread beliefs about the frequency of age discrimination, little systematic information exists about perceptions of 'ageism.' The present study explored personal reports of problematic experiences with friends and family, agencies, and neighborhoods encountered by 402 older people (65 yrs and over) living in 2 urban communities. Ss reported relatively few instances of victimization, w…	https://search.ebscohost.com/login.aspx?direct=true&AuthType=sso&db=psyh&AN=1978-00871-001&site=ehost-live&scope=site&custid=s6636215
Prevalence and perpetrators of workplace violence by nursing unit and the relationship between violence and the perceived work environment.	Park, Mihyun; Cho, Sung‐Hyun; Hong, Hyun‐Ja	Journal of Nursing Scholarship	15276546		20150101	47	1	87	9	2015-00338-012	10.1111/jnu.12112	Wiley-Blackwell Publishing Ltd.	Journal Article	Health Personnel Attitudes; Nursing; Perpetrators; Working Conditions; Workplace Violence; Epidemiology; Job Characteristics; Justice; Nurses; Occupational Stress; Adulthood (18 yrs & older); Female		Aims: To identify the prevalence and perpetrators of workplace violence against nurses and to examine the relationship of work demands and trust and justice in the workplace with the occurrence of violence. Design: This study employed cross‐sectional data from a 2013 nurse survey conducted at a university hospital in Seoul, South Korea. The study sample included 970 female nurses from 47 nursing …	https://search.ebscohost.com/login.aspx?direct=true&AuthType=sso&db=psyh&AN=2015-00338-012&site=ehost-live&scope=site&custid=s6636215
Promoting child protection, welfare and healing: The case for developing best practice.	Ferguson, Harry	Child & Family Social Work	13567500		20010201	6	1	1	12	2001-14654-001	10.1046/j.1365-2206.2001.00187.x	Blackwell Publishing	Journal Article	Child Abuse; Child Welfare; Family Relations; Protective Services; Best Practices; Child Neglect; Emotional Abuse; Family Members; Childhood (birth-12 yrs); Preschool Age (2-5 yrs); School Age (6-12 yrs); Adulthood (18 yrs & older); Male; Female		Presents a 'best practice perspective' on child and family work. It is suggested that this involves moving beyond the 'deficit perspective' which dominates how the literature examines practice negatively in terms of what is not being done well to one which sets out best practice positively as a model for learning and developing systems and practice competencies. This paper focuses specifically on…	https://search.ebscohost.com/login.aspx?direct=true&AuthType=sso&db=psyh&AN=2001-14654-001&site=ehost-live&scope=site&custid=s6636215
Putting customer service at risk: Why and when family ostracism relates to customer-oriented behaviors.	Rahaman, H. M. Saidur; Kwan, Ho Kwong; Babalola, Mayowa T.; Chen, Haixiao	International Journal of Hospitality Management	02784319		20230201	109		1	11	2023-46292-001	10.1016/j.ijhm.2022.103390	Elsevier Science	Journal Article	Consumer Psychology; Family Relations; Family Work Relationship; Social Skills; Quality of Services; Employee Engagement; Organizational Citizenship Behavior; Family Work Conflict; Adulthood (18 yrs & older); Male; Female		This study examines why and when family ostracism can have an adverse effect on employees’ customer service behaviors. Drawing on self-determination theory (SDT), we theorize the existence of moderated multi-mediation relationships between family ostracism and employees’ customer service behaviors (i.e., customer-oriented organizational citizenship behaviors and customer-oriented voice behaviors)…	https://search.ebscohost.com/login.aspx?direct=true&AuthType=sso&db=psyh&AN=2023-46292-001&site=ehost-live&scope=site&custid=s6636215
Relationships of gender and career motivation to medical faculty members' production of academic publications.	Barnett, Rosalind C.; Carr, Phyllis; Boisnier, Alicia Dolbashian; Ash, Arlene; Friedman, Robert H.; Moskowitz, Mark A.; Szalacha, Laura	Academic Medicine	10402446		19980201	73	2	180	7	1998-00254-003	10.1097/00001888-199802000-00017	Lippincott Williams & Wilkins	Journal Article	Educational Personnel; Human Sex Differences; Medical Education; Motivation; Occupational Success; Adulthood (18 yrs & older); Male; Female		Evaluated relationships between internal and external career-motivating factors and academic productivity (as measured by the total number of publications) among full-time medical faculty and whether these relationships differ for men and women. A survey was mailed to full-time faculty at 24 randomly selected US medical schools stratified on area of medical specialization, length of service, and …	https://search.ebscohost.com/login.aspx?direct=true&AuthType=sso&db=psyh&AN=1998-00254-003&site=ehost-live&scope=site&custid=s6636215
Review of Mining coal and undermining gender: Rhythms of work and family in the American west.	Dellinger, Kirsten	Gender & Society	08912432		20150801	29	4	593	2	2015-31466-008	10.1177/0891243214552129	Sage Publications	Review-Book	Family Work Relationship; Human Sex Differences; Sexual Harassment; Working Conditions; Adulthood (18 yrs & older); Male; Female		Reviews the book, Mining Coal and Undermining Gender: Rhythms of Work and Family in the American West by Jessica Smith Rolston (2014). The authors explore the lives of men and women miners in non-unionized surface mines at Powder River Basin in Wyoming. Throughout the book, Rolston’s anthropological approach is evident as she highlights the importance of context to the construction of gender. Par…	https://search.ebscohost.com/login.aspx?direct=true&AuthType=sso&db=psyh&AN=2015-31466-008&site=ehost-live&scope=site&custid=s6636215
Roots run deep: Investigating psychological mechanisms between history of family aggression and abusive supervision.	Garcia, Patrick Raymund James M.; Restubog, Simon Lloyd D.; Kiewitz, Christian; Scott, Kristin L.; Tang, Robert L.	Journal of Applied Psychology	00219010		20140901	99	5	883	15	2014-13222-001	10.1037/a0036463	American Psychological Association	Journal Article	Abuse of Power; Aggressive Behavior; History; Management Personnel; Working Conditions; Family Relations; Family Work Relationship; Social Learning; Workplace Violence; Implicit Measures; Adulthood (18 yrs & older); Male; Female		In this article, we examine the relationships between supervisor-level factors and abusive supervision. Drawing from social learning theory (Bandura, 1973), we argue that supervisors’ history of family aggression indirectly impacts abusive supervision via both hostile cognitions and hostile affect, with angry rumination functioning as a first-stage moderator. Using multisource data, we tested the…	https://search.ebscohost.com/login.aspx?direct=true&AuthType=sso&db=pdh&AN=2014-13222-001&site=ehost-live&scope=site&custid=s6636215
Service workers’ chain reactions to daily customer mistreatment: Behavioral linkages, mechanisms, and boundary conditions.	Chi, Nai-Wen; Yang, Jixia; Lin, Chia-Ying	Journal of Occupational Health Psychology	10768998		20180101	23	1	58	13	2016-51685-001	10.1037/ocp0000050	Educational Publishing Foundation	Journal Article	Customer Relationship Management; Family Work Relationship; Personnel Training; Self-Evaluation; Service Personnel; Conflict; Employee Characteristics; Verbal Abuse; Adulthood (18 yrs & older); Young Adulthood (18-29 yrs); Thirties (30-39 yrs); Middle Age (40-64 yrs); Male; Female		Drawing on the stressor–emotion model, we examine how customer mistreatment can evoke service workers’ passive forms of deviant behaviors (i.e., work withdrawal behavior [WWB]) and negative impacts on their home life (i.e., work–family conflict [WFC]), and whether individuals’ core self-evaluations and customer service training can buffer the negative effects of customer mistreatment. Using the e…	https://search.ebscohost.com/login.aspx?direct=true&AuthType=sso&db=pdh&AN=2016-51685-001&site=ehost-live&scope=site&custid=s6636215
Sins of the parents: Self-control as a buffer between supervisors' previous experience of family undermining and subordinates' perceptions of abusive supervision.	Kiewitz, Christian; Restubog, Simon Lloyd D.; Zagenczyk, Thomas J.; Scott, Kristin D.; Garcia, Patrick Raymund James M.; Tang, Robert L.	The Leadership Quarterly	10489843		20121001	23	5	869	14	2012-22126-005	10.1016/j.leaqua.2012.05.005	Elsevier Science	Journal Article	Employee Attitudes; Family Work Relationship; Job Experience Level; Management Personnel; Self-Control; Parental Characteristics; Perception; Sin; Bullying; Adulthood (18 yrs & older); Male; Female		Drawing upon social learning theory, the intergenerational transmission of violence hypothesis, and research on self-control, we develop a model of the relationships among previous experiences of family undermining, self-control, and abusive supervision. We tested the model with data obtained from supervisor–employee matched pairs in Study 1 and matched triads in Study 2. Results revealed that: 1…	https://search.ebscohost.com/login.aspx?direct=true&AuthType=sso&db=psyh&AN=2012-22126-005&site=ehost-live&scope=site&custid=s6636215
Spillover of workplace bullying into family incivility: Testing a mediated moderation model in a time-lagged study.	Sarwar, Aisha; Bashir, Sajid; Khan, Abdul Karim	Journal of Interpersonal Violence	08862605		20210901	36	17-18	8092	26	2021-91672-010	10.1177/0886260519847778	Sage Publications	Journal Article	Emotions; Family Relations; Neuroticism; Nurses; Workplace Violence; Bullying; Negative Emotions; Rudeness; Adulthood (18 yrs & older); Male; Female		Utilizing temporally segregated field data from a sample of nurses (n = 251), the present study examined the relationship between workplace bullying and family incivility. We drew on spillover theory and the emotions literature to answer our research questions. We hypothesized that emotions would serve as an explanatory mechanism for the relationship between workplace bullying and family incivili…	https://search.ebscohost.com/login.aspx?direct=true&AuthType=sso&db=psyh&AN=2021-91672-010&site=ehost-live&scope=site&custid=s6636215
Support and monitoring of families after child abuse detection based on parental characteristics at the emergency department.	Diderich, H. M.; Pannebakker, F. D.; Dechesne, M.; Buitendijk, S. E.; Oudesluys‐Murphy, A. M.	Child: Care, Health and Development	03051862		20150301	41	2	194	9	2015-06951-002	10.1111/cch.12201	Wiley-Blackwell Publishing Ltd.	Journal Article	Child Abuse; Emergency Services; Monitoring; Parental Characteristics; Social Support; Attempted Suicide; Domestic Violence; Drug Abuse; Family; Victimization; Nonsuicidal Self-Injury; Childhood (birth-12 yrs); Adulthood (18 yrs & older); Male; Female		Abstract Background The ‘Hague Protocol’ enables professionals at the adult Emergency Department (ED) to detect child abuse based on three parental characteristics: (i) suicide attempt or self‐harm, (ii) domestic violence or (iii) substance abuse, and to refer them to the Reporting Centre for Child Abuse and Neglect (RCCAN). This study investigates what had happened to the families three months a…	https://search.ebscohost.com/login.aspx?direct=true&AuthType=sso&db=psyh&AN=2015-06951-002&site=ehost-live&scope=site&custid=s6636215
Technology-enacted abusive supervision and its effect on work and family.	Valle, Matthew; Carlson, Dawn S.; Carlson, John R.; Zivnuska, Suzanne; Harris, Kenneth J.; Harris, Ranida B.	The Journal of Social Psychology	00224545		20210501	161	3	272	15	2020-72298-001	10.1080/00224545.2020.1816885	Taylor & Francis	Journal Article	Abuse of Power; Family Work Relationship; Stress; Supervisor Employee Interaction; Emotional Exhaustion; Antisocial Behavior; Family; Adulthood (18 yrs & older); Male; Female		This study examines the effects of technology-enacted abusive supervision, defined as subordinate perceptions of supervisor’s use of information and communication technologies (ICTs) to engage in hostile communications. This research was designed to examine if technology-enacted abusive supervision has an impact on both the work and family domains. Based on conservation of resources theory, we th…	https://search.ebscohost.com/login.aspx?direct=true&AuthType=sso&db=psyh&AN=2020-72298-001&site=ehost-live&scope=site&custid=s6636215
The cost of being ignored: Emotional exhaustion in the work and family domains.	Thompson, Merideth J.; Carlson, Dawn S.; Kacmar, K. Michele; Vogel, Ryan M.	Journal of Applied Psychology	00219010		20200201	105	2	186	10	2019-37375-001	10.1037/apl0000433	American Psychological Association	Journal Article	Distress; Emotional Responses; Family; Social Isolation; Working Conditions; Family Work Relationship; Fatigue; Occupations; Negative Emotions; Positive Emotions; Emotional Exhaustion; Adulthood (18 yrs & older); Male; Female		Building on the work–home resources model and crossover theory, we investigated how workplace ostracism both spills over and crosses over to emotional exhaustion for both the ostracism target and his or her spouse. We examine whether this occurs through the linking mechanisms of personal resources, specifically the target’s positive mood and psychological distress. We draw on the work–home resour…	https://search.ebscohost.com/login.aspx?direct=true&AuthType=sso&db=pdh&AN=2019-37375-001&site=ehost-live&scope=site&custid=s6636215
The fallout from abusive supervision: An examination of subordinates and their partners.	Carlson, Dawn S.; Ferguson, Merideth; Perrewé, Pamela L.; Whitten, Dwayne	Personnel Psychology	00315826		20111201	64	4	937	25	2011-27306-004	10.1111/j.1744-6570.2011.01232.x	Wiley-Blackwell Publishing Ltd.	Journal Article	Family Work Relationship; Occupational Stress; Professional Supervision; Spouses; Verbal Abuse; Family Conflict; Partners; Adulthood (18 yrs & older); Male; Female		Using spillover and crossover theory, we examined how subordinate’s experience of abusive supervision impacts both subordinate’s and partner’s family domains. Specifically, a model was proposed and tested that examined the fallout from abusive supervision through 2 types of strain, work-to-family conflict and relationship tension, on family satisfaction of the subordinate and on family functionin…	https://search.ebscohost.com/login.aspx?direct=true&AuthType=sso&db=psyh&AN=2011-27306-004&site=ehost-live&scope=site&custid=s6636215
The impact of video game addiction in the workplace.	Choi, Young-Gun; Chu, Kyounghee; Choi, Eun Jung	International Journal of Cyber Behavior, Psychology and Learning	21557136		20180401	8	2	1	19	2019-11081-001	10.4018/IJCBPL.2018040101	IGI Global	Journal Article	Computer Games; Supervisor Employee Interaction; Bullying; Nonsubstance Related Addictions; Family Work Relationship; Adulthood (18 yrs & older); Young Adulthood (18-29 yrs); Thirties (30-39 yrs); Middle Age (40-64 yrs); Male; Female		There are extensive studies about video game addiction. However, empirical research on this topic in a workplace context is rare. The purpose of this study, is to empirically test how video game addiction affects organizational behaviors and how to attenuate this effect. The SEM analysis of survey data from office workers in South Korea found that both workplace bullying and abusive supervision i…	https://search.ebscohost.com/login.aspx?direct=true&AuthType=sso&db=psyh&AN=2019-11081-001&site=ehost-live&scope=site&custid=s6636215
The role of attachment in the relationship between child maltreatment and later emotional and behavioral functioning.	Lowell, Amanda; Renk, Kimberly; Adgate, Amanda Havill	Child Abuse & Neglect	01452134		20140901	38	9	1436	14	2014-38835-003	10.1016/j.chiabu.2014.02.006	Elsevier Science	Journal Article	Attachment Behavior; Child Abuse; Behavior; Emotional Abuse; Emotional Stability; Externalization; Internalization; Trauma; Adulthood (18 yrs & older); Young Adulthood (18-29 yrs); Thirties (30-39 yrs); Middle Age (40-64 yrs); Male; Female		The experience of childhood maltreatment is an important predictor of unfavorable emotional and behavioral outcomes. Because little research examined explanatory variables in the relationship between childhood maltreatment experiences and later outcomes, this study examined the role that attachment serves in this relationship. Four hundred twenty-four participants completed questionnaires assessi…	https://search.ebscohost.com/login.aspx?direct=true&AuthType=sso&db=psyh&AN=2014-38835-003&site=ehost-live&scope=site&custid=s6636215
The treatment of paraprofessional workers in the home.	Chichin, Eileen R.	Pride Institute Journal of Long Term Home Health Care	10724281		19911201	10	1	26	10	1991-34187-001		Springer Publishing Co.	Journal Article	Allied Health Personnel; Caregivers; Home Care; Interpersonal Interaction; Adulthood (18 yrs & older); Aged (65 yrs & older)		Interviewed 306 home attendants and 181 home health aides, using a job harassment scale to investigate abuse of paraprofessional workers in the home. 91% of Ss were women of color; only 3% of Ss were men. All Ss ranged 20–75 yrs in age. Most workers cared for elderly clients. Examples of harassment or abuse by client and family members included being turned away because of race, color, or languag…	https://search.ebscohost.com/login.aspx?direct=true&AuthType=sso&db=psyh&AN=1991-34187-001&site=ehost-live&scope=site&custid=s6636215
The work-family spillover effects of customer mistreatment for service employees: The moderating roles of psychological detachment and leader–member exchange.	Zhang, Ran; Wu, Yunqiao; Ferreira-Meyers, Karen	Frontiers in Psychology	16641078		20190918	10				2019-59548-001	10.3389/fpsyg.2019.02107	Frontiers Media S.A.	Journal Article	Conflict; Consumer Satisfaction; Family Work Relationship; Job Satisfaction; Occupational Stress; Adulthood (18 yrs & older); Male; Female		Past literature in the area of employee–customer interactions suggests that being mistreated by customers is deemed one of the most important work-related stressors for service employees. However, little is known about the effects of customer mistreatment on the family domain. In a representative sample of 221 front-line employees in the East China hairdressing industry using three separate surve…	https://search.ebscohost.com/login.aspx?direct=true&AuthType=sso&db=psyh&AN=2019-59548-001&site=ehost-live&scope=site&custid=s6636215
Transactional sex amongst AIDS-orphaned and AIDS-affected adolescents predicted by abuse and extreme poverty.	Cluver, Lucie; Orkin, Mark; Boyes, Mark; Gardner, Frances; Meinck, Franziska	JAIDS Journal of Acquired Immune Deficiency Syndromes	15254135		20111101	58	3	336	8	2011-24293-007	10.1097/QAI.0b013e31822f0d82	Lippincott Williams & Wilkins	Journal Article	Adolescent Psychology; AIDS; Child Abuse; Poverty; Sex; Emotional Abuse; Physical Abuse; Sexual Abuse; Adolescence (13-17 yrs); Male; Female		Objectives: Little is known about impacts of familial AIDS on abuse and sexual health outcomes amongst adolescents. Objectives were to determine whether familial AIDS is: (1) associated with severe physical, emotional, and sexual abuse; (2) associated with transactional sexual exploitation; and (3) explore whether relationships between familial AIDS and transactional sex are mediated by extreme p…	https://search.ebscohost.com/login.aspx?direct=true&AuthType=sso&db=psyh&AN=2011-24293-007&site=ehost-live&scope=site&custid=s6636215
What happens at home does not stay at home: The role of family and romantic partner conflict in destructive leadership.	Dionisi, Angela M.; Barling, Julian	Stress and Health: Journal of the International Society for the Investigation of Stress	15323005		20190801	35	3	304	14	2019-20982-001	10.1002/smi.2858	John Wiley & Sons	Journal Article	Conflict; Family Conflict; Leadership Style; Passiveness; Romance; Home Environment; Leadership; Supervisor Employee Interaction; Interpersonal Relationships; Adulthood (18 yrs & older); Male; Female		Why leaders behave the way they do is of considerable importance. Our goal in this research was to understand how family‐to‐work conflict and romantic relationship conflict influence two different forms of destructive leadership, namely, abusive supervision and passive leadership. To do so, we invoke the conservation of resources theory. One hundred twenty‐three leader–follower dyads participated…	https://search.ebscohost.com/login.aspx?direct=true&AuthType=sso&db=psyh&AN=2019-20982-001&site=ehost-live&scope=site&custid=s6636215
When distress hits home: The role of contextual factors and psychological distress in predicting employees' responses to abusive supervision.	Restubog, Simon Lloyd D.; Scott, Kristin L.; Zagenczyk, Thomas J.	Journal of Applied Psychology	00219010		20110701	96	4	713	17	2011-01896-001	10.1037/a0021593	American Psychological Association	Journal Article	Aggressive Behavior; Family Work Relationship; Management Methods; Psychological Stress; Distress; Management Personnel; Organizational Climate; Spouses; Adulthood (18 yrs & older); Male; Female		We developed a model of the relationships among aggressive norms, abusive supervision, psychological distress, family undermining, and supervisor-directed deviance. We tested the model in 2 studies using multisource data: a 3-wave investigation of 184 full-time employees (Study 1) and a 2-wave investigation of 188 restaurant workers (Study 2). Results revealed that (a) abusive supervision mediate…	https://search.ebscohost.com/login.aspx?direct=true&AuthType=sso&db=pdh&AN=2011-01896-001&site=ehost-live&scope=site&custid=s6636215
Work–family spillover and crossover effects of sexual harassment: The moderating role of work–home segmentation preference.	Xin, Jie; Chen, Shouming; Kwan, Ho Kwong; Chiu, Randy K.; Yim, Frederick Hong-kit	Journal of Business Ethics	01674544		20180201	147	3	619	11	2015-54076-001	10.1007/s10551-015-2966-9	Springer	Journal Article	Family Relations; Family Work Relationship; Occupational Stress; Sexual Harassment; Employee Attitudes; Family Conflict; Adulthood (18 yrs & older); Male; Female		This study examined the relationship between workplace sexual harassment as perceived by female employees and the family satisfaction of their husbands. It also considered the mediating roles of employees’ job tension and work-to-family conflict (WFC) and the moderating role of employees’ work–home segmentation preference in this relationship. The results, based on data from 210 Chinese employee–…	https://search.ebscohost.com/login.aspx?direct=true&AuthType=sso&db=psyh&AN=2015-54076-001&site=ehost-live&scope=site&custid=s6636215
Workplace mobbing: Family dynamics and therapeutic considerations.	Sperry, Len; Duffy, Maureen	American Journal of Family Therapy	01926187		20091001	37	5	433	10	2009-16340-007	10.1080/01926180902945756	Taylor & Francis	Journal Article	Family Relations; Psychotherapeutic Techniques; Workplace Violence		Workplace mobbing is an underreported and understudied public health problem with significant health consequences on victims, intimate relationships, and families. Family and systemic dynamics influence the victim's response and recovery from mobbing. Effective therapy with victims of mobbing, their significant others, and families requires familiarity with family and systemic dynamics. Various t…	https://search.ebscohost.com/login.aspx?direct=true&AuthType=sso&db=psyh&AN=2009-16340-007&site=ehost-live&scope=site&custid=s6636215
Workplace ostracism and work-to-family conflict among female employees: Moderating role of perceived organisational support.	Choi, Youngkeun	International Journal of Organizational Analysis	19348835		20210101	29	2	436	14	2021-22221-010	10.1108/IJOA-04-2020-2143	Emerald Publishing	Journal Article	Conflict; Employee Attitudes; Family Work Relationship; Organizational Behavior; Role Perception; Social Isolation; Working Conditions; Working Women; Adulthood (18 yrs & older); Young Adulthood (18-29 yrs); Thirties (30-39 yrs); Middle Age (40-64 yrs); Female		Purpose: Based on the conservation of resources theory, this study aims to develop and test the relationship between workplace ostracism and the work-to-family conflict of a female employee. And, it assumes that the direct link between workplace ostracism and the work-to-family conflict of a female employee is moderated by perceived organizational support. Design/methodology/approach: For this, t…	https://search.ebscohost.com/login.aspx?direct=true&AuthType=sso&db=psyh&AN=2021-22221-010&site=ehost-live&scope=site&custid=s6636215
Workplace sexual harassment, workplace deviance, and family undermining.	Zhu, Hong; Lyu, Yijing; Ye, Yijiao	International Journal of Contemporary Hospitality Management	09596119		20190101	31	2	594	21	2019-09387-003	10.1108/IJCHM-11-2017-0776	Emerald Publishing	Journal Article	Family Work Relationship; Interpersonal Interaction; Sexual Harassment; Working Conditions; Hospitality Industry; Organizational Behavior; Test Construction; Adulthood (18 yrs & older); Young Adulthood (18-29 yrs); Thirties (30-39 yrs); Middle Age (40-64 yrs); Male; Female		Purpose: This study aims to examine the effect of workplace sexual harassment (WSH) on hospitality employees’ workplace deviance and family undermining behaviors by focusing on the mediating effect of depression. Design/methodology/approach: This research uses a three-phase field survey to collect data from hotels in China with a final sample of 266 hospitality employees. Data analysis techniques…	https://search.ebscohost.com/login.aspx?direct=true&AuthType=sso&db=psyh&AN=2019-09387-003&site=ehost-live&scope=site&custid=s6636215
Work-to-family spillover effects of abusive supervision.	Wu, Long-Zeng; Kwan, Ho Kwong; Liu, Jun; Resick, Christian J.	Journal of Managerial Psychology	02683946		20120101	27	7	714	18	2012-25494-004	10.1108/02683941211259539	Emerald Group Publishing Limited	Journal Article	Employee Attitudes; Family Work Relationship; Working Conditions; Family Conflict; Professional Supervision; Adulthood (18 yrs & older); Male; Female		Purpose: The current study seeks to examine the link between abusive supervision and subordinate family undermining by focusing on the mediating role of work-to-family conflict and the moderating role of boundary strength at home. Design/methodology/approach: Data were collected using a three-wave survey research design. Participants included 209 employees from a manufacturing company in China. H…	https://search.ebscohost.com/login.aspx?direct=true&AuthType=sso&db=psyh&AN=2012-25494-004&site=ehost-live&scope=site&custid=s6636215
Work‐to‐family spillover effects of workplace ostracism: The role of work‐home segmentation preferences.	Liu, Jun; Kwan, Ho Kwong; Lee, Cynthia; Hui, Chun	Human Resource Management	00904848		20130101	52	1	75	19	2013-02578-004	10.1002/hrm.21513	John Wiley & Sons	Journal Article	Employee Attitudes; Family Conflict; Family Work Relationship; Social Isolation; Preferences; Working Conditions; Adulthood (18 yrs & older); Male; Female		This study considers workplace ostracism as a source of stress and examines its spillover effects on the family. By integrating the work-family interface model with boundary theory, we investigate the impact of workplace ostracism as perceived by employees on their family satisfaction by examining the mediating role of work-to-family conflict and the moderating role of work-home segmentation pref…	https://search.ebscohost.com/login.aspx?direct=true&AuthType=sso&db=psyh&AN=2013-02578-004&site=ehost-live&scope=site&custid=s6636215
